# Supplementary material for: Integrative multiomics reveals common endotypes across PSEN1, PSEN2, and APP mutations in familial Alzheimer’s disease
Source: Alzheimers Res Ther. 2025 Jan 4;17:5. doi: 10.1186/s13195-024-01659-6 (PMC11699654; doi:10.1186/s13195-024-01659-6)
Supplement: Supplementary file 2 — Supplementary Material 2. [file 13195_2024_1659_MOESM2_ESM.tsv]

27_4-NDC1-1_RNA_S1	27_4-NDC1-2_RNA_S2	27_4-NDC1-3_RNA_S3	APP2-35-V717I-1_RNA_S16	APP2-35-V717I-2_RNA_S17	APP2-35-V717I-3_RNA_S18	F12424_4-A79V-1_RNA_S28	F12424_4-A79V-2_RNA_S29	F12424_4-A79V-3_RNA_S30	F12448_9-N141I-1_RNA_S7	F12448_9-N141I-2_RNA_S8	F12448_9-N141I-3_RNA_S9
ENSG00000000003	895.178949279623	754.018983516741	683.563104274927	693.644339011956	520.9508459679	510.588804146001	1876.56479923398	1621.7430728901	1456.3995753519	1354.87180068595	1196.3127550839	723.716208890351
ENSG00000000005	17.4284001853315	9.66861563236243	7.6541980115919	20.4088529025143	33.6130585133354	23.9873732222895	113.736964580151	97.7781706600154	106.281861101161	235.936533464303	275.863116217822	188.619884154708
ENSG00000000419	665.544733215388	469.515910407926	471.448328536292	672.85762002451	636.380424093319	600.157093986419	785.395929467388	699.639314179285	620.772341987072	761.201462041841	778.63269436042	481.531611522299
ENSG00000000457	545.350506054875	435.029260088768	372.216135804999	431.481395533321	292.96203351925	345.940555867715	582.014187690559	368.865396820984	429.851146964365	522.623267445969	462.899592612968	270.715930064411
ENSG00000000460	249.821707516097	162.867230066214	242.237372680337	226.73362031098	199.842640428421	193.775779562812	468.289305871997	351.302701925501	328.2706157885	225.051551023885	259.820776192013	133.33164627345
ENSG00000000971	5.0592852459273	5.47455035946358	29.9317225126301	26.233287497796	37.8935903941564	20.0012166785954	20.767966592607	25.8738191843782	19.4121585528518	8.78893259852815	4.45387789129244	5.98178044230388
ENSG00000001036	96.1689787725297	87.1852929310337	127.20600693174	129.0988824586	133.410051883149	131.137178287836	379.393323451535	281.185145668452	303.436791295668	133.315164200022	103.537937139154	72.7119591833014
ENSG00000001084	418.310764962706	298.081303996608	211.06048480354	194.875491380424	194.972793454104	218.754372442704	444.050271472281	266.455712318876	369.064085994467	330.278982075316	317.030331611823	256.006165051044
ENSG00000001167	524.051104806019	439.957877937558	399.805672648313	409.573887942834	301.52037323873	385.984287103147	535.982064828732	434.274953380448	384.566713940719	705.591133426505	623.252520498731	385.335382826906
ENSG00000001460	71.9575540378146	58.2845858763615	57.0667757303789	70.253839712298	64.5650674116252	78.3818937921886	166.398394016745	136.773405505737	119.996091796617	57.5743328775178	107.761398355303	52.3077480255696
ENSG00000001461	167.540295501721	126.556573718011	185.894410947426	166.834538806026	75.8002601927204	140.546362528029	250.524042182091	160.215451941944	230.317999823199	340.992172952293	248.891538887063	182.665221231618
ENSG00000001497	428.25763004676	376.963398631717	373.889732915817	353.325380636033	269.434327998457	259.653863675714	516.640774711835	393.158775521888	490.309511259419	717.814307819891	653.086833053891	311.063082451586
ENSG00000001561	829.053372136674	641.821568009956	654.080876057221	894.396549622298	748.321808766401	734.246076591595	1005.19846439675	778.26713817607	765.421928630282	976.032851034863	1016.77990307157	466.819176853999
ENSG00000001617	127.87553994629	74.1051285713164	85.3887630466526	142.579477676253	102.52442828319	163.843869509922	113.112861858318	74.4300329864879	68.8553533192768	266.311104463525	231.712823472256	123.912829644733
ENSG00000001626	28.9820463443428	5.39372107387093	11.1123727106427	17.4649612075042	30.2050632141461	34.9213190308704	34.0240940937704	17.6280437272653	23.1741627009413	27.6209239831366	20.6849048909354	5.39089523042132
ENSG00000001629	2627.90005033482	2045.50996229949	2628.03496896563	2288.39221957744	2143.66311105772	2012.02818037112	3835.43202525895	2796.9927776252	3094.42949501196	3316.21714808126	2977.43644927725	2838.04023605591
ENSG00000001630	4374.63339042297	4043.30576652024	3568.93316627959	3821.11795504575	2896.43228719394	2980.77444029184	4945.6225670268	3752.4259343961	4016.55195399113	4818.99319227763	5194.73640711483	3243.78649699258
ENSG00000001631	714.87404978037	515.395694867311	468.787666379552	591.496659163934	500.715940090296	543.938847875378	873.511060256807	708.612477845174	685.438593609801	645.077501735477	781.270138250464	405.00067081755
ENSG00000002016	358.89950142659	353.538013728996	252.989487264007	233.743634727474	164.165098995079	189.960888414441	391.894980428827	236.561646413016	345.19589455509	534.47304661232	607.40229327717	257.41316762316
ENSG00000002079	5.15635206124371	16.8436543766674	6.39020676532421	28.9605048848476	19.0681502551804	14.4141998419887	3.46104772038216	1.51978169540984	1.51372045834768	10.4741735147122	15.422619029751	5.70307528133741
ENSG00000002330	619.616627564288	540.355096241114	516.475153844305	502.825024769196	460.893219981449	456.676820209494	895.520759695448	651.960108552434	736.384865476567	671.110179478904	823.118855386217	578.814451958298
ENSG00000002549	446.593053414196	339.176589012225	371.425613684135	407.946357659375	347.03087036706	312.810316726944	705.369101972217	516.885977549589	506.197498266885	432.462972611624	443.347527467327	259.214741519145
ENSG00000002586	154.118435375771	90.4610720163598	136.008847034343	63.5941921403204	37.3322625395731	58.5949188646518	838.223301605066	724.453175553246	696.004230674266	169.514174609611	160.852413672049	146.880251138494
ENSG00000002587	106.921071853879	95.5632806065816	112.458577402995	95.0542604838141	38.6981299411144	109.92798555002	77.410280653493	42.6130769927447	47.140641929353	152.91835708931	101.964568212853	83.3939908212488
ENSG00000002746	1041.46186536431	808.571090181735	1035.07751657545	1180.78237842364	1032.36918643728	1015.68610863425	878.646569601538	619.535574794552	727.104914135631	1097.81237711825	1078.38417633848	1034.03771172831
ENSG00000002822	563.920594212738	387.797958486092	333.747377519541	256.866698800788	367.124128187634	341.019842641729	407.175754018012	291.326340160525	343.563665695007	636.363921740259	706.667213222915	548.205809573484
ENSG00000002834	1439.31285586904	1166.35754388244	1216.92834428934	884.49393321246	613.179014515551	802.037982414224	1907.04952830477	1147.48412591756	1449.86024810421	2703.62282237664	2701.32569595551	1528.87152104706
ENSG00000002919	254.217233035306	213.224957109573	166.341476124247	247.533527702419	215.341335602376	207.412577690555	420.731932281341	302.786043127795	300.781324289468	437.296880123227	453.591406823228	349.564270499668
ENSG00000003056	1098.10506492151	976.560711179069	861.397021195392	807.719275078074	703.275823287008	688.226424545113	1628.34469382381	1153.98942441401	1384.31976705519	1145.90806794226	1117.13040915692	853.000639828413
ENSG00000003096	3063.74005756799	2742.38254810904	2561.57378529854	2217.01541660472	2049.19037874913	1993.09746554004	3705.45854402363	3077.73634114487	3107.02534855216	8199.03535693348	8355.82856704203	5087.62138775679
ENSG00000003137	7.88583934229117	47.8041076932956	23.7973216129972	1.7975765748864	15.6541624191951	16.1167564402914	39.7365948848635	24.0070848257312	27.9115046940943	13.9679812051061	18.6711927023307	14.5067779803276
ENSG00000003147	388.948108531594	397.962894200151	357.204140861843	269.646911096647	160.453786464675	245.390873733504	210.906206393885	121.741757816878	111.36615456825	239.066914190023	274.485231174936	232.570909390024
ENSG00000003249	175.675310744459	186.457857594841	157.969677024936	200.963819636383	122.99911201534	150.391459209893	135.915552134193	72.0427112719505	101.187990409953	206.754148681943	190.649966499228	111.069631508333
ENSG00000003393	1952.3506494818	1676.60258811667	1646.67222979967	1718.96605611001	1281.64056484087	1614.35931470621	2311.79323901838	1799.58851130763	2040.7552286463	1751.12293462779	1753.36253891603	1031.63968670465
ENSG00000003400	13.8181177609221	11.1996437274331	39.0525695726431	22.0864694647374	34.6485431768018	52.741476269304	13.5441157472545	13.9288171267529	53.2571819338254	10.433304017197	10.9822024274152	3.76724364473667
ENSG00000003402	691.280388443563	639.351382298157	576.227835792894	606.452605563747	427.855409315591	626.275888375531	653.830487432247	443.386660153574	624.023825339268	341.425514162278	324.082947524787	144.264583912736
ENSG00000003436	375.801559942654	129.453901192204	160.904670063089	205.453030955164	222.664622848493	201.017026361987	1453.49441820354	1076.42908494527	1190.47370923429	172.782252471471	169.826062904666	81.1511936086795
ENSG00000003509	662.074435147654	623.779989072701	544.18416761186	490.557811360468	381.49504393571	417.461717526097	593.957275100289	402.110519787044	428.791629261923	584.176997431354	553.301150623852	261.241014634455
ENSG00000003756	4919.41702120675	3995.62560870913	4038.34997429609	3762.19242888716	3250.4445320211	3133.20436137346	5011.95219939304	3975.01731405517	3786.29453909832	5409.11884646504	5508.31503641811	2765.31317272207
ENSG00000003987	1004.01285510493	716.056709425793	793.385913056061	1093.9262114465	784.275248557825	924.103338141293	1036.5689102791	849.608435423653	807.982966405517	932.590437785182	1074.77458503511	574.952180645754
ENSG00000003989	62.3156742076158	42.1441954523757	49.4868406801844	12.7914207769287	10.0379884144581	10.2208353107006	25.1629855935801	13.2757800612586	18.3208949699174	21.7434231013903	19.5101778736104	11.8524567436553
ENSG00000004059	1114.83810924208	895.198315600957	818.588811420636	857.710658809586	578.276715102604	568.477030285085	1446.94346362557	1162.92243029591	1129.23849670813	1534.74430020151	1546.59528894037	1219.62625745421
ENSG00000004139	374.034138901509	470.818180748422	475.329246463701	329.363117342902	178.958874071932	292.959614740637	518.671533329104	241.907499946798	341.627384003759	795.646161995831	984.458085024239	505.761681401783
ENSG00000004142	699.959214354278	509.766367952665	510.495052539736	529.629805918255	337.85152261876	333.94053928804	817.742708651784	587.651800484147	645.59992902264	911.31533540726	1064.77894187627	684.601495588474
ENSG00000004399	20.5081936712224	11.5818605484341	31.2502365699479	26.8871089789512	15.8372406106254	43.9094893282059	20.6227219015296	17.6965042679798	11.4003348100309	28.3191447343889	39.0403260433613	26.8051118899473
ENSG00000004455	573.65934292265	540.750271258946	613.596397551918	605.272345621446	495.340454313303	419.827075114458	1020.47603405284	911.855473565712	855.593012086523	654.928820954	745.842104656691	644.805193519316
ENSG00000004468	21.2403902617421	18.1644444378916	19.2391835925737	29.3953982805408	32.3665743913269	36.1563090980511	32.282590641739	64.5061975862108	16.4825135969103	22.6093694012145	19.2837538701583	18.1796077806058
ENSG00000004478	1383.28986529547	1349.17387848554	1180.37299600245	960.416420330797	821.500671384178	856.040009097977	1601.75784555859	1234.92905010291	1330.64284383868	2390.60839272608	2376.40530592544	1618.74081077828
ENSG00000004487	4319.17474245315	3787.31509222425	3598.48412756812	3654.86788152508	2754.6364354891	2841.42808419874	5044.15399981173	3838.16462710463	4620.90381437739	6162.52586582366	6358.46128178205	4271.11002699912
ENSG00000004534	3436.96322176019	3106.32044502424	3073.58097854062	2196.50140953387	1843.97006236937	2002.56817805052	3470.69353316115	2529.29965942911	2817.28210869349	3540.68948336106	3476.05596604279	1920.75545440432
ENSG00000004660	76.1337852002939	48.4303212741686	51.6430835153263	77.5139577785674	85.8509575522505	68.7520842662619	111.270175349321	50.0023462381939	80.1223505147597	213.565663550689	211.740980852563	119.331943821019
ENSG00000004700	524.07338537759	446.219666321953	470.69460546931	681.52494845459	712.40785679713	535.518292690169	957.72277073592	853.391636130642	916.519812437196	625.288975494051	637.617596314009	394.220212161847
ENSG00000004766	2341.54233931167	1590.45409996024	1948.41726519549	2009.47122862329	1681.82177919439	1691.74747038046	2591.88407122497	1702.79623141523	1888.37131549786	2123.47288727165	2317.08417035267	1101.60374238245
ENSG00000004777	269.097473023861	332.309693366941	192.441130710187	155.713870917173	111.179666150142	93.5183491357953	147.858391682778	57.9214192519228	156.270741724307	288.797926782127	229.197169093038	181.960109189833
ENSG00000004779	1013.84100935628	868.294240397349	884.131383733882	998.831864638619	909.726738715802	854.481396436337	1472.83369722305	1426.86173573423	1232.19174500265	1231.03642715535	1168.80285568838	980.797939065097
ENSG00000004799	35.0051261835137	11.8507576178155	10.1396796238552	11.8635502445986	13.8338493698459	12.3382300736999	27.4912613378451	25.8660770269492	7.78142960552988	12.5539036331401	14.9786651235462	4.93690758847756
ENSG00000004809	22.004987810114	21.3105735783728	19.3155152313881	27.8987166584838	20.469999095566	24.6362753339887	35.6621151832066	20.9182630477846	19.8370088225676	56.6022586490221	53.9628407171837	14.8623622232075
ENSG00000004838	29.721861580282	54.9450358979687	44.39637543751	20.6211717606966	28.0405705635608	40.6788263410613	219.938486240431	171.660461800245	151.180328524034	48.5558310536806	48.1366901689791	53.8541017454046
ENSG00000004846	15.4433905597667	10.7405191685135	1.23372964407078	11.0201877132343	17.0218533052215	9.29166807812885	8.18721726049949	21.2449585270171	12.1485043744333	4.48400507643517	28.4586414303194	3.74335307410822
ENSG00000004848	0.407394763471179	0	0	207.140264663856	103.636332647942	284.10756151134	205.165398446386	11.6552466049689	16.0472685300496	106.274369687378	352.297086019811	99.7023648362813
ENSG00000004864	202.588328809681	260.428443300874	174.311163747309	241.776016692607	263.166094702428	184.485303780974	442.658409907829	442.737663356106	368.333850626063	275.902617659023	199.477057169778	127.277118781588
ENSG00000004866	1854.02742352851	1549.10393551507	1690.7788025913	1312.02127127206	1173.18646604763	1193.07619974782	1752.68382004556	1306.39239410404	1231.82918529708	1419.12606601549	1345.01710332809	1054.69457869911
ENSG00000004897	3000.90647808734	2847.85030484196	2828.45722966565	2478.83557756435	2206.36048073349	2418.83719605089	3302.63500347845	2920.20978133926	3101.96658433739	3022.19073218017	2802.89505779501	1980.75455668923
ENSG00000004939	18.4373936750102	8.12905230791978	12.9158734476421	18.3951311930341	18.438275794961	15.204471106536	4.63454640632242	2.01928552880259	4.26884714749461	4.35405271056659	1.36027408039491	25.004705387474
ENSG00000004948	0	5.54464579674379	0.908184478106427	7.41030958453857	7.53941566342734	2.74630624659043	11.9151606527026	16.1342880424533	11.4746321551155	31.376561031212	20.915175149796	26.4299489979454
ENSG00000004961	192.805137185931	200.608186487824	185.797909463986	141.631040445787	157.738905771055	152.752017899523	271.480717711629	230.297498821538	248.85296460175	203.021598188991	188.493978700405	129.077809540642
ENSG00000004975	381.783481357516	441.290909201902	368.641349715687	279.264265658102	265.873444597991	333.22098519829	513.01112922581	320.321685613148	405.439003763976	844.825703990898	736.013682091828	522.489602169123
ENSG00000005007	385.716621715278	518.294324943171	429.725216637941	302.599314418369	380.419687450903	333.101638715056	487.121991786536	342.511754377415	367.857693185391	858.578981175016	828.390702470165	544.119584206278
ENSG00000005020	184.23213633222	127.730991622115	98.3196466373917	173.837206559627	186.266056159474	208.896794275369	84.942704885504	63.6714223582765	63.538628662878	136.93546429701	185.346214670478	144.235332144076
ENSG00000005022	1173.2109579219	948.216078259009	916.625993917129	983.157932489765	882.249141715889	942.878906704433	1785.989684728	1724.50595804168	1722.18334542074	1598.24101479604	1423.62629960996	1296.30955925132
ENSG00000005059	103.307707584763	66.6376378283612	85.5346221821039	89.8871817834114	79.925557355257	68.0577596071794	536.883373694978	363.51055946858	333.564202300831	171.036861054062	185.377384482626	104.002245443348
ENSG00000005075	378.627468661618	305.238159570023	276.566083894448	253.119218864185	240.087394333149	232.795431691791	637.258574577458	532.512657972424	461.028880933229	438.588352848781	439.446839023056	345.867285282808
ENSG00000005100	229.330714768679	225.344552882173	178.022821897319	188.622732814872	150.921518897587	175.840294009839	221.783031404144	141.809575408678	142.934002042783	189.306277509365	165.7411110194	135.95743750478
ENSG00000005108	4052.04736077961	2972.09354173274	3084.8001992679	2048.27651573136	1596.86880747547	1753.44291304665	5325.25019564336	3455.37341968293	3709.15194114448	5329.32170119593	4842.56194458617	1980.49726781838
ENSG00000005156	792.149815039174	651.374472422379	693.458742216194	598.474418301415	490.490714760094	524.813097390685	771.013492440069	512.922159620322	815.946607914482	1085.01705587125	991.204687451525	618.12752606909
ENSG00000005175	1064.95035543398	847.024221975974	901.352347821157	1006.38909299974	773.664928489628	786.467032702358	1564.57114040945	1216.63665251439	1272.2395206526	1108.95687369882	958.918029120018	533.529945288956
ENSG00000005187	55.1656580364939	12.4272210069801	35.9124025019729	35.1873939598889	27.0785745040473	32.85683266017	35.0632119399494	27.785465218346	13.2491760632089	39.98822931754	40.6999872590024	15.89384725655
ENSG00000005189	203.246241172632	136.456744912794	152.25658125303	149.118148740166	91.2382263195807	102.874406819989	225.647336147482	144.48362543872	178.435209460429	153.627556358525	154.778326828509	119.585174595611
ENSG00000005194	1083.75725624758	880.602873924201	896.691143348413	961.555323314736	720.989915885016	733.492234113266	1475.11424331674	1066.57101735625	1153.82634355794	1121.40350304461	1153.15706063266	945.285154206105
ENSG00000005206	225.375639976227	233.236031027125	181.307548731514	174.142348851245	124.952679389787	141.754475436337	261.402077797826	158.496824825697	195.277023085094	526.803168084133	418.224652406026	216.060572156187
ENSG00000005238	226.874084850018	215.338045121294	222.92006628361	207.428023379625	145.819693410527	161.120575444838	540.354768153035	291.797029020185	383.767102601519	512.281053951998	504.993775106748	340.617660604598
ENSG00000005243	0	25.1245501557248	1.75658463735138	2.53790864236519	2.13275525499384	7.46402130496987	17.8927915417751	29.6348740042127	12.7982528277763	6.28139690467965	0.803279892125447	0
ENSG00000005249	1591.24919570064	1314.45526931336	1405.15821605105	1582.58668450005	1117.47047342796	1219.39266029031	1621.90840197249	1194.97294972616	1167.54054917693	2539.39470107234	2467.81226217116	1471.69361370929
ENSG00000005302	578.829446581961	419.105794776837	579.216015709527	615.660839120882	614.060974476403	433.189168510677	708.231678148808	511.003986790256	673.605951668244	906.153031896916	813.374567779607	579.539022495515
ENSG00000005339	1760.39017476614	633.139118296167	1137.6669827533	1020.77908653717	677.795438581195	1017.01323916736	1544.99817840486	472.567675854051	305.088168128468	1137.48437463521	1132.75970506126	558.22716462146
ENSG00000005379	378.785402970598	392.964518408186	417.938656359463	380.502437020018	417.341729024378	435.410481738736	524.248905840562	275.612757203869	435.467997464187	981.177701014299	1253.83282109628	491.450535034139
ENSG00000005381	0	11.8687408988219	0	1.09354659085032	13.2716174486723	13.6309861573463	0.55281614373198	9.22019375532512	1.04016892665805	2.37471905903148	1.74290717769002	4.43177762234707
ENSG00000005436	193.42534534397	159.594681219139	216.800785353062	224.480154551029	186.507260103806	164.413391186536	489.691628612701	394.516524004384	374.921822801458	398.81554886699	413.471922297102	141.254548170101
ENSG00000005448	240.744147147626	219.010324088545	206.544573629056	147.29829260394	126.454637476231	104.93646799583	352.143367706313	308.658467578675	261.537372175227	300.558858190555	284.867744053771	221.247514834962
ENSG00000005469	115.806581193467	72.1209122167568	46.4610724012096	168.260087577106	178.194941273496	164.11424143477	281.655743933344	299.242324474906	328.690749730469	202.329770583954	216.462934296929	76.7324105275864
ENSG00000005471	4.37534464592202	3.06447235973718	2.01028453538239	18.084911934593	16.5316790178021	13.7845161337256	13.3630294911195	6.72742807533528	5.97915434838723	10.2899058299753	14.8443454306032	9.76240721010204
ENSG00000005483	2566.8298529242	1858.23132581462	2118.27390211277	2015.30172648995	1711.04655460103	1739.14351157849	2292.72019155649	1934.01170309207	2078.04862444425	2499.58332763534	2276.99882147817	1745.05169189515
ENSG00000005486	513.31248768084	306.054748065466	303.167653064644	357.544103063219	284.190991338088	339.977415922273	528.035933756643	488.263916559679	460.895876584873	995.879248642943	963.574492136792	560.514641428013
ENSG00000005513	39.8361635448309	55.7708356039171	35.2662937422694	20.6689719869827	16.377460286114	33.9378529037133	62.3074719848231	37.9343802950367	38.4153463089691	62.912835098898	61.3219939097406	28.5368046895816
ENSG00000005700	1772.85542305766	1464.06700841851	1453.82531075537	1432.55117818854	1266.76807732465	1305.65527181064	2103.44472588631	1665.22275799062	1640.77909427667	1905.15986962119	1840.11842035085	1081.40250184965
ENSG00000005801	1963.36184567342	1604.12653398871	1667.62822476597	1743.47863814133	1340.96202932112	1469.89008865503	1842.96316027697	1356.42465204979	1582.59938042317	1561.46690375468	1794.73288781533	988.293808252318
ENSG00000005810	9317.05100753668	7180.06867549145	7515.16996862086	6143.70246079362	4301.60903218252	5106.91749955753	8070.77124756578	5979.3868259075	5624.07838123627	8694.97173012675	8227.8047726798	4244.04571343158
ENSG00000005812	1152.26058311853	830.375023221605	925.208241750996	940.087378916077	720.370757646526	788.927823426621	1569.88279951079	1190.07676838455	1204.52943907451	1288.85273472573	1274.17915354941	736.984308387622
ENSG00000005844	2.57159766941012	6.37103001224339	6.07004958231966	14.944517591792	17.2153243135565	10.0843424459056	1.70831346524514	2.52730911198869	6.54344572929226	4.1291191765371	3.12287106386447	5.42887464363337
ENSG00000005882	178.601165961392	173.977115851391	157.115272382806	169.645370434899	114.706589469787	156.635015977605	217.015854543405	160.151198083838	179.670475115701	364.842625381392	373.450156424508	257.18514469659
ENSG00000005884	317.983657847682	355.045400397324	245.750758740403	125.290714382732	137.431108647411	158.242567995332	108.91916197699	82.9809281648923	135.360537917046	416.612133164556	374.094756133016	188.947068692881
ENSG00000005889	1152.25902161893	1165.73213509565	1066.46364413453	1422.01797165451	1421.06921356141	1436.51817592293	1328.38387847015	893.386180006416	886.12712593417	1951.40786653994	2032.46340087218	1211.34178534384
ENSG00000005893	1098.38484470765	725.12752018648	834.731533068609	910.808410680997	707.776340596476	811.100558545032	1738.3452438443	1481.80215099585	1282.92361612005	1156.86944390359	1071.43975198242	539.737664139308
ENSG00000005961	30.7886532576044	13.4682016550174	20.2645200107206	17.0931519358313	27.9601450315733	26.4577844838986	36.0687409577127	14.9090522289113	21.3959602483057	38.1870347467711	30.3056191338055	18.1089080958178
ENSG00000005981	40.9966901612922	31.2343930323633	20.9974903832103	42.856832333083	37.6995493568188	53.2459398783116	23.8358907578383	12.5661775241314	23.361901359305	20.4617853960218	16.0050136159648	10.9751544008645
ENSG00000006007	912.262704712298	898.292029633172	902.16199800095	767.270162555645	560.85066347455	655.730313975912	1417.88207185787	1024.00516107263	1149.1415761753	1054.10152906527	1083.19464153036	757.224330696093
ENSG00000006015	199.116232292764	221.50790986077	143.835175717881	143.701405041948	134.595880461921	115.70386689312	305.67279482462	224.149529530913	205.2181765962	366.542489240709	333.335603607551	291.721323134956
ENSG00000006016	11.0281318699868	6.91537104773063	6.99878214146519	4.34995386802513	8.28432895514202	12.3625084274995	15.157008226641	9.67279532865579	9.80639502649962	2.56444375224328	6.96430886826317	11.4416876000052
ENSG00000006025	94.5137848594818	74.9682749239567	86.8422175416014	87.2384818556766	70.94087211529	71.2131390271423	74.5940146362983	53.0750454968146	61.8678566219675	88.4904486141137	144.512305259839	81.1087187391259
ENSG00000006042	130.506424439624	106.115229394981	148.667293989162	160.746819205835	175.921479760248	173.970033963879	924.673527566188	704.73534558151	746.919354651172	530.527884048015	422.607285804971	406.978942255285
ENSG00000006047	4.3230255486927	3.87308979050348	4.02623397940142	12.7365673879321	8.08369684425163	9.50817974326866	19.503541333456	5.66140141670372	15.2819451830362	21.2751781707492	24.6245994501307	11.8721459262967
ENSG00000006062	83.4190587936732	64.1027980264528	47.5136538239777	39.4575106477755	129.779772468583	100.174708272296	63.0300132256836	50.7238516503396	77.4156776685765	96.5943406993445	127.118320834129	52.8881109974575
ENSG00000006071	21.6889539123638	11.3076283358902	17.1027155876879	117.399197052435	113.811545220263	133.742818085609	81.958857006037	73.7918537074446	53.0801364762619	82.3721022473335	70.4406604799185	52.8932678062331
ENSG00000006116	11.205716961397	9.0372343388707	14.9445687386472	14.8136372478841	9.92378465322601	15.1629176610041	14.0280157799937	10.471352813334	13.4563829093996	22.2155631142587	24.0407721439453	20.1340324883964
ENSG00000006118	692.298758358784	659.599835856001	617.155916987751	594.198982546363	416.279658713597	455.282812581755	666.704787895788	439.923769921487	584.614520079053	1563.60737159521	1713.52142727029	900.3579743199
ENSG00000006125	4461.09603370491	4477.73406064634	4017.98186894506	3422.24139238672	3177.06115222536	3412.70313076055	4653.87389596309	3774.53790266256	4204.43343004913	5358.7472635534	4254.17643197416	4135.1075715795
ENSG00000006128	2733.14882802588	2288.6521078633	2091.15460225872	916.937678033082	784.039911476291	819.717017932793	1233.10418585598	1057.56279325405	916.050337759746	2805.92809600117	2605.15122143724	1475.99416738014
ENSG00000006194	933.055267136436	901.523826191009	745.164109290323	712.454702562304	490.760412437148	555.268190901338	819.623225816219	643.371866320778	704.21441975444	1133.25799647747	1223.66813785076	885.50391523333
ENSG00000006210	112.467858767152	139.696714515993	89.2591099090553	57.4780906258952	42.339390115563	56.7643853056976	81.1729183117845	52.0032644775197	74.9752437712463	189.307675905264	143.776483421791	101.976921667143
ENSG00000006282	182.457382219945	233.624135138957	253.469772707666	103.229556249658	79.7579051247996	102.910472593865	223.367160454747	126.090001839439	168.857258801913	274.5765367787	346.495215799609	277.563783792005
ENSG00000006283	202.736893823321	177.462985143556	176.222984390678	168.161285366417	92.925382667269	120.807180330406	98.0857472925493	83.2255907875936	107.612663251098	318.910769421991	297.168039137634	192.704627759445
ENSG00000006327	99.4393148013478	70.7867589687436	126.665566915043	143.472431764652	56.3769505229165	70.8187365560521	265.545190238361	172.680369932556	168.220428286255	74.7594233177766	72.6004569428439	42.7381117470357
ENSG00000006377	1.82656995935368	3.90695217160267	3.93116419464584	67.4451029707944	59.100887237565	56.3322999164839	42.6402547224851	36.6750462599883	42.4072947571876	96.2309481758917	62.5872571310172	49.379861684282
ENSG00000006432	857.877394641132	691.468354012776	718.504608248795	554.186466657804	402.862997145071	482.842299709102	693.414325897808	502.971864408655	399.297111623457	1105.14944971829	1056.45195713224	911.946739179232
ENSG00000006451	1211.50733580072	1015.19643275102	1022.01026904984	865.517849903501	720.26461776666	843.878934732029	1321.76407466023	964.985265127866	1058.22922795451	1486.30549092285	1203.57444227919	799.549154526563
ENSG00000006453	4.76503199369269	0.680122428360936	4.70732831651168	11.0864728367377	1.98174928469322	4.93622970240917	25.935135835937	7.98733418566404	13.4553982821343	2.99850132528177	2.88958994788423	1.21629244143419
ENSG00000006459	1133.28336268095	870.624874319479	1021.42039166755	860.001642362812	710.435538575525	886.635832676942	1295.84590635793	1066.45905168648	1030.40460433532	1655.63013838398	1318.76896970458	769.947362864349
ENSG00000006468	1262.64980093644	1131.34217218956	1088.61345229878	624.825027623952	618.285588493124	547.581389632202	1259.27368798884	1044.73319670224	1131.95440576732	1038.70135293008	975.397251962169	755.738332925545
ENSG00000006530	1103.25856692075	978.899892524254	1063.10409143897	959.840850465138	791.207286356436	826.13981247758	1256.40988782993	876.709475155299	1005.11957404583	1054.91838020187	1131.03441522713	834.55512852959
ENSG00000006534	14.9040160656187	10.9279272444824	7.91802259360292	13.4187121449646	8.60481439705137	21.5351740462633	53.1942242166476	47.9733607946775	50.878820545126	36.5206185905876	44.7709314472046	6.84019281503172
ENSG00000006555	10.6460969817683	6.54616188859763	10.5962284530087	5.17623916470675	8.56430007288054	11.0460287395134	7.74444540692561	5.64414716826885	13.3396706563118	1.39553574839255	3.89654985075573	3.98411913245687
ENSG00000006576	975.500159283464	961.310435485282	948.786984075504	802.462427018426	692.470077563811	785.595495713305	1253.25373000165	923.807914205389	1120.61689654928	1138.03442731424	1167.58679933791	684.191218443256
ENSG00000006607	302.336852846028	292.136051659032	286.938913365815	238.167466245253	271.091441803202	278.02923379939	426.514897019134	257.615074720822	354.106295178348	370.490976459959	397.136785453283	363.793130847821
ENSG00000006625	241.2905961237	189.534974488631	198.322834447449	232.396778572585	174.631296130482	184.570611958371	568.851614725038	497.584169641836	442.13297291319	414.211635618127	388.587214814137	280.690094711051
ENSG00000006634	222.146817955303	262.356053892192	253.319292850189	316.470591060706	250.202338172648	302.47218569625	529.423361548589	444.213700470001	478.061037979966	393.160081725281	389.248370997202	216.402252087247
ENSG00000006652	2849.84898173709	2172.39527373979	2053.34691960416	2442.05659716973	2114.85817542501	2131.10842598647	2810.52566765955	2150.61494853727	2240.13859255028	2384.02363266116	2523.75432398657	1309.21116953219
ENSG00000006695	206.514109921304	174.0363700229	138.112007193466	208.163346832229	178.253002914649	135.254664198843	154.451463683172	176.386980059507	205.202353067577	260.211976728569	231.721159844636	203.052219310389
ENSG00000006704	499.543844734138	407.602818562786	527.177859033537	285.972976533433	219.907345656026	286.650970731958	543.234559280135	340.991643474878	374.277504347638	816.168976197845	869.788330186352	593.419247271086
ENSG00000006712	754.692598118827	836.762001586229	641.416649902391	575.803998430706	358.694435172272	485.69403461148	760.367463803119	558.123995566082	592.545275194223	1137.38510165288	1016.98144153388	833.740677517766
ENSG00000006715	2474.67421824761	2404.93982111457	2316.43328932051	2176.1081230309	1519.380212769	1753.39766033142	3339.69389341003	2547.93605492333	2346.54397202025	2718.97193437362	2663.73883111878	1542.07635244808
ENSG00000006740	189.891467071745	190.023166600202	163.028556888934	134.229288431329	152.208555878861	152.83569213007	178.270008981295	122.502157526137	115.631943004641	182.205958014636	201.588650145599	131.869894608962
ENSG00000006744	316.512006926478	310.416195169231	363.81981482234	395.489117742927	244.966932733716	236.635668057149	477.783166184997	331.640771812423	418.237934673877	1782.27473232355	1956.01140411744	913.916334137969
ENSG00000006747	22.8281228277838	31.0692706292729	43.3123874821918	38.4722086803962	46.2955942093336	61.2552652883132	44.3434013159432	23.0192885541987	40.8326405217403	50.8100509624137	68.0929793928514	24.7811465202527
ENSG00000006756	61.7954763372467	75.7993718493273	72.450790795464	93.7530915634047	50.0524429363395	95.6990721348164	113.325603750141	71.7671263494387	94.7186184279937	81.8266295514046	118.51656764315	79.6423559617885
ENSG00000006757	23.9150280525387	9.72560909643951	24.6735207588236	32.6419927173159	29.6983724584949	31.590276887931	36.6353934402424	27.4536748127973	29.1911279311126	27.7625348120188	21.263927779928	10.0543219281532
ENSG00000006831	334.471562483593	170.128057204339	274.167541663647	253.185621477087	214.616758915343	192.16898823965	353.987386156842	322.133839059547	253.222385323063	311.945362642928	315.904847403861	162.61711159128
ENSG00000006837	258.984412504958	232.712544384043	200.600055473956	230.963300761805	202.092840221549	227.092870419137	269.707033554599	222.344455394637	204.78676671449	254.965300240874	284.165451981291	138.705094746393
ENSG00000007001	0.845784280156182	12.3911771710401	0.829129081913573	4.10073962046252	2.4952251989548	8.44670791732115	27.040766774989	23.7385189073757	15.2568015332744	7.16574050725339	6.97814092545632	8.00576750098557
ENSG00000007047	288.346565899177	313.210890505902	271.673409288511	225.852515108909	223.867826605349	209.465209871649	262.286847186767	262.14161124258	253.535986975077	228.204538390222	272.384164618356	287.935878498402
ENSG00000007062	60.6870432679341	43.0544323121495	81.6566103298269	133.920268813774	118.586760160264	140.651560154202	1081.43900167634	778.44795565463	870.76306989315	309.7393542058	245.258695082692	124.63426437981
ENSG00000007080	183.907558752587	197.872548034866	148.169587741419	120.194239170971	100.86276070564	105.582728164404	191.764940691702	152.329506966507	136.495366886008	274.34828467824	227.425052772545	203.774296019367
ENSG00000007168	8018.64120363487	8035.76253516082	7237.46325921983	6795.57905506941	4169.78260561511	5497.07614126881	8963.86721209716	6523.82101419386	7516.52620356126	11676.1696818649	10246.2097302125	6301.87336593847
ENSG00000007171	9.22294741151877	7.06838215329352	9.32439064478071	11.9101588252793	22.3030191037024	14.1454114511275	5.89183454981418	5.54686747071658	11.7367005248696	12.1502652875139	26.2606850707841	9.77826337340556
ENSG00000007174	37.9259963799619	21.0666420009886	21.939110089675	84.2379794327388	33.5021375767047	85.5365483645726	164.594804946521	181.717953844374	173.631811960823	132.686265660219	133.475749508541	67.6312456570895
ENSG00000007202	1933.22639884151	1781.91816070169	1903.2787104065	1535.06338325727	1151.29785137971	1388.51029456133	2194.83259430785	1722.68586823819	1504.89372812772	3714.36767899189	3757.01812658496	2051.15549865748
ENSG00000007237	252.641774988406	63.6265452438424	167.690005001404	110.600030035713	80.3270086471883	124.1789252082	222.058142038119	289.549951524134	180.170863578521	283.245459354925	263.832238704799	213.0733539516
ENSG00000007255	45.8589988300186	41.0196149307441	37.0045133909944	31.9978154122207	25.0124511019251	32.2754503106194	99.8087171410868	71.1657872937713	81.2189014268975	39.6861143366911	52.1450668211487	37.6346983315902
ENSG00000007264	19.2715598340618	19.8136486296275	12.1976525531299	21.321278276533	20.5852173727647	38.5868823782382	33.646521495146	10.3344618932363	37.4573253584655	25.5396811723019	25.7317467224034	23.9146469377226
ENSG00000007314	6.05080422666579	70.9426484293316	6.49511127273305	19.084981441027	13.6771857642188	13.9422220002928	32.4036020940774	12.6192700130779	11.8525331770565	36.7893298898622	13.5813258193138	4.85411535495176
ENSG00000007341	498.272509453684	381.207437118687	443.31358007298	433.950009527341	346.569541260327	376.800998202309	584.930694891068	457.038201728989	449.02885465856	405.036588904284	443.806948293784	336.263469553227
ENSG00000007350	6.49117060395163	4.56127333731692	4.18768287062328	17.7774855657925	7.32184298190032	13.3776437612935	78.2403527914264	94.1067938399314	64.3976893409927	10.2393116177449	8.04322541545696	0.9997623827161
ENSG00000007372	158.877236268134	146.352166831935	85.0399026137773	1492.37381931795	1273.33673559826	1380.21385882139	3021.94846130841	2254.64877394147	2647.30072457506	1688.61792618832	1493.43197429713	1263.16393724548
ENSG00000007376	114.756375731321	110.243519822788	81.5853526654866	86.81984646464	97.5600623384374	76.9861444516609	160.181275626854	117.11441862239	133.405990532549	293.689481573534	329.358817699907	195.280923706
ENSG00000007384	18.2789630690452	8.26280818630693	16.8790158467323	31.560658276356	15.5583889514451	16.5184646778324	54.0409256893967	39.2680144521698	35.2955316371048	52.9947617794371	45.4710270207994	18.4739312548793
ENSG00000007392	1666.94964390697	1457.04329154601	1360.22135786416	1368.17668150262	944.691580682505	1040.45195543206	1693.30943194456	1311.633737624	1375.9168784251	2613.7308260537	2622.48232983766	1190.38340680464
ENSG00000007402	275.760327692933	228.977310723938	204.590563398268	253.849481859142	170.563719658796	164.090839991801	142.369250685366	113.44555564777	103.917501701166	370.690243994706	379.159425845468	233.969980739689
ENSG00000007516	422.928011475819	247.371452203627	350.63918925614	172.719150786661	142.218121509121	215.883541434934	305.12843342724	208.933266432626	275.111688494031	529.219496147364	551.453839079335	285.547873054342
ENSG00000007520	354.839030210566	339.313874520802	315.084198026193	216.853817641693	171.706868752372	202.60637199726	470.930871277638	351.920409388774	470.259476652195	676.426134545259	725.839225216019	528.762303131357
ENSG00000007541	157.788504585921	365.043492925199	124.293475915968	98.6357383651508	132.51734431172	76.8208543946377	290.968418151917	194.235261395706	300.061899600743	510.676966898265	655.56182758954	370.888338134476
ENSG00000007545	301.995328372753	208.044943179068	192.849971300179	204.420077529677	166.834946868552	268.623923662388	307.913443384803	214.481141902212	245.571799171809	464.387637487704	338.802127125372	348.361219633993
ENSG00000007866	7.71419325112496	14.300706273719	9.87101778487199	16.3329566601295	9.59360213198078	13.4492081587409	47.5700515975107	38.0044095828105	35.9883495244529	26.0053178599218	41.3339732807043	22.2113967487656
ENSG00000007923	617.709857222721	523.177771504372	538.381794761459	471.119594823617	324.150015020991	380.05577596128	549.957922425426	484.394181668144	521.598576866606	740.497779566218	814.646180736581	482.452962777108
ENSG00000007944	71.5562932072427	81.9839445165352	51.7033957976014	81.2918707996161	60.5774535595095	71.8075219557151	221.443211628005	145.480064223507	190.254098885623	181.868834193093	205.813689724842	132.699770009263
ENSG00000007968	4.96643655488964	4.60940985126846	7.75357639599101	6.69705717025961	4.46026531304167	11.6481157275247	24.8779382345965	23.5604041073042	39.5083886266472	7.14737638345826	8.18669363424524	4.39282592055203
ENSG00000008018	1811.52938235238	1610.21582860893	1526.19784224755	1987.81893130968	1771.44949820579	1661.31563708064	3013.67972093038	2583.22804504075	2552.11160358552	2171.93724432091	2123.75051543833	1642.75026361661
ENSG00000008056	148.266891352238	68.0053547811842	117.50974262281	70.5570079178371	110.098115444667	109.737429906123	22.7217913689017	43.9982715575435	48.815934022143	99.135017994521	96.9138461395356	89.0504084653575
ENSG00000008083	880.494354199656	853.233012009799	745.479289076819	705.315777752462	427.872730708195	593.168003864123	1090.03013438146	602.194355406975	845.121884482268	1591.29570070865	1473.01935085961	796.610499566065
ENSG00000008086	1722.40092760515	847.370468145598	935.250435778983	975.181463902664	842.511427411143	866.544954254882	1622.05597766786	1097.50883271688	1153.66174214739	1204.60467603813	1088.64051033915	720.578449839554
ENSG00000008118	43.7916796462467	29.8642752653663	29.1555061750412	46.5827717780982	29.3583495663824	25.970329464916	108.672111155107	38.9202745863384	81.675747159108	127.46595666719	76.8920818020116	100.628827912838
ENSG00000008128	354.359412960667	254.444263333124	234.44125816447	207.350266385543	170.725438718452	226.643031622294	178.746936845394	155.936949407212	192.686131740683	405.561018583947	259.774141651147	172.82091865318
ENSG00000008130	421.407130036746	450.297496613363	385.488689382175	313.027016730984	243.262437026738	251.134644844199	454.602178402399	385.938977949735	360.623670149799	992.905356121815	682.332865801347	348.577237344844
ENSG00000008196	235.655260735724	239.672028925214	220.329421317302	88.0998946586963	35.0828100307132	82.6642594218708	547.587676248165	394.05323065616	527.209826602753	431.857339952922	337.983202924607	254.514026780263
ENSG00000008197	25.5851513837427	28.6073631377163	15.7992481570392	0.912071337201678	3.63344163837051	0.927044368933271	3.20642527300611	0.870148279672198	3.07524746231561	7.80496843061355	7.69318233306535	5.08666756186688
ENSG00000008226	11.4911568485875	3.87106046700138	8.7647025017097	98.4459223313982	29.3377633160411	11.2273339500382	25.7165267452725	12.2495720845042	13.8641839246845	7.80400185620809	8.105343203254	6.29778286578299
ENSG00000008256	322.893191583348	230.725671108386	253.700309892899	181.311370773513	218.284100804086	153.229053606286	197.027442449908	204.900166517655	247.424613481833	392.865069841162	475.225723468738	262.125684084014
ENSG00000008277	1272.0539071934	972.236287614349	926.626079599588	1179.93843035256	738.4050298137	892.605952579794	1184.90440706565	952.842605548606	859.400193963283	1903.37992605759	1645.83158681638	870.034805167542
ENSG00000008282	197.710004897158	111.383789126062	147.81505417783	151.561225173659	151.008646913689	134.475154571567	377.14230588757	233.784601758873	259.811135790963	170.647018797753	186.391625223282	94.7961884618971
ENSG00000008283	106.408453166707	135.338361558039	125.448225862817	88.6687916137752	52.7428555841483	83.6935793244992	322.835378337597	263.715059410603	254.256004175168	268.89206847722	276.119953757272	213.107124220716
ENSG00000008294	10195.4720508226	8747.52586217792	7284.58009582295	8478.71324356514	6623.25849622517	6874.69254718417	14066.725314606	10329.5861542852	10643.3303472902	11019.0288662541	11136.9528755301	6325.00399048961
ENSG00000008300	962.022167305168	997.111844302846	812.2001980316	1231.96022600331	951.643268142269	1053.43299022662	717.154525765291	413.827969753253	629.580629733362	3071.42840053566	2382.15554872488	1196.94832627603
ENSG00000008311	192.735623157928	161.979417401945	192.197537473457	228.050542830876	158.682256707451	157.084345823959	1322.21224791342	998.539286449681	1037.73009371831	758.503860472508	718.268596290701	410.847201181388
ENSG00000008324	273.195648237441	231.276706067565	206.704195234165	233.529860356939	231.776645800861	206.48433795544	350.85052148979	327.680638647216	280.584302739942	357.403077187267	278.151286895004	213.881980917473
ENSG00000008382	139.926151090888	132.839844145112	113.438473713884	151.635771867861	101.697398305221	104.91382442525	163.390375219638	94.8917381834398	123.418183500024	177.524328449002	243.984612222499	178.73678931324
ENSG00000008394	44.6443441497306	37.807546754992	68.4576417784585	89.4515360344849	83.5287891546812	56.2261072276502	551.679168273176	496.022627409271	375.902619899068	118.200982168897	115.99307395918	57.0084552821748
ENSG00000008405	732.978696503616	596.718593035905	744.09718252294	675.618052586638	485.494314880129	546.552414693831	960.810209030068	722.435146577827	696.593266512374	1189.0959624165	1056.10043068766	624.420320632567
ENSG00000008441	7.55422119216159	14.4308977841895	12.7346384837845	17.7357881063973	17.8327209607181	18.5654993504027	75.5079825471353	74.1739314985795	75.6066279751119	58.1673444465119	103.260091119627	66.4859983564448
ENSG00000008513	182.586201955645	155.883762396263	91.5382654122848	292.784147738194	150.881323755309	217.568972215626	292.588461953077	169.060313107327	252.951595817233	414.339258695869	334.20076099539	319.583365147841
ENSG00000008517	16.7274266905711	12.7486056074326	17.2100063484766	19.5743508941629	16.4894836553809	14.9897185684991	13.9645511726921	7.03337594015983	0	6.70288328741096	3.46543306500068	4.55423065759408
ENSG00000008710	1179.75341580103	875.692270256798	999.228657320018	969.52863244591	712.443109407046	925.735558738836	884.239335495365	717.577905079094	612.261028481518	1517.4569148826	1274.948245061	1030.88338109686
ENSG00000008735	726.768223690005	655.66266366188	500.941636375533	380.808922984642	251.352492785845	285.781763574325	423.824885417444	254.092010361436	320.335238039495	1197.99723134972	1282.70436956538	677.766845989473
ENSG00000008838	546.740590115189	516.556039193631	432.025507022751	410.08961540176	352.561786729425	426.316063285628	480.806731057124	373.653204420492	422.428000180691	982.178040046141	789.326413439498	608.478965862174
ENSG00000008853	537.758894385741	534.216057321832	465.503450563747	424.307962690644	316.46857796965	310.462305087417	647.303928846604	337.075112091749	472.755557013227	962.374138690299	1015.30577616534	814.136725435201
ENSG00000008869	3099.23642176033	2812.75906395289	2438.01915494826	2719.43700169367	2514.181578656	2341.87287651417	3335.73002131052	2739.41716642944	2426.89068810927	3442.49487351255	3377.28373495708	1630.57733739877
ENSG00000008952	4372.25312466808	3450.31560053658	3510.64756032397	3534.84628605154	2952.66785828874	3557.19084131148	4059.25111000537	3695.30934246045	3695.51272442692	4895.91901244393	4377.40671355042	2329.95059074364
ENSG00000008988	5744.34970091715	4679.67895413344	4808.88406981705	5917.86431698049	5614.13716349765	5077.78024526357	11648.3353538692	11292.2328396559	10773.0830413813	7561.94898090961	7055.00219652061	8326.26088718707
ENSG00000009307	22253.3994527657	19376.8999952339	18544.4348093912	18896.8417731984	15329.652246087	15311.6511800939	24246.5596807373	20463.6728093269	24017.9802473551	23601.1108139471	21711.6918596532	15920.620922346
ENSG00000009335	1619.40528691448	1480.27085874549	1177.06864722285	1425.11581590477	1208.45809763869	984.822588026831	1517.33516551017	1076.21307817227	1284.78408902545	1870.11753844286	1841.78340317001	1129.89457472917
ENSG00000009413	6788.84770932491	6108.49279468558	5512.7834254065	4887.21852146779	4228.30595919371	5048.20789955266	6202.75369718354	4635.80858208557	4793.25834144587	5358.25689905948	5146.55243947984	4126.71959813226
ENSG00000009694	1433.79895120528	1372.64171458248	1786.16295722238	949.260731534506	705.074138399661	721.306409974556	1348.3080664122	993.153372012562	955.51640005892	4247.91646976179	3286.5781403347	2144.01946413809
ENSG00000009709	17.4012228248275	8.09487703692579	6.14807004756432	17.0313990813262	6.9161760996251	8.20842572192555	2.85501823886972	2.73150469948154	0	163.09773869317	198.650503983329	122.267211198695
ENSG00000009765	15.5459601782248	15.5867563581095	38.5102235342879	73.4168739503765	74.9204817799508	68.8798631353174	22.8539904807012	13.4201840700745	22.0793577220595	12.9498236394155	42.4040286486947	3.85835710171179
ENSG00000009780	188.376494366822	223.815219703142	201.599788441529	157.777646882229	137.691320957992	132.984263921556	319.230044383452	288.930616956989	260.713384710075	179.215279209847	217.369145996456	110.669076544564
ENSG00000009790	7.84398832590762	2.12950432111349	9.60545689139668	5.95567836999015	22.088443857049	30.7594972082838	4.30018044356021	2.2658692225558	0	20.8254222933881	0.65827725416029	1.428769906001
ENSG00000009830	206.897578480229	258.245654543695	254.837657982263	173.674463783477	142.500241479836	149.554534078924	263.471104331158	237.332082689878	272.691490683834	371.515901734369	410.058598299002	190.780487471995
ENSG00000009844	2500.45579769235	2172.95623904579	2003.88306391046	2445.01728589371	2029.83751787781	2150.43281394939	2987.91295631468	2503.17497558042	2544.82386865753	2790.49869306125	2757.71204268468	1728.74143976163
ENSG00000009950	7.16030874183281	3.31794893797947	8.03099868151883	11.5740538496815	9.38604419406483	20.2475117314164	9.83910612647245	7.12095135234895	1.28687725216593	8.28388647722334	6.29938012227753	12.1425517213885
ENSG00000009954	2354.74875032788	1862.33081727672	1770.34841556213	1543.63669663005	1077.21212384817	1286.84840962342	2245.25301285751	1646.84467557772	1964.49675262431	2851.58020900925	2594.34723136702	1624.9688956703
ENSG00000010017	1096.12698480595	1011.84305065053	907.832638387166	997.187160477106	738.42234182687	879.507583003512	1109.85584522883	856.07072368774	1036.7379664535	1471.99821601003	1311.33307519526	948.599228721223
ENSG00000010072	378.987681451536	359.08235311238	258.864379348685	291.625493712503	284.270635286382	311.07571574304	493.770607731565	386.886314529376	428.291239427093	377.925816113272	399.802373267857	218.261393293974
ENSG00000010165	187.405810818949	160.057850196462	259.843111940251	177.385363706537	143.126815097861	132.117092733848	233.289427735509	168.100335692592	218.69602547032	235.242073656023	234.565288984512	140.646000230656
ENSG00000010219	149.839585055956	113.201009250566	98.4765185970026	145.760329665992	128.781287155826	105.987820383454	363.627252514809	331.410351004147	290.675896568784	236.134629238647	253.589867753692	179.937095516569
ENSG00000010244	4111.29731516378	3460.28460929597	3448.16087475926	3854.60485398783	3231.39631627128	3315.39568984209	4947.83448305235	4046.00779795317	4035.57689944621	4314.12606503179	4423.31658544976	2655.01411482473
ENSG00000010256	1500.03506381536	1381.13013867307	1288.86959076217	1195.66146765129	951.014037419757	778.165073017262	1951.55878660588	1484.21992542816	1867.89802746256	2574.3201308207	2617.95931329347	1904.35196367323
ENSG00000010270	2022.5442941893	1680.75811914008	1711.56949568381	1971.49488980675	1733.18698219024	1732.93929192254	3017.37270857217	2643.89080560952	2537.90827591765	2283.38627185888	2270.21729069056	1570.9175456016
ENSG00000010278	11.1223034303874	4.50309203188024	13.4816060084345	10.1687867908023	18.3737033794501	15.9665571600429	105.65499775209	102.862070482491	96.2846253930988	16.8645499043862	10.3240286090431	5.02698672107649
ENSG00000010292	249.780001992374	226.273580068255	181.787182691252	208.62445620501	154.598659179244	227.064660741123	434.062122344202	241.821159905575	553.554382586544	356.338217054759	329.868089093215	249.023063540835
ENSG00000010295	116.967967302489	119.675061610311	90.0573275307604	96.1150662897464	79.3442142928354	77.2040692986392	155.149205459575	90.9988984129952	118.450576170952	287.194637771131	260.167348153847	148.115385184989
ENSG00000010310	77.6009296031933	31.3703298142465	12.3726270170135	43.8872054429717	19.5701304910435	22.1633857576847	17.2486642015874	23.1840403383345	9.83891213577713	20.4533089981419	22.7058057984482	7.95750325696403
ENSG00000010318	65.9483673686534	72.9685892242098	56.3504267296013	72.2407219873559	51.8814493591571	64.1292434056745	65.1449350129821	51.6280291991249	34.271929275786	87.7082925702078	63.2538748145129	30.2363575687789
ENSG00000010322	1669.84134968656	1379.13086433906	1318.90136929671	1292.21021746298	902.968909303762	929.082136496252	1638.23729222379	1057.47465744343	1065.57630568888	2425.10878505386	2487.91092353332	1218.93380641418
ENSG00000010327	7.42484043026271	6.55055045134452	2.52949837449932	25.4966662494408	21.9223717042565	41.6701212218504	9.3985092477565	3.24490207785078	2.70054324308615	5.15506028138081	6.33116119336006	1.81656787354675
ENSG00000010361	146.688393670001	82.5908569043141	108.585922047943	102.308027083363	77.1507039322236	98.7362101206475	162.915758424419	125.516048434615	90.9907732147328	219.681907523752	197.374180935339	164.994222388431
ENSG00000010404	1496.8100764599	1383.68518606047	1233.18942101812	991.239006413601	671.323640938557	857.527604460457	1522.50511464211	1171.64104969453	1005.07560128078	1765.58453161523	1494.21352552672	1199.49906933294
ENSG00000010539	415.638092241035	351.346203600694	376.01209073207	406.378604091875	299.789966061821	315.171458017367	598.11598863817	356.776701266721	451.042978761719	512.563203306043	547.935140097378	365.881639359473
ENSG00000010610	1.30956456097597	0.433080745338065	11.3475630761608	0.835051225648283	21.4531566009992	20.1575537791696	8.6830344648298	0	0	8.07277885668975	0.673597521080751	7.96538868410406
ENSG00000010626	79.0124545480645	85.8122290663776	89.1811905077295	91.3964983143552	60.3752758923523	74.3793660571656	336.656407554722	243.527158749163	292.996420878065	78.5032510133336	92.8400909300209	79.2130803416056
ENSG00000010671	10.1102504023565	9.75345209042076	6.71497315318509	18.0889782922639	18.8307645753201	24.4110946947318	8.16979138539863	7.28341358521318	3.65845260887038	15.163047738328	8.94054904988699	1.29285640653162
ENSG00000010704	1.80582933204496	3.70010593696137	7.30052777114283	3.65150055250449	2.50261151493674	18.7793222391527	31.4042832712377	34.9722244537857	20.592122746224	3.90664646638344	7.87855013151725	0
ENSG00000010803	805.539771459694	610.252435083577	814.86140624991	556.302044916903	443.804482516546	626.759768404371	819.099251491151	572.865354655324	690.144729125346	834.779472289507	786.574938813766	536.297491597483
ENSG00000010810	1764.7354703079	1912.04024494826	1648.88632537359	1624.85449127474	1041.55075231722	1196.19107479699	3300.06790922104	2482.80075435922	2759.72871029781	2731.76610464314	3221.95522662903	2189.24771142475
ENSG00000010818	991.056839562365	1233.45714754786	1564.09555429928	808.411601872418	480.410772537318	889.949844083178	1543.7576889564	1058.4759296954	626.422631518113	1447.08209613753	1217.84021106296	860.3658820729
ENSG00000010932	0	2.61580908683529	0.651486053455005	17.56224380657	1.28490872464523	7.62236989242482	27.5794651535857	30.9625019114337	30.1474336480186	1.38209280678785	0.690357260243469	0
ENSG00000011007	1451.65910895951	1177.90479516	1213.51119152048	898.499552073593	717.93466149164	809.411003342896	1495.15156342373	1027.64578586247	1284.92929076237	1659.85352372228	1551.40461385352	1097.80080120201
ENSG00000011009	539.894812102319	544.624985209778	401.918253060563	403.428537775917	352.374074057	321.219006813121	589.460993883661	472.77078172031	642.735181055707	756.072615446349	830.439477322023	569.525648996083
ENSG00000011021	625.771214575318	573.960785327428	490.291844338077	409.770488809808	400.643143159874	467.572703862819	353.037972674362	295.794799865001	272.081024780421	666.034415368691	785.820468463642	545.609473170838
ENSG00000011028	44.5370678669153	14.0639428653784	138.814164837613	103.375837291747	34.9137702487065	252.648760375805	328.030686239004	129.520413504654	144.46177011321	392.361408570563	304.152967353378	104.14898051525
ENSG00000011052	232.822415919552	135.744014882209	165.828757752879	219.179652513039	168.316815781693	146.513998575907	333.451676774017	191.685203208954	205.753006242932	285.629641234533	306.171764588555	191.423736763313
ENSG00000011083	6.14682184335245	4.29116396560218	2.8431805328274	2.81663540216531	13.7124170470994	5.07144472473979	10.6248100835254	7.89637741094187	12.307890433006	18.1560372806095	20.5519556571779	4.0212724939143
ENSG00000011105	107.250830109562	138.315261091727	141.053801910628	128.117996485901	112.95031422098	97.8969235867582	341.266982342376	231.874901850398	241.952855419676	207.073224093747	173.287587076061	113.097346704807
ENSG00000011114	460.961471034729	264.518657985743	447.152632079746	276.967913033153	296.544836861503	238.86428316924	229.310347277842	286.11822273409	266.977858237025	242.641187643274	259.369506950359	262.644276990215
ENSG00000011132	113.89157176429	107.423140243015	118.016829232678	103.987490362101	59.7542411741267	71.911333985007	128.0160895233	98.9627625634037	67.3237404294088	213.124194124862	172.571943326452	82.0207786696781
ENSG00000011143	171.11351296765	112.892266696571	184.063096806005	147.309589054265	111.02401758845	145.798117265606	305.372310743189	254.481924959822	222.135666491223	261.292291565442	253.370969575682	171.55265618063
ENSG00000011198	801.374268462592	705.377303200099	674.866778037904	786.434719019877	614.208209141345	637.345167117262	918.059744344517	871.540285702767	802.167247568477	1029.92298883389	1035.32765940107	656.136898059227
ENSG00000011201	530.745456573686	456.395381924975	489.100016132149	286.816829911589	201.837020725229	230.605851883725	828.901438745962	574.803989977698	637.409492256921	670.007935905052	596.517596588703	302.430511488202
ENSG00000011243	1035.91067569648	894.996462421764	789.400507025561	623.482095858222	655.512687154251	612.583070583686	1022.74146787364	704.715912985441	873.478883907311	1937.28086472265	1751.81639451509	1036.54132972113
ENSG00000011258	1031.09093265456	889.302198519362	822.539077387319	907.67088461125	766.686709829909	889.532370384048	1306.01454865463	1040.44663269901	977.200667591502	1356.40162929414	1121.56044644298	666.862289895322
ENSG00000011260	608.486699646569	575.913300350362	582.623105022872	593.478922441785	534.356209986145	537.536903382405	937.814914698558	734.031839247939	764.413311487301	810.929891689488	751.842207855326	519.226973684806
ENSG00000011275	929.926897298449	709.32671877725	832.102698351402	674.626957034487	595.740434835933	716.167822401855	1167.1707113155	856.358090370565	1034.61038353528	1088.53412867241	1143.63926023935	733.490565476564
ENSG00000011295	1097.45030063581	906.252478054048	884.068982932963	792.410495752301	671.123397451509	615.665359707451	1300.29369950606	959.624359383035	1023.0383192908	1320.21217905783	1435.00340024707	759.589411456235
ENSG00000011304	509.592203170485	469.761676791053	295.025500559201	309.559132787962	256.628488880358	309.496087671978	813.272469141415	372.425296766938	518.981844321748	762.877732091086	723.566333153145	629.441741204372
ENSG00000011332	766.105291172091	702.323817239509	552.938862534724	638.749585094724	401.436316372039	413.684425655249	395.580107756239	295.593819348059	292.610109498607	782.574621238116	807.881612361124	537.43782357063
ENSG00000011347	121.458887414869	77.5305109949858	115.56576241922	117.505788901466	80.4912117766417	100.537563625611	75.8949838860757	48.1420125858871	69.5384913369833	145.120886845176	152.582456022464	153.602215451912
ENSG00000011376	336.219038165843	363.289682988059	312.397830742345	300.199905417	286.638420740961	278.602085725826	647.382759267176	439.440650692168	507.648475132941	596.160851443422	700.981760822215	368.991765547872
ENSG00000011405	2188.18489602276	1760.83126402473	1686.14741535348	1614.33155406137	1283.6886735172	1408.31436285286	2436.35162733209	2183.90575550806	2124.66317154205	2018.85352830732	1707.33613828051	1018.89544009205
ENSG00000011422	12.8174599180114	5.75576348770834	10.0608735009307	31.6507778418228	33.1628880785085	31.0546736461842	28.033818714702	19.1147560465411	12.7907439482133	16.1302608990311	5.27591407680344	3.14400823892538
ENSG00000011426	366.878129392876	205.172357556495	305.833158643468	351.114788345749	303.178832122063	282.339917935719	774.905159548648	615.743360339492	553.834038279711	417.784587329551	270.040561882071	183.971623231522
ENSG00000011451	462.260288809675	425.951112204458	343.761532502945	363.339068739377	230.880831148816	288.264969627467	253.991517550595	196.553515308307	230.869012613054	618.354754318117	542.823070920645	459.568262635086
ENSG00000011454	2848.17636421084	2619.82377609113	2535.85852597154	2172.10382307444	1811.09630528459	1824.78453895598	3191.15348282062	2645.6040663116	2519.00441118857	2751.9289855736	2396.790432382	1552.96586287215
ENSG00000011465	24.8422874382213	11.392166654263	48.8932555679316	37.5614471795499	26.9394159061555	44.4814570214529	77.4157401827704	64.6209655782752	44.2956724159965	34.0086206206454	37.1378263905255	7.61952218838817
ENSG00000011478	52.4122469866195	63.9770763503034	65.6497885494989	27.4186993985613	33.5863251117229	27.2856274015631	55.8323012841514	40.2025948366219	25.4114004977768	86.7148200979712	77.3661029129066	31.1721085262319
ENSG00000011485	798.169470391211	557.788856577227	479.805516230729	536.310938988402	508.604323886833	378.846088211503	640.448207616158	518.186817393465	707.706449498048	975.030392860258	995.287023358728	552.743231562834
ENSG00000011523	606.304617177978	513.755458521556	475.12311800294	369.460255837795	277.04055303814	336.860866755204	828.141668318049	522.367982741401	591.675115314473	902.614502052111	801.092353372762	449.663987031402
ENSG00000011566	1650.52081904099	1279.6257152172	1304.33534801462	1580.72798550121	948.73173345634	1002.25491359448	1626.73129018448	1160.88542868402	1341.43194696204	1555.16558766199	1499.29052292445	829.129179972835
ENSG00000011638	9.65619337395613	4.50305797118783	3.16550476260052	22.3814732061101	12.8077510175025	14.4551636614287	35.5352034954607	26.39127803827	23.6226518617623	19.8646295095163	21.132126119342	11.523927826123
ENSG00000011677	243.339076602447	86.7523123760373	77.8539790432966	601.09394531889	493.091951429489	482.532075760731	765.319670760338	424.993903052985	655.192100326295	796.1652464078	833.428010984973	560.37756033373
ENSG00000012048	93.4004334546695	59.6062838054112	97.3360541181756	130.290188518038	100.905799296081	143.281348216708	401.649141942443	340.952498982475	309.420397850259	172.737294672792	130.104529300297	69.9094332308824
ENSG00000012061	665.619519606226	617.746230511485	587.368529442639	609.550240849815	461.583512184451	401.507120482626	980.355804334696	773.698474362527	779.720954886877	677.928597903505	775.393605288879	632.457523756086
ENSG00000012124	6.71178686605421	3.62362026352574	4.82739766929493	15.4624755802008	25.1271384578125	15.5536491231155	19.6667495916955	1.30660534618052	1.63485645161158	2.80310330934981	13.650431713544	1.62728626953486
ENSG00000012171	25.9725184692227	21.2888876782614	35.876372396915	28.0293839867731	28.0964204961379	35.7061422502292	50.1882748360842	30.5319801819761	37.0101756434058	70.2172040242815	46.7976608753521	29.4398889585874
ENSG00000012174	361.688038058269	316.262793346393	255.659837744618	262.280899619886	192.141901786982	211.671753503353	402.761218600377	272.182867396797	261.151339866404	466.370460164882	426.211210473549	188.132602266871
ENSG00000012211	16.4488858952091	6.1346631994445	7.26997270435644	10.4276543206958	12.8846320500503	20.052637394644	5.2866641387662	0	2.60121094930339	1.62098452589422	5.71424556311586	4.32928691028828
ENSG00000012232	1525.95354978912	1463.75909825314	1171.40324188112	764.291844454487	586.934162345335	725.716760676378	1417.15251902762	874.178532633362	1094.35053577326	1679.7009093295	1724.09791079335	1382.39200451869
ENSG00000012504	16.3040928701962	26.1939610325957	1.04935168462144	35.5409481101758	4.79693763790121	15.9546752701952	4.611134896898	2.19856297175637	4.85983310393795	3.71414637450375	9.46363964399765	4.90937245776286
ENSG00000012660	2097.33573776451	1714.72544688529	1707.71014615901	1245.92837587455	1029.15052369988	1114.71161933666	2146.97252860123	1765.50493375128	1667.776642723	2508.03024399615	2374.77282136932	1364.35265638578
ENSG00000012817	508.122518427881	494.82122806528	507.401099657213	7.18553255516258	8.4471593161629	7.58650396376952	654.980642737578	458.061826316351	497.860495613367	8.32276911745014	10.8430997471435	0
ENSG00000012822	646.091369032973	521.901064485654	563.594371997859	549.194750509211	416.34990092995	463.403112402725	852.430849317532	632.576071384961	740.227397088541	1073.96422572947	1083.50615437633	819.936458339021
ENSG00000012963	1046.58157927251	974.016160036089	825.604716416365	680.06992636741	640.743655756738	646.055768490634	1448.18149007016	1164.86591181735	1094.88961353881	1239.63626308037	1215.65795899575	793.193329859389
ENSG00000012983	1506.17536623417	1120.0923784529	1393.90272558215	1684.95953947063	1497.25493201702	1430.10580887231	1820.86449879487	1509.27888968478	1381.21294841865	1974.16063876103	1703.88266572811	1183.07103748426
ENSG00000013016	220.259472086644	202.310448135847	161.009697242924	165.918269893813	122.757619735035	134.420618398661	200.235483761414	150.876162930469	181.187008706242	423.08109995962	360.58930409286	203.715624141685
ENSG00000013275	813.909820475212	733.548791001307	685.563846555966	616.921776021543	476.638626149896	482.674175211948	829.688081375406	675.642004632224	739.410494534425	943.080065997153	941.466785706391	704.923906414074
ENSG00000013288	87.6785684604689	72.2371470973541	80.4388490961867	41.953751452572	51.4250423573225	56.0977904716045	111.370125262029	46.1084533431455	93.0319897814179	164.075696873488	204.168629630661	107.217379911845
ENSG00000013293	275.374233478741	206.925825757959	172.903951598271	316.92069475732	229.724471883575	344.129901997767	368.704262040416	312.917622035624	290.576050214638	620.794585195715	570.375645641024	262.800624895629
ENSG00000013297	10.1481748246489	15.6227072028183	17.8145733396205	11.505635269867	21.3454647699149	9.23183034690288	8.68700326911362	15.8813446765007	7.61339561573901	20.3231423594044	11.7803305990759	4.88839352464316
ENSG00000013306	411.946730439317	305.411790161418	312.068548749298	251.452235319993	194.880330913334	171.706855768669	655.1893018332	424.881127588861	495.646813984826	873.121801235276	808.274370799954	572.685267654248
ENSG00000013364	59.2324323527862	41.2361666587004	48.9031916120165	83.417142959529	43.3943785904364	73.5836073182224	36.3955165449772	39.8465840225188	20.7562248407553	43.0791539428596	66.1647373034736	38.1827678822586
ENSG00000013374	839.683937810838	722.290619893784	686.659435338278	690.602248319197	582.353556764737	612.143216809481	1055.64339621473	898.266852039884	904.781685073457	1017.72959184858	1039.38191967359	662.814330797218
ENSG00000013375	1173.94516689066	1349.2448084804	870.06419394954	1638.68454005618	823.995944763333	1154.62313234651	2290.64318008266	1512.9950130324	1581.99236426478	1437.51062159327	1686.30443083337	876.572782890401
ENSG00000013392	186.791984209923	146.382040404206	155.909850746816	151.414174526588	142.409104537693	135.65943818068	320.14229094872	234.50569359142	268.633809656549	287.678348862353	247.586203352904	186.870797554019
ENSG00000013441	4511.03565081205	4032.79123595134	3659.79372713276	4151.76906982516	3616.81903372443	3749.4100937783	4478.47771834156	3823.8858429367	3616.44861726924	5569.60945225694	5894.31278480455	2933.54717890441
ENSG00000013503	734.954515574254	553.625633724037	818.040704070688	513.578155367783	442.828996651411	524.410360406302	871.307179523908	565.839718697061	601.999682196645	775.214842863155	706.897818442436	425.662632391801
ENSG00000013523	188.350449227834	184.115498296008	139.485520987091	143.140249072486	109.312538574406	144.294807419117	226.080387303201	165.270020654486	127.171356155736	217.439330278306	257.934245543496	99.5843849990091
ENSG00000013561	1939.72820837152	1762.84684670981	1609.38224400707	1346.4997969689	1145.35663357088	1254.32057946352	2384.63752105257	1692.10156390812	1778.79332887217	2238.93301434904	2234.1071005161	1249.24613866471
ENSG00000013563	57.6566409236829	90.1608576642288	48.3801373467447	46.1934310058863	26.6199118926671	25.3973145465486	103.715409067507	99.4747647115043	77.8740673922438	38.9178330228431	42.8151497798325	37.7242864193197
ENSG00000013573	338.674404488685	328.827320868333	338.749322490018	276.470932131981	222.013160660176	178.260590465773	288.682670525365	206.949461477691	309.98909248731	377.863220634493	346.741773830591	232.269023314315
ENSG00000013583	10.7883448871851	10.6703839171956	9.70797240964627	24.2696766054746	14.8963499294919	12.4323049095575	34.3102451531973	23.1186134438551	16.7180366022113	14.8916514753113	11.4516727276619	3.74907541487964
ENSG00000013588	44.0753636719299	56.1456081966229	30.3886246952924	63.4730947058121	46.5722289167451	42.3023322574651	17.8804646502987	11.366433087785	23.1482604153938	23.1751424232053	32.216304412439	14.1176351971131
ENSG00000013619	38.2662228478289	82.7467474504348	45.183370556334	65.3891080920902	21.1444543260976	52.3190723197819	25.8977322404656	21.76141100946	13.6216045568537	64.2353157587066	16.1284251596468	13.3776585188881
ENSG00000013725	10.6019129723553	9.75431644464137	10.5227389524692	8.61688378944362	18.4259556274466	21.658193148778	22.6132368148819	11.0987191582454	8.96470024410158	11.7426965048387	13.0112180202073	2.82952251987489
ENSG00000013810	63.1285025702838	48.3782810826722	68.9314694581959	78.507762566942	94.3354362982282	69.1997382343072	201.629855095903	155.777373849671	214.955303464319	133.944974081564	86.6192315960691	78.9320732011063
ENSG00000014123	734.857047941729	562.269511738541	583.253930850523	748.776347737586	618.89035130477	684.62705628545	941.744125134271	750.490983091639	770.440462410682	930.391866237924	781.456866464674	419.574653253677
ENSG00000014138	40.7689393276209	62.0586685186396	53.3267650912638	91.1675148012466	85.7026611158626	68.0995823605854	175.221994894484	102.043690267945	121.714847770181	134.507318708822	119.416109921806	62.3825267003723
ENSG00000014164	65.7412587103134	67.792899197152	40.625461233805	77.2265197111164	46.9162331764795	60.4862105224528	39.4182109844803	27.9262138228259	52.6807190224439	102.559881870277	87.9942727158463	60.9322464448974
ENSG00000014216	446.429844820878	397.464098805729	358.793443556412	494.365796263385	377.596144995699	409.274050253574	548.512640059653	507.196199988955	607.982092809166	651.103249567588	680.3696854808	587.960973630345
ENSG00000014257	15.8573771485022	18.4892755643161	11.6512472813078	7.17726342651163	37.9559079508222	15.4799930597825	15.3398614749399	10.4779110717046	11.1490155235038	7.53327020065858	9.0731028884449	0
ENSG00000014641	4217.55497594275	3509.75358935401	3483.94482722636	3897.43184175013	3521.14099503232	3411.66479861123	5251.65138162003	4556.67356499238	4300.75990376884	4802.82462005298	4839.42456807934	3778.84152550127
ENSG00000014824	3709.02008265112	3133.41249383634	2931.78915336298	3482.83197507514	2717.18315078817	2977.1609167874	5427.66687008332	4020.91046410695	4487.17770347098	4679.60000633002	4955.81216154095	2842.83516277698
ENSG00000014914	20.4517409542668	11.0809432424784	32.6896728336217	15.8974801180871	20.2021073926664	32.7205431660889	84.2663871351718	116.432437451544	59.2553117849436	25.2568611864871	15.0204852693239	13.2462832468283
ENSG00000014919	685.299051466153	542.583384413497	507.335304468278	492.420356933513	330.328179381498	446.960369593064	788.171066647863	579.189106123572	597.342108424458	724.649743483992	700.312608523437	345.409025420222
ENSG00000015133	199.771286397711	136.94317556324	233.589186195059	137.862755976465	170.338771335004	320.607959033331	188.83710299641	181.899646197632	167.06552844304	256.222109661436	144.76009907574	122.557578567212
ENSG00000015153	793.562869731101	732.68834805816	578.149018617961	696.570553230909	756.675904989179	722.970846153488	785.775627630997	796.705686707681	728.07229580207	787.576295019294	726.802205838338	599.673785517439
ENSG00000015171	4874.42786022952	4089.13022211024	3829.56857355806	3684.31924806144	3067.02634362597	3195.86819485584	4996.63266404718	3696.17996761683	4135.05794152716	5381.94586624299	5169.59860902274	2845.89753665679
ENSG00000015285	12.3786817950253	7.95977196233793	5.61195929572544	16.6734617530994	30.1690052470841	24.320698873045	9.16124860101797	3.69519979495101	4.18908171156287	9.00857357418115	11.597903142028	7.0065719729446
ENSG00000015475	512.49248176454	261.230919852831	219.674764424044	337.760194362201	245.767906722557	253.111610814333	347.780474561876	325.950304057804	267.739333784033	216.988176812014	211.363680191461	167.604808647156
ENSG00000015479	28572.0293355485	23767.1502581088	22633.8241804355	28319.7695320852	25455.0136506302	24232.8370003917	33561.896127624	26077.8976625585	26923.0990725603	38661.9702988811	37761.7101746627	16347.4339390193
ENSG00000015520	16.1450937077088	12.87473632528	25.7021220712798	18.1895553019357	12.7025438550842	23.8544536051504	6.55941970051781	3.99759224476689	1.00623091713252	21.5304959945959	22.5194924300035	8.80042965969362
ENSG00000015532	79.3562759935098	67.886893494669	57.937411725934	79.5080826846105	46.8577753779445	63.4802646744966	114.49872572941	97.0974823386672	214.832469053096	139.256603755995	132.348605753137	88.2057193745116
ENSG00000015568	1356.14590255517	1342.94422108289	1366.59294297577	1394.61780835196	1292.10676075446	1088.57898395682	2240.46792941105	1159.67270324754	919.155893265893	1374.38184229151	1356.52512127121	744.495584944283
ENSG00000015592	4907.27692927244	4028.76617625511	3804.04507572576	3410.12120175889	3022.93935106242	3329.7692202044	3453.93508457413	3268.31178956195	3129.82641741699	4613.3558517509	4037.45959162703	3120.80037945508
ENSG00000015676	1465.36486655455	1470.93950070591	1168.16925493243	1152.29987433638	790.195459709086	780.766698437615	1427.60187758424	944.181627666617	1257.67469811551	2573.38935532804	2779.55779711396	1827.51927948946
ENSG00000016082	5.00430232018327	0	4.8074755519428	1354.83591247025	1150.0248109016	1302.16983290305	205.288793096767	171.192679632536	177.669339136924	608.746368146609	557.370068439191	347.696736247374
ENSG00000016391	28.3735621086469	21.400451391453	17.8101414973137	29.2678789332444	16.4306936847294	18.672775602065	31.19579626778	23.4760057625211	34.8959027421875	81.4274598232237	20.910155120445	17.0381263956421
ENSG00000016864	481.699133632614	478.630573040151	420.844771074993	409.946734992802	314.658788446843	324.820923765155	937.544659481969	616.428256809479	617.176930307882	716.868226738594	816.002896411554	471.789424689392
ENSG00000017260	2967.13962739418	2455.68404238281	2464.97283066756	2518.63551390244	1729.58796106227	2064.26147728787	3592.19628069387	2731.68288261898	2875.80178668049	3645.14170049979	3312.12089953135	2160.91449098064
ENSG00000017427	146.241333324153	100.117824612319	153.876742908247	47.1509331377097	19.1711785864897	32.3069304639555	12.0123814870457	26.2979671552562	21.106576288473	21.5760109600479	11.643466617751	8.01876666479562
ENSG00000017483	7.08555543216876	7.68519311036974	4.16142435834522	30.239847018779	8.84075733006324	18.1378993481458	0	1.81830309182478	0.420201661052022	13.0039985462597	15.5413877831266	13.2344400764279
ENSG00000017797	835.419656892172	785.279847149834	650.246296623922	614.155800258289	577.03005466206	511.361445592312	1230.35148147284	936.753527025195	962.029323526618	1301.1556451414	1161.32091757213	752.391616569906
ENSG00000018189	17067.8794240307	15312.8680227675	14004.2412051822	14375.3288113254	11847.9663535963	12576.5076677517	20737.2529274647	17764.6729761377	18209.7660859791	20991.5480123841	19550.2529175075	12497.8419985326
ENSG00000018236	8313.68136136452	7262.9059884575	6844.94395741309	4163.25241755067	3427.67293628014	3547.35847288659	8214.4249665344	6211.35776200941	6238.72957217572	7691.93278689156	7160.64150315695	3884.04569517984
ENSG00000018280	45.9825903095557	13.9584324081909	2.29678737187542	15.5656240826634	20.7014733660192	109.029273537104	17.4957866920235	9.61724607391369	17.5364125959561	19.8464702500107	53.0141196115392	9.51264061909665
ENSG00000018408	123.257656721504	74.3991587822337	82.2835320540842	86.3659376097446	37.550256440943	83.750814864472	308.816170703906	285.543040527907	204.189204979575	153.646452676723	160.929130140345	60.1198108144005
ENSG00000018510	2143.10695032258	1711.40567560725	1695.27533843761	1917.3694704102	1498.86168634109	1401.71703424309	2242.85207554208	1745.65599254574	1683.37567114763	1703.66430135348	1670.8081724475	807.614863450813
ENSG00000018610	504.291941711936	483.037049233282	416.923358944509	397.896405882877	359.018024461623	306.408958833685	361.100141454689	193.01806218588	280.100859518091	558.812052922341	572.949954686598	179.623639536547
ENSG00000018625	18.983242143769	2.81574821891976	5.03920261414916	13.0916088303927	17.2288637161946	28.0152747515278	838.254688577523	584.996183733109	591.779798762847	99.9542419601375	41.6991373476545	36.7709599850859
ENSG00000018699	246.156739139733	308.605043557453	216.803779554574	278.046625255514	277.250372427107	260.613306929541	515.526693048809	413.754047608087	336.909286844084	336.714475618981	325.236375237974	206.273744282834
ENSG00000018869	170.283662056508	140.095958497272	152.669818905866	169.068897366206	112.274409561099	123.918422366566	173.083386580302	125.003539474889	141.518439225208	229.962249699262	185.571254718202	110.674713399297
ENSG00000019144	930.009745155711	794.03773814724	783.705299375234	644.812845997898	543.212053951395	652.020583040036	871.541650251452	596.39476633185	712.551262104452	1418.47824720968	1490.3459984711	877.511691063925
ENSG00000019186	8.48582137949933	5.77306067101703	4.97303226208989	24.2187863851883	18.0395629327709	10.4221647679831	3.62027132498134	6.33149243333305	1.84725902232167	8.49362915684908	6.94383460576846	6.34229068862144
ENSG00000019485	180.631808566532	217.542796926655	150.589576101355	136.467231427962	97.4467874747765	124.533854886947	209.8513514128	134.862583644064	197.659040553895	181.39985922529	268.023586381481	163.862305603006
ENSG00000019505	1873.93563917521	1644.84591372155	1605.42903883806	2237.90963994799	1379.09907195094	1559.08441429131	2044.39053316295	1054.36221272094	1570.19399015664	4907.20859355479	4877.52192418482	3208.66963411803
ENSG00000019549	61.0440344771479	27.5685206807941	49.238403788569	34.1167684681192	23.3736507797976	45.432780061528	70.4143716935094	71.947531038754	84.0587540497673	45.0760496628944	43.5524858467039	16.6978414426214
ENSG00000019582	1.0845986762481	0	7.72418687208613	22.4627840573617	1.85495744166794	37.9243056986077	5.87654063937982	11.6710269236393	11.4398069337756	3.92646487586233	3.80534671650643	2.82797007629844
ENSG00000019991	0.799736181002187	5.14556553040759	0.986706494031306	13.1858034054092	10.6573747335433	10.7928137869516	16.906555852278	10.0642471141928	1.66461746399107	10.6767630106599	5.28400776311768	3.31189777758729
ENSG00000019995	2786.7681979098	2505.73062623239	2377.16015200061	2176.20879688897	1685.38623926847	1787.92274844004	2561.92543503543	1903.73077635535	2003.98999677532	2943.45803476645	2886.7106971211	1512.4388960638
ENSG00000020129	727.604065733443	737.62436711813	579.102542138398	487.688911760491	268.182279504195	326.420343882623	520.247971522785	315.405672697497	395.128685610783	1234.29076916408	1219.27997193626	730.160973131684
ENSG00000020181	45.5848453599161	84.2871118899402	41.897684646545	58.162596029834	33.3324512897248	36.581316398844	30.1332428642706	16.2949065425318	22.9059374323669	90.7192454093153	105.797205156941	34.3307577855384
ENSG00000020256	207.324419650788	173.998332875243	173.617352988426	170.789191433263	118.113040187047	152.912615229388	220.202204305602	140.873957028987	181.422802190874	273.348385067418	240.203812671252	162.024644680019
ENSG00000020426	720.82277616986	614.322495694389	597.150542835722	610.59596871908	568.491040163103	549.443522330191	854.525701880093	693.721063446369	686.633364545171	649.045627786576	619.030237245992	456.833098477172
ENSG00000020577	298.389584272486	215.931496287969	207.895852679977	178.625349745385	131.19721368818	247.381467567959	392.795147773614	354.748650347497	330.360633284666	221.844265527966	258.454399607497	191.370689237247
ENSG00000020633	29.5416068839566	4.21830464754918	10.2910605501512	19.5130518793915	19.5228565937026	86.1745360863103	27.3898378017468	14.2514387537781	8.93221426977122	20.0574157903004	27.3941580685817	4.39758478859862
ENSG00000020922	306.562576428653	305.82792617163	275.443281133287	244.746561452075	272.611877931797	198.353384983103	437.53741671552	385.613105886203	333.385243977367	305.925759760295	391.228569224673	313.296505546982
ENSG00000021300	0	2.24818178253659	4.87683461858596	16.0865899935011	5.98670005863334	17.4708064955474	47.5213179770891	27.9913528207501	42.6662598087905	28.6439033445824	14.1424861258798	9.1874549362083
ENSG00000021355	25.8047153166852	8.15959568371772	4.68410130020922	0.94994938080944	6.54751032106035	7.14797053580729	19.6821774135646	12.9896823413315	17.7385130292366	11.5884764835943	7.85173014525833	12.2216986886204
ENSG00000021461	9.62393898717602	16.90441453237	7.00589260197722	9.85523374759419	4.55456479868023	10.689939733439	3.57456670140365	1.88764982482691	4.31304692829211	7.94523760563338	1.78238542295983	15.1665969709753
ENSG00000021488	31.1264919821089	30.121518434795	6.90649199989504	21.6951526372425	13.6883718052117	21.932340582031	29.3287765641926	33.9968642384898	22.880039667074	29.4979000061897	45.3753901654009	16.2482387883186
ENSG00000021574	3028.76855585823	2747.99439686689	2563.08615941378	2670.14619009565	1844.08615170997	1917.33389399794	2958.08499905955	2127.4835723965	2568.57704026751	3819.90250435621	3881.6278107957	2084.64952715001
ENSG00000021645	478.178285052133	385.226688203985	378.717537854716	412.475264151906	352.056754822293	450.237531488567	594.405961318829	390.456996844781	495.364331757818	402.064418339501	393.438809091866	274.326663376114
ENSG00000021762	212.395002518738	195.360819247762	188.358973717841	233.722787542289	207.864528156625	165.683758438746	188.755710593703	127.596881435537	167.328562911434	406.708207064222	489.895328646797	314.049285116114
ENSG00000021776	2476.09798486091	1634.45126496489	1931.9560866803	2200.86175332943	1677.76521755342	1773.87593258633	3131.88643755536	2014.96871637351	2426.39094382914	2486.29228872464	2378.91498775737	1272.80435798726
ENSG00000021826	75.3235307237763	71.4845298455798	72.405056691231	84.3761239340754	47.5573253951334	87.0280403024537	263.600611343046	181.001918573718	345.821769068028	85.8717010432309	66.9606457956246	79.2077598851101
ENSG00000022267	1665.06076370135	1469.53523687414	1533.20985801186	1773.52959045965	1306.70174542399	1341.71125881599	3352.23745151333	2543.08420186752	2743.32387574344	3130.27395348968	2890.02490485696	1686.64252453188
ENSG00000022277	1542.31745580565	1246.59606062644	1330.4534794799	1394.50836168145	1132.16487359517	1162.38031168376	2202.52905314663	1878.29749365382	2001.85688946106	1928.49872675236	1960.98316719483	1560.77565287724
ENSG00000022355	447.762300863233	346.139367116883	303.252356258835	467.274296693119	369.241909445038	452.769949533814	667.847201387685	626.246649390568	537.949574572262	337.141468075625	342.751287535669	172.745779386108
ENSG00000022556	6.65385767688163	9.45098233334866	13.84045319527	8.55988521296747	12.664493173608	9.49760853274922	25.9999461388763	15.4063754382707	20.6608579525609	58.6723483194587	85.9977544846187	52.1450101126639
ENSG00000022567	220.193152564969	182.226824424207	206.061177592694	246.206235546712	276.280109867946	223.137149736216	214.589217396732	190.868177606632	208.270705428876	168.07952351807	169.689295045599	184.305777627058
ENSG00000022840	1000.38483392965	876.182277228098	844.375443456267	924.828468193359	795.054829393244	743.784791372722	835.379056504942	757.894897504477	682.38589112721	1071.64922012344	1182.50694711622	876.574815069508
ENSG00000022976	226.389422476764	189.226316427352	172.670826000893	134.921147184582	128.054637100823	123.458189746321	205.202260606998	197.737073877053	229.321941638863	224.284108535083	260.349746550513	177.951134974759
ENSG00000023041	553.369303950551	464.054761036845	507.332133230241	464.568320513777	438.103013734847	460.648280646768	883.538841008362	727.77062105042	657.380563795561	822.008954279253	726.236711514732	455.181478486866
ENSG00000023171	156.581196732645	146.83315220888	191.518710006638	173.791969033554	65.6520869864235	156.524486344458	329.163365109751	223.004291056324	295.883890834633	200.018575032197	207.376457046271	148.617748251273
ENSG00000023191	199.204967530779	178.983336479207	131.326495908558	157.22712693982	126.824571892533	127.080570434461	245.236650337872	217.652909538914	240.653193892704	333.643960485161	356.796245233534	259.570629168755
ENSG00000023228	1793.83207101941	1755.9091649734	1705.74846937987	1709.3416862999	1588.85221313701	1564.95998082113	2217.11426978693	1930.04169288063	2027.09540052764	1792.50308525235	1927.69386762561	1473.85145866167
ENSG00000023287	5843.84184712045	4615.77938915523	4943.00005067967	5032.15172147306	4445.86274056652	4262.79541364335	5484.31347757891	4572.24356210885	4654.27307266511	6742.07990745488	6606.95521733698	3254.99085281584
ENSG00000023318	1008.21862194237	919.473221806763	845.531775565365	952.044727710929	723.191053020501	833.171207888408	1394.49965682384	1162.33065783524	1129.81296592319	1289.6692752342	1280.0636023768	676.471889646917
ENSG00000023330	878.817237452682	692.93330208299	716.130440879801	605.322210935124	497.837976746353	504.311971364359	904.445899383238	677.99866479192	846.941074131521	971.92077647359	1119.22682712032	764.103896330789
ENSG00000023445	6.11830442961234	19.7322786114369	2.91303988214943	3.96472570032024	28.5608224940795	14.230454712883	8.64578089372682	11.2899286823568	2.85504253216456	1.90551172307519	8.3213488000955	2.65498758215358
ENSG00000023516	3593.44629901185	3155.00484635886	3116.14970056858	2267.24504118801	1758.30120568412	2094.34983696016	3112.50104025329	2249.8551880875	2399.79842797078	4051.40931412097	3782.26131592791	1697.25079169631
ENSG00000023572	179.458224836286	200.06833796373	169.994207365433	214.901285474785	159.310215918402	141.358785721875	232.719013508862	192.356463380887	129.774035038806	268.280231006851	214.321978802797	95.7002954126636
ENSG00000023608	147.744612085493	136.222742626816	131.499990183751	152.270937042814	126.748788936336	136.991171686017	351.969442748044	254.812344281497	276.296126992442	247.217177784374	228.146360279346	150.294369682372
ENSG00000023697	80.5523785626838	65.3285238012605	93.9432276933612	93.5038416186769	81.854010309827	64.2536666146376	222.039661938088	176.448529662603	184.339966747706	108.123266154749	109.385024880975	73.6298777190865
ENSG00000023734	2774.22716027814	2178.06344401127	2340.40865819391	2264.05882328375	1739.03219666238	1864.41224233333	2653.82705451851	2177.4639156072	2116.95929686439	3722.72003712195	3228.03435346135	2265.92303731943
ENSG00000023839	31.3967610015803	27.1868825737326	16.3602876986446	29.1252669949274	19.6224748350092	62.7486090071271	20.3712733539556	27.5928099228331	26.7351923174842	24.2399381756201	13.5108954930291	18.7891891084632
ENSG00000023892	21.8878491759728	12.4264947666651	9.7698240620295	12.5959269473044	11.7055535341096	31.5223914621038	8.14948860866855	17.0457410170786	17.1908173006172	12.6560018800789	13.2862601074215	12.6441807369642
ENSG00000023902	1153.49147602061	1013.12940845213	1058.34270479179	931.96956489531	710.810831178315	717.496471353712	1024.61602887537	842.635026096984	923.786928309326	1503.47481260426	1696.46877814787	1249.89259282281
ENSG00000023909	108.837760571285	98.6348777368098	158.633424902842	145.956712394496	106.802980969531	113.126579660135	240.69380235653	169.417404747469	189.878997441856	134.152754228624	194.147409169124	237.508379537492
ENSG00000024048	1633.16402635636	1323.16268129377	1333.07266021805	1321.67847846491	980.081847380727	1036.01778605757	1962.8408993277	1419.85330652572	1466.90403562323	1888.17815390384	1901.03916269154	976.842693377517
ENSG00000024422	70.5598030111641	8.99945582151783	5.49487905221713	9.19612591494784	39.4838901032391	42.8429839055084	5.64976482808071	11.0749955159465	7.397364373428	41.7428828607565	28.8003713135156	48.4637306906453
ENSG00000024526	63.7677349591249	46.2666916873046	86.1225071465658	248.274607128939	174.544146505909	105.476072787534	559.537726320789	481.407925931712	383.034484126357	163.50101897982	127.792941249195	111.443327114828
ENSG00000024862	61.6606008635591	52.0352518796307	59.7366058452113	56.6070002190345	44.8526754206546	50.6064301007624	113.33140326964	95.0481658778623	70.758034074194	54.6533974735639	68.4753784567614	59.6017685811185
ENSG00000025039	565.658740613924	569.929215275789	623.643124290592	767.907342227279	594.879930398952	495.540200528136	1639.41388213475	1397.86204563452	1366.33793948453	886.605301438821	795.242404947156	566.029488230964
ENSG00000025156	2186.41908351098	2151.53960721581	1891.93029106435	1810.25053971756	1709.1647746927	1545.61166360922	2550.48201034496	2108.29616061515	2060.13998520779	2307.0816278942	2519.85311488995	1466.21879110673
ENSG00000025293	1205.70124460753	838.192124850592	819.15734434789	1072.01976014594	956.616982551228	935.076286552334	1236.65526808564	1022.89974395678	974.973050859909	1284.14790673547	1212.03847186821	720.224866121209
ENSG00000025423	9.05659121536684	13.8619701840955	8.1407181552028	8.99421184553855	7.59312307161818	28.5973647886891	15.3163368008731	12.0262188460339	8.57727673137602	20.953866369987	27.6260476168821	25.6970917801758
ENSG00000025434	66.988109735289	81.2921541729722	47.8674991547847	47.7228174238716	55.2722613906273	63.8097896101339	64.1504528427283	48.9432099901611	41.3267630934548	88.4764764198632	89.2615149626819	74.8656687406864
ENSG00000025708	2.93882506923121	4.37591286223697	39.7237683890826	8.13019150301024	19.4544439378967	5.00983731014597	21.827671902304	5.53566420823283	24.1344983531146	3.58125896105268	2.49483418009262	19.1179411859612
ENSG00000025770	870.717288471263	692.020380602855	573.236697891094	599.370435280849	462.628890707655	436.337959676126	815.652689823817	532.703652222648	627.438517481909	1248.64980608482	1198.90954983649	820.657352314128
ENSG00000025772	216.224819620263	169.862669563719	164.857986141096	188.633509922785	115.792793066911	131.21004750065	386.280819823133	364.426254744551	396.280727811125	332.048308849779	329.83585507058	219.73369363592
ENSG00000025796	842.939614764897	745.641793150381	672.225339093215	725.578858395686	640.588748177697	698.233921566025	767.1551386204	715.077345845803	616.360503720754	713.622130452255	666.948797754358	723.217178036002
ENSG00000025800	1043.83789358494	1118.15604052586	1028.72697728103	846.380449835883	656.037494112669	723.616101633508	1310.68394780514	1017.92458452446	1097.0349846818	1593.4974135548	1429.15183945572	889.669296641021
ENSG00000026025	3167.9814953632	2168.08231580005	3451.53193585962	5138.54493962152	3308.50307218099	3447.51384217044	20446.4824666191	15678.8303329223	17679.0033315474	7264.72755705619	7094.79361733233	5074.15392862605
ENSG00000026036	73.8730522600907	67.3982572673896	52.5994244844189	66.4443637850955	56.6645735654176	53.4922489376043	49.5708935478169	33.9351184893343	54.1174587374369	181.269976945572	200.793145501333	76.9630297523916
ENSG00000026103	95.5497668153472	44.4230395146139	89.254474245183	52.369918653378	23.4630614555376	25.8232800954558	262.172686265299	313.524844055405	252.732709912833	83.2760542349571	49.9639056751954	42.4418635334311
ENSG00000026297	67.3838588516608	86.8037808852333	61.4039852985375	58.6836432541205	55.8817562459614	46.8500712934926	118.845728669744	87.0208989503909	97.0261874934177	117.296025618595	117.207659157135	78.937625735832
ENSG00000026508	274.766972120604	141.987290544718	349.198405061898	229.10418536681	158.809475722083	197.891648683145	698.775596675862	486.225933662354	539.667541519128	75.0302554200838	85.4034687873281	43.1005959798021
ENSG00000026559	31.8746193792172	38.9383768646377	39.916594382971	51.1804533875608	32.5608604828223	42.1772134562004	64.8588103173522	32.0485043861784	46.0411502794411	52.8131864992437	50.7603962581205	34.8419973370849
ENSG00000026652	2261.05542209754	2169.96801376811	1813.52716326392	1682.42685789353	1139.81031203421	1262.6154747183	2487.89446325205	1732.55407122073	1629.66331407241	3084.46924710269	3225.13739612973	1726.36564786668
ENSG00000026950	171.764661673786	164.900336378198	170.283896284916	110.159902371359	79.1792971598587	99.7104424953522	260.554004069656	208.913711199225	224.076730825575	263.829920765722	331.40858758428	191.110193872987
ENSG00000027001	104.854600100338	83.0683702118744	62.2755938452865	73.8698178416714	92.5824060647347	123.53716165423	339.267906209898	231.142329180391	235.045182534611	148.147421401106	196.838676901845	113.896552844047
ENSG00000027075	33.973803774243	26.7575558529258	26.6629515702671	40.5700542678222	56.2793439594794	42.2145849672028	45.9955604790019	26.718261534171	21.6162679712153	25.0828717496703	23.5791941340464	15.5046519136492
ENSG00000027697	576.275018146544	502.177512964102	468.774630958457	661.88756595112	557.9378823734	588.426109974742	1002.55444304093	835.264673642928	714.269249790099	750.792601086153	644.030659587707	354.33512365862
ENSG00000027847	235.817593167914	166.990896249894	159.935128960173	160.403510078261	107.759934036072	121.801091698299	256.526508315359	213.249408859618	215.733229422099	395.285767778577	380.931324263853	251.484440397072
ENSG00000028116	2.17605755817838	6.34551632998995	5.78523996172535	17.7221151368208	30.3819246467678	21.1406589039578	23.1172994917471	15.6715095397454	18.4422862303904	3.87499337229357	1.0912070136576	0.976128006602626
ENSG00000028137	9.62805536850461	8.63553239391258	40.1812876853584	13.5004708363772	34.5628732495556	13.9148978650225	8.62184446114659	4.92373577570113	9.14905244085225	4.51594208614831	7.14002777195534	4.65550668539521
ENSG00000028203	5431.52057982965	4754.77943600053	4871.81047965046	4795.43888337535	4241.70592985756	4415.73246601583	5057.59569634142	4017.46960903529	3935.26229738138	5056.47333849185	5076.45760820795	2716.9748656254
ENSG00000028277	177.144515011929	108.066405191075	330.369727188692	120.621118599199	235.073284720679	133.11088598373	198.097295605802	103.752605988494	70.0263335470196	128.913606840403	83.6227420917005	80.5288280044896
ENSG00000028310	637.079450314005	571.442270746804	618.832042944728	489.658794224151	470.370406599696	527.332704703528	635.410067912451	435.814106301731	564.16473734007	847.792972686661	845.842437831708	510.285993353285
ENSG00000028528	481.124023779439	606.399587039983	631.03657301765	716.803226001364	449.887689110005	686.859384036628	1116.99740614332	1094.29892083389	1100.99313733742	579.584190102921	567.726940235168	851.201849977549
ENSG00000028839	1302.44960384238	1013.28761868251	900.615371572329	1110.4716851144	1016.97630638169	1101.05425402955	1502.90972563088	1520.49182278663	1414.89973473419	1354.93019409404	1385.99415745004	910.23319022868
ENSG00000029153	740.971777232178	640.988763923572	675.720056608168	541.629197599562	415.246023702625	375.821605234474	768.174651614806	637.395638923494	588.851126921695	945.489530639878	854.639159918672	477.090284114742
ENSG00000029363	10653.6603170085	8574.90976715929	8504.73407314256	8203.51838040848	7193.48387106621	8092.08374661324	12189.1302425166	10041.1624861541	10166.6286760387	11934.2695349966	11249.8838853542	6886.31012821333
ENSG00000029364	2601.30539352681	2411.7067178567	2040.41657344623	1897.23842276853	1400.65924285124	1376.84476229869	3254.21198364224	2516.8587808813	2554.05292086427	2996.48586844675	2942.20406276122	1721.23349252182
ENSG00000029534	188.029966122904	155.515158634844	126.832537278872	125.582267331796	192.080094888374	158.239964752067	63.9080176468824	29.3942499525004	101.506369498688	171.5603315727	176.440755666314	251.525455429867
ENSG00000029639	148.584567947597	167.356911696178	145.545507987597	139.379979555407	118.218542831258	140.266073028914	190.488215757611	99.8342570394664	166.089170719087	136.02328603623	115.578089323955	48.1859096970424
ENSG00000029725	6510.2441504212	5516.93328742332	5462.16252244209	4899.91904098991	4289.14017128549	4291.55839801835	6864.33171743959	5600.40172039162	5917.52823973206	7354.77444922634	6953.75166826213	4429.40931123583
ENSG00000029993	2641.36907677374	2318.59226742235	2362.81918007893	2289.33587068738	2229.96599437555	2122.17291392955	3142.29733965732	2468.77058358155	2532.31472680919	3728.93115872116	3598.78126263351	2198.66284016491
ENSG00000030066	1699.62498079316	1400.62631689873	1352.18123888127	1658.45514369344	1147.30427497912	1481.37101102751	1665.60188863161	1433.30664450414	1354.83414557496	1564.86518004283	1534.04373307144	857.715418344162
ENSG00000030110	131.142816833449	91.5954136818134	101.548062040062	112.978200826883	77.4444931403279	71.8060662457691	207.606318435403	156.674973693462	183.274906275804	193.566142570587	175.965763881102	118.981958380133
ENSG00000030304	1.08458020259596	2.36110399931571	1.06758415443089	21.0512062092468	8.57861865521236	16.9730454549025	8.75516524909485	8.5021223943366	8.67834556626673	5.85923213907461	0	1.45992288941814
ENSG00000030419	309.040497631529	242.527934282756	184.786322517253	268.361443111297	238.54213073362	319.566060092938	776.812330151099	498.85011661533	495.313687387094	450.578014964112	472.912998449598	224.893897787647
ENSG00000030582	108.225078850532	127.75568037074	149.524158501503	109.659414078533	119.148334608653	71.3782065885698	193.927299310766	141.658082906264	140.996116801358	355.159592021289	345.027336496872	237.538920544504
ENSG00000031003	3086.23140471074	2602.4957289722	2599.72413232143	2456.81709568676	2126.66633071848	2184.30820393178	3376.25074876539	2753.73996779806	2794.05013936638	3619.14902473626	3126.40036659474	2255.92671225589
ENSG00000031081	14.5175321376449	90.0729203488939	13.5234201920346	16.7224215295003	16.8806514400849	34.134630052023	160.90839356436	173.27537475381	184.741235420614	81.832084094637	122.792255070985	32.6939184095542
ENSG00000031691	62.7212320911085	37.4477707387557	48.5776548162544	69.1433620489344	59.852940907759	63.8101590090502	208.36812951517	145.624456291703	156.653253561953	92.8070264542916	78.8037289331781	43.7927254419632
ENSG00000031698	4064.854135849	3663.49868738353	3480.98420849974	3245.45351622094	2676.92800894497	2720.91994517502	3798.08136579536	3070.04622475815	3305.04203529646	4473.41505665642	4465.95244986509	3098.84351121616
ENSG00000031823	678.363023720897	591.889952898514	468.800656591589	459.175647075634	341.188025122123	516.031913936862	644.742211278637	410.366782490378	514.024775600262	1052.38449219031	984.633049956943	794.370144118917
ENSG00000032219	2770.65624567981	2322.43472748226	2339.28997643024	2377.66594404143	2194.05183017616	2430.88153921785	3137.05270127124	2590.15535888515	2534.64216956257	3073.73140488744	2944.81811142033	1611.02282547962
ENSG00000032389	889.405157727738	770.117926930027	708.854875931027	676.113313592709	581.051034156586	537.970249022211	920.904320860406	648.729267427414	711.368914635623	876.435013778369	855.972783462933	716.13789277843
ENSG00000032444	326.47817736603	188.06559046453	160.077626159882	174.08405976282	175.908644673285	186.108083841943	158.183796637669	203.782127639437	141.179040444421	378.213532707214	415.154275263922	265.528070455311
ENSG00000032742	404.373557979913	301.012275095913	321.341700496271	397.238476870895	392.758887216523	375.488434510457	802.516209441595	653.9529408054	675.441468191652	504.577515215495	610.337693010919	264.364637130491
ENSG00000033011	168.433572537835	166.658698828707	180.87042660958	161.598291402438	134.896961248562	127.870845610325	235.883439788896	168.492780706155	169.797911894719	250.873383184708	247.153264785796	169.544912577993
ENSG00000033030	721.172343138483	522.83842110143	589.47408942266	546.636666517572	452.207594727031	523.799122491611	814.13583976664	649.332323584015	712.081304771603	831.485831655189	722.32179877461	422.412531616488
ENSG00000033050	581.051896024478	364.622323394979	508.025462004996	517.207914225986	355.189351058779	417.466254979985	474.22547529351	323.450942124286	507.912289439487	801.117329218708	720.594761952181	408.974587554448
ENSG00000033100	264.176215420022	288.063808186997	224.43865352567	229.167121204628	124.233987627318	158.726949188753	428.927637736872	233.933665644525	237.114803303164	547.863061330405	500.781207510596	326.737078208515
ENSG00000033122	1985.20022353053	1571.01906201435	1544.73337882089	1793.40632547132	1259.61637677422	1482.47147097655	1753.32440922216	1139.83029589959	1029.51110492395	2008.95169496574	1950.19933313413	1011.26351124889
ENSG00000033170	750.905245057628	670.879083647402	683.15251933417	627.493243104139	648.717971585652	580.626619306344	2163.79347419432	1765.81438870386	1964.56654823601	975.034328003115	938.194238019487	774.736750853371
ENSG00000033178	4128.22482155208	3585.89989883573	3499.55494185193	2880.05534619337	2558.98298026047	2517.65884893088	5588.89721457191	3511.29676428802	4184.64415480392	3864.73795585007	3783.13672479051	2064.38931329022
ENSG00000033327	696.607945187097	457.865407487524	561.5664511951	486.761127622624	419.047613340468	522.563860425728	381.833038551919	294.679485176793	444.423582387687	954.731678355076	859.298135336695	428.910130647733
ENSG00000033627	1572.70006987824	1538.33748202683	1446.82455738324	983.04619146911	839.077825635932	1017.91126764202	1191.23033108796	911.910810533035	1010.02615755903	1768.81756405712	1797.6492002198	1661.09629952986
ENSG00000033800	2047.9518491775	1714.30017281222	1655.46744448009	1469.49488435414	1384.44118567436	1772.85022347675	2389.19779814844	1944.32968056969	1874.18974867727	1954.26729313583	1751.3085962772	1035.12574577948
ENSG00000033867	4904.14064499439	3998.64907017776	4282.94734179027	4736.06806517471	4567.37715678458	4132.82449606628	5292.42222516525	3947.79031458546	3873.6002153255	5360.91247869054	5146.51001344364	3672.63244889705
ENSG00000034053	1529.38891802655	1370.58295655107	1031.40902409578	508.122999347521	344.538886208904	265.167778831113	1373.1900557905	618.599284312	1015.11026721968	1114.14205973641	1304.49337346453	1197.90982712877
ENSG00000034152	53.4057115319577	42.7588518933041	38.8624302133385	65.1567458232385	46.8325779134267	49.3098060151397	32.5569272095804	21.0004756846623	23.6950218447643	74.9238527024517	60.1337820599807	65.1733767693512
ENSG00000034239	4.19886349806509	15.7952058233565	3.53350837524018	27.6813824338477	19.2504832202378	28.3932322355312	161.529506960052	123.777602093742	91.413751065149	25.5794076726417	24.0045633554517	8.52750972533213
ENSG00000034510	28035.7438789418	23543.5236262993	21837.6256392922	24237.644122377	20465.9847782994	19171.6107448348	28846.9826361831	25642.5098974301	25158.09829774	24199.4491841391	25782.2309301881	22390.8636029842
ENSG00000034533	17.1226562638789	22.7679174016579	10.4763121117954	43.4789837479651	32.6042245413107	18.8670838272802	126.161141613837	104.585895816329	144.826396836705	37.1918446868381	24.6783101143584	19.4440179964383
ENSG00000034677	2590.50048960533	1967.54353725524	2256.99085108391	2135.09159028318	1596.07055966415	1552.39395799662	3794.93028431777	2873.40717793672	2733.25616778087	2059.65389836623	2212.97157157174	1516.05858874457
ENSG00000034693	550.394598171887	429.951357549832	387.827176349044	475.028716790344	363.232638414292	448.071215510486	653.472589853212	461.333868187128	456.244552954286	420.48461991292	626.881041352181	200.161615370595
ENSG00000034713	2053.58969167477	1759.16976631646	1608.89849462251	1522.19628024818	1296.79230218777	1310.43976797397	1984.14690629634	1854.97736350217	1648.35204776845	2323.26640590856	2256.03133789295	1714.65213749378
ENSG00000035115	546.702985925942	488.463667443104	455.340136414674	567.813186577719	430.194148133428	543.097388553149	676.50773611208	500.154169063981	484.846808149768	790.162232483963	765.730388302379	396.014127408861
ENSG00000035141	553.510629331046	443.200539003689	443.00868441989	485.318202309042	451.582429953898	404.625547643002	912.428212736265	806.947265475235	768.44522161361	556.827099043868	553.349028671765	422.803008861935
ENSG00000035403	848.348946656842	704.042844030736	843.442487412497	837.664957704861	689.617306420028	699.6403312232	3147.32145982966	2239.59111385857	2514.43408391669	1707.73066204728	1598.04561649587	969.457852111369
ENSG00000035499	138.375352475113	83.0886621072303	110.082462212444	159.41449454228	175.295627632239	146.857875484835	311.225525772988	287.013762308593	302.473942140563	175.120969927524	190.89686164088	92.1647483392117
ENSG00000035664	22.5704191041168	21.3920727440513	22.655724544668	38.2944023877645	39.4689502975197	43.5519526620142	69.8889007663739	32.8831744592775	61.8087627443095	22.334482054721	34.7863389435693	6.59063998975011
ENSG00000035681	715.926030405235	575.171955186427	701.629583137696	691.94954501588	471.13899747675	603.139500734884	732.129726988642	423.214123144494	501.337676697977	808.836213984561	856.848617603691	411.096166388461
ENSG00000035687	1093.47331258512	863.363479528335	876.65242019804	758.117541876348	668.468238880403	696.023626941658	1232.59304993438	940.584127137925	1036.08685808404	1394.69324462244	1324.4585717576	758.754684510236
ENSG00000035862	501.626739010606	425.458313447481	396.532101536101	340.741428173705	236.37854383781	298.154233239771	824.916185917673	601.423007838982	646.393045390339	929.348705664584	801.774101286244	643.097053899456
ENSG00000035928	1450.64258699542	1523.18390479365	1444.48023552662	1439.09840154771	1294.6446623235	1221.94980511707	2144.71556741936	2119.61322057993	2016.52407863842	2087.91374049715	1989.01439870519	1381.05427002163
ENSG00000036054	1305.24442513681	1108.63215743905	1152.74601562914	1362.34544528733	1210.3240242636	1166.49847084639	1459.5402064967	1154.78574162423	1080.94464494102	1544.60397793791	1435.99332201375	760.896087297166
ENSG00000036257	1505.7582650832	1367.6737292458	1351.51516776587	1446.2762125794	1012.38420309768	1288.62362151938	1730.07853562444	1154.37040028689	1369.09355024678	2064.76446630073	1903.96983681493	1367.28484041841
ENSG00000036448	21.1843547364362	30.3031457753214	17.0567793428847	5.10526836334501	31.5100758474777	5.40033725881686	31.9896006757703	35.4661260031882	26.5781124602899	108.879519340134	97.3015635531694	70.6574723036204
ENSG00000036530	181.353424130776	174.101874375343	171.580409216458	251.245928012587	160.881628855324	198.861614006305	202.432410816596	129.243222474964	162.720060987477	227.777469200214	237.704110342744	98.4760911601388
ENSG00000036549	3109.88389268806	2553.28164330787	3094.04289915573	2376.77821230171	2156.73819174632	1990.3536836987	3132.12465822156	2533.48592134857	2503.50173847082	2796.70694480777	2691.7483088126	1862.77596514578
ENSG00000036565	12.6755806462385	1.77069898291905	1.63468015531089	10.2210721643052	8.6116243085124	22.5726301535119	24.9752986506655	10.3254853403232	24.9569887151334	11.88814529466	3.84690300177022	4.67753278021651
ENSG00000036672	3.80181115444646	0	4.58969204323054	10.2212913337542	11.9279674382464	4.78399999349381	16.3328984694617	11.2271918665651	8.21138061552524	5.79774514729791	7.88441079632788	1.11278145268709
ENSG00000036828	77.6336005779483	53.6823179111394	70.7832998122636	119.19968787092	134.861422042254	101.97888861528	111.791082661544	57.8831971840291	59.4052532287297	63.9161291158498	62.2197714932805	24.4567806749955
ENSG00000037042	201.196867629287	150.102355666261	154.725491645845	118.711341452085	63.9952556485985	100.549629962547	142.315440100412	99.2283747430732	73.094953052225	185.146150630232	186.53690520229	137.773033629586
ENSG00000037241	504.87760121088	397.123027198181	404.018242043194	459.008037902984	456.881594410363	421.872413351997	697.237894672178	589.929639117762	646.349588431283	560.10452363381	530.173140697257	503.445668586084
ENSG00000037280	5.39254529342092	5.82922670274756	2.32939890764868	19.6895037775985	36.1417979156536	14.9218065141776	1.83089354066018	15.6738835860087	2.48163079925584	18.9388115626005	5.67760929868529	10.3011362891523
ENSG00000037474	579.50251273499	596.979634360417	544.207150788361	460.106299316263	324.736795456136	392.642187503757	816.30962992344	567.849278822681	682.440407599588	818.786897469098	834.072836588472	394.337361204171
ENSG00000037637	1012.08605646679	928.851679003571	881.587533371897	548.686969554423	412.745860862151	521.176380904119	714.734322101451	529.103281316899	772.623951283991	1223.2153346665	1193.70326092318	622.069976384115
ENSG00000037749	1614.42581025929	1483.83073812266	1363.22405000893	1212.3367496228	964.496033639935	1113.80160297376	2362.81443742212	1815.72818588099	1807.29911886413	1765.18505275855	1843.3260910799	1099.47245498646
ENSG00000037757	160.290697263461	184.086961376022	175.369513628298	165.885659256663	91.4432988384083	128.889786516355	352.134288393622	258.700124748863	292.984440713126	175.847087681699	233.941931896678	83.3580960357459
ENSG00000037897	58.0993379844817	30.2165828945253	28.6147224287114	40.6691666337733	31.6721265264188	36.8753959860196	47.0475915280101	50.992451424901	41.9576495035216	56.0987288334224	43.3542350541895	32.9235851984212
ENSG00000038002	50.0312889909672	58.0798713810087	51.1061840959001	79.6636666044436	67.3514371423219	51.3791443372194	150.127382199902	126.515888143554	135.656768174052	98.8470502826384	55.7289310014572	47.3717286598297
ENSG00000038210	149.42124515696	103.636344776141	149.324942856982	173.481784307319	140.194929500338	132.771173345733	148.339281826962	120.676114262424	101.296047771721	236.361680458525	228.426576948635	127.25651058175
ENSG00000038219	4105.5270517787	3492.96768816919	3470.57960701193	3028.16570601726	2204.67040314073	2697.00366884519	3861.42756563656	2717.13698846127	3371.76160101842	4467.69750617083	4262.55343534176	2463.48733947906
ENSG00000038274	377.205762478268	302.647548191791	276.135390277417	417.097580138941	330.552864119007	363.1194922613	970.447580009439	784.824416557085	862.434452808382	576.859371828833	602.912533757717	384.587837667997
ENSG00000038295	36.8895214622328	24.5149303853039	44.4413091457738	125.173153662283	94.4013563864087	83.2596312234578	490.441373593244	403.685119616572	285.154392358037	114.004576702823	95.5302169898361	111.874036367915
ENSG00000038358	773.747478959619	488.049750200542	485.648080287923	489.258949067931	421.987381659979	283.136646289034	570.201980033567	255.722870437283	330.394657643265	724.758338729196	993.981669960951	580.58778641893
ENSG00000038382	6646.65085754142	5812.30739826556	4940.73345673408	5209.42086655109	3927.16376388067	4161.69229093081	4461.69635870079	3962.44435303351	4261.05183257232	8896.30217167828	8938.51610113743	5794.52606546792
ENSG00000038427	13788.3867368819	12095.7401774025	11266.9037944048	4863.6238766222	3937.92068986512	4202.96302967417	15705.7287639402	11925.1883478649	13139.3038375469	9243.81228964521	9134.96109012053	5811.19537912485
ENSG00000038532	599.623185867469	455.34281926438	419.412438890007	336.879836557331	346.301114959407	337.909790055734	440.237064012716	339.849714802931	386.457723998453	447.867041646949	524.827831021472	436.967108522383
ENSG00000039068	17.0588637076503	27.6330428147073	45.3855799312161	19.6267493963157	32.3372975618106	22.947325636055	20.0123610741606	19.0355830119539	19.245609310646	19.7523164242461	24.8600303642291	15.3240233167989
ENSG00000039123	2745.16757471657	2171.64356535552	2398.89543162126	2018.60265643067	1957.67227623013	2100.80427225215	2824.55118934325	2443.56561510294	2493.94829635119	2687.28316913437	2872.44774533463	1627.92018958279
ENSG00000039139	67.4266152514724	65.3785368117455	36.7292459798572	62.4026163676798	58.577380922487	46.5596279553913	161.649930554716	134.319605774649	161.716006839818	85.1004388977361	77.7357304681281	70.3034495318345
ENSG00000039319	1813.88108219768	1488.89972843545	1583.43970147137	1402.856384722	1207.06573599682	1345.40473664768	2539.45502960679	1978.53047416315	2117.01639476184	1834.69787141324	1900.36822994136	887.113062299364
ENSG00000039523	139.266071151676	140.423111032773	130.562155498778	108.911994237245	99.2838547851553	116.484518616753	53.9382089912437	48.9193797206576	62.6965654917802	134.98364055759	111.268441171937	89.4345682533321
ENSG00000039537	13.0190899428798	6.92037302580714	10.5940297667355	8.26033508055203	22.5544365436066	51.4053858832176	11.6305661214124	1.50817372990194	2.17799924243989	7.07232416898489	14.5368970748999	3.523025857729
ENSG00000039560	446.123589373287	195.672246760758	279.749952015563	444.407812593565	317.615022797493	355.812645999291	1065.35590796465	848.757379873494	852.448483621476	505.016066484866	377.69262070684	251.307606656155
ENSG00000039650	257.735628752768	214.782034922185	273.024975766062	131.60607199885	130.57970954493	136.552478191631	154.022721938234	137.001851736635	140.795707554484	339.370782190885	285.482793184254	182.537470071788
ENSG00000040199	769.189109792148	592.004196606406	569.08321935868	477.033071584497	441.875417080952	469.602393965921	480.547379535139	416.413162773203	627.063326598716	809.995698035933	820.208126693604	604.218571173585
ENSG00000040275	492.802253838623	471.290019858771	508.138818298555	521.668035189237	440.897020071327	408.161283128691	777.804909805704	768.598235576574	771.613960831246	628.289876885686	652.292942031236	358.428043534636
ENSG00000040341	4160.3682679734	3243.73821883507	3178.78461830588	3432.37735163249	2703.08184561539	2934.65462383624	4287.21929376316	3362.90809911462	3703.40674793631	3800.92010101626	3903.89815764089	2975.88918617124
ENSG00000040487	134.51165446382	121.458840482419	136.270742388297	108.939521329542	69.2144888003838	82.1975266756275	126.852835076833	74.3333459624677	89.1137047673169	257.933234774084	214.787551936897	128.010054144089
ENSG00000040531	65.7898961770498	71.5698829211906	74.5618299443956	57.0336199299165	44.2894271123784	48.2112706647572	82.8441660209239	81.5379857623992	79.0607568579156	100.526887498154	137.251295607986	84.7713221144097
ENSG00000040608	62.0190169590271	62.5235786706175	49.9913958161687	46.5813800830604	39.8591998066344	38.0103931047825	61.2124717176902	32.8956996423784	52.5797172620273	77.7902330608755	127.547717185736	74.999113684917
ENSG00000040633	661.938090576653	553.047271043896	550.432479988307	541.284017762806	352.494740046394	377.057087192388	927.686408210496	756.935200552296	866.674109041723	874.938227885461	874.726683060926	786.829913228073
ENSG00000040731	2683.43680317502	2383.02805746544	2248.60674783232	1089.21693060277	956.826752850287	1069.34384642839	1292.4646572517	1099.14405383824	1048.52955801432	1373.97363856375	1305.74572113026	786.295558253479
ENSG00000040933	1254.61554830513	986.126759373676	1023.11869324096	880.414145232038	661.942930273135	757.542190891053	1283.28792736408	848.888712172259	1091.05765771621	2078.68481337675	2134.99818024849	1116.01115294759
ENSG00000041353	1414.51090647171	1297.38891051003	1226.1107405171	593.308305898169	595.483460363682	520.830203558711	966.700627418386	671.496332299268	731.636347950097	728.978794496053	916.573555944837	482.388331546156
ENSG00000041357	2339.11826534737	1899.75195978014	1945.01681798021	2114.66251344911	1987.76976463913	1986.33948426644	3560.93934138281	3078.71313305887	2914.92139766161	2592.54605490114	2480.39917367879	1749.40840401851
ENSG00000041515	206.198771785209	162.325740972512	189.948457373889	173.489548448074	142.514628679955	161.471331656509	384.715150936819	357.664652874769	299.506736494304	205.023290751228	230.120531131212	185.186678959832
ENSG00000041802	770.15141742465	629.030007011006	586.138125547228	491.058228346174	446.836974167601	427.931328728023	705.352088931446	530.766207785125	640.619361005135	662.727830011028	632.885283375773	392.216166105548
ENSG00000041880	66.3402831465027	79.9067697971154	58.3152971214813	76.0225964329213	46.6153038260684	43.1958514505976	49.0733791272394	22.1253352586875	47.5447407558406	76.7226705864654	88.9612177287431	55.1313002281151
ENSG00000041982	151.310016066495	193.385044045047	269.819526251209	428.965311551822	210.970085685299	286.223143292551	789.588696232902	400.607937566888	723.548767167217	750.606864408712	871.125993414166	467.098901666881
ENSG00000041988	392.765160149127	367.790174675887	354.765782145395	285.353203948927	234.276170919902	226.601963592723	325.362929588511	272.144950302018	287.407089519811	465.282287687471	480.82791695593	311.964484975255
ENSG00000042062	3.98068930239302	2.34463256516853	1.14518435238373	14.7320089002007	7.82010412361316	16.3575474611557	17.4207663155029	20.4657288794379	20.6453598685624	10.6667068152972	6.29650800954743	0.67561447397723
ENSG00000042088	654.745505562949	629.237806727306	612.423855200282	574.658067683124	572.771657807151	469.193135461395	862.338106857869	559.565697477666	659.516558977805	615.619226916878	670.306192027647	382.236613087332
ENSG00000042286	57.0673859531363	38.9461022796952	46.0749861465602	29.0410807514805	37.2534108420898	41.7248622978059	44.1945991432552	62.6093091109239	49.1461671577008	53.9706746553553	43.4063214854322	53.1094958739826
ENSG00000042304	10.3170572985723	2.51924790611817	18.4839838828136	17.6030518829126	23.2750838741246	16.340716245274	4.5244486618596	11.2273202311385	0.440710617309068	3.69143113464528	6.63627618572542	3.47467437226587
ENSG00000042317	710.701368432891	500.184853444735	620.703139444252	824.780642258032	613.475495761693	617.61061236175	942.443109224625	837.633813894797	871.63880195375	674.297202815904	723.704561997208	537.914795529896
ENSG00000042429	1338.2277798396	1286.05620658697	1200.75010870761	1192.07906030052	909.675203837437	985.592654501627	1651.10462713714	1321.20113482759	1411.60505113839	1673.73765725015	1694.94557206388	983.044230203082
ENSG00000042445	221.220631475893	201.008363041534	189.503962840676	150.434945186795	99.3272326428178	113.572876177183	358.684473417528	217.184003988791	262.012516954607	398.108458950901	358.061270653544	276.310138993566
ENSG00000042493	0	4.68295615918136	1.19141226592224	18.9572792140048	25.6563534613005	25.7590136410814	10.3584061786837	11.8627401042976	1.17917143194681	3.583977763368	1.88800830109795	4.25752261608549
ENSG00000042753	732.946678558279	538.168823635392	594.337247968151	538.311839100599	430.218074403044	421.05558177838	1048.23102879427	768.477379017014	805.101419210137	855.524019966323	873.511358607037	764.335400145817
ENSG00000042781	53.6263088991248	53.4337708399296	106.854176420016	113.594276604916	61.3946738852219	39.2371978547066	45.1267785594885	15.6558498777226	32.033349902653	57.7644270492786	133.532439710601	99.4798155308131
ENSG00000042832	8.4863766436676	13.5251876487506	34.8728601706395	48.7295760967273	48.650392118957	59.1371047371688	19.560845398615	27.9283013842855	11.9713166693208	24.7987261166404	16.7808530159717	22.9266060526834
ENSG00000042980	18.5164503349804	9.68148583819157	17.0551665853346	39.4676150372017	74.4059671029721	45.818711915157	116.688988910232	74.419768897618	43.9272937891139	18.0028637491261	18.0693474124197	36.9988595350304
ENSG00000043039	12.2862834548311	3.26193549173723	4.88855825063137	10.4448049652517	3.85388927482433	17.5380185353586	7.29218085970087	2.80987566883953	4.13102249993629	3.45908947870879	6.50045789847486	1.74557150635301
ENSG00000043093	1665.15358740453	1279.92171837377	1124.04435980868	1347.19525475779	1198.85500928673	1142.43230319105	1815.46842551992	1480.73793173786	1667.36179452211	1802.81916459658	1913.03615180592	1077.25969742002
ENSG00000043143	45.7865366374014	68.3491596637381	47.8182167243946	49.0598131438466	53.3412393371821	22.9069422101481	45.2940577044372	51.6750903114797	53.5253236990475	95.9953173059998	74.1682997161601	99.6603691747975
ENSG00000043355	13.9932146916168	10.301548952325	23.6578972706633	74.1743047080557	53.8795037713985	41.3327200129166	342.443721677569	198.36582519886	239.101889099081	253.136787330546	171.090741074392	102.46771912512
ENSG00000043514	800.599688447854	753.804821472934	797.470099606887	849.296089752666	598.155182488429	628.380708402854	996.053971659761	880.876333465463	797.785310110337	950.729875751996	870.126058742632	572.566211855209
ENSG00000044090	316.458777513027	345.284456572224	307.776011817788	317.680178080295	158.62467057195	208.640107732109	576.819153189065	295.054738639063	372.843646338625	797.426374078812	774.637855917623	447.830032382164
ENSG00000044115	3105.7922307903	2400.74359669686	2228.60542400703	2704.60671744927	2163.22921328362	2227.53020245136	5350.72155607962	4443.72380105415	5169.59773638257	3788.47570519855	3777.79161841161	2891.43734738515
ENSG00000044446	142.275840064708	263.446863280684	191.079775964053	106.55284824935	92.7986714032626	69.9182504196566	193.034377279264	199.525119234964	149.179175973074	204.289450325509	325.576831932855	148.143466296739
ENSG00000044459	144.350003971793	101.288069667264	189.956492581922	238.095978245655	176.18800574688	205.492841752977	482.139954661944	350.719819525002	329.680698505869	279.099509908115	263.6238671526	162.873576200337
ENSG00000044524	844.067242829565	685.192599105609	694.82077462372	2341.97756593951	2144.91873626943	2135.13083557161	3715.8764867924	2843.68025157775	2853.53076810894	2761.91219835285	2678.07730273347	1552.89532056574
ENSG00000044574	1074.47283093629	1011.30097097259	1023.45290559856	605.116356230792	566.903647163523	656.721622243704	1667.87017269349	1299.39554962074	1506.72025423408	1509.57182890038	1303.57817117998	1041.67443625999
ENSG00000046604	21.1779004176806	4.86216713913723	19.6259478845328	38.7353638396261	33.1770192885743	50.0196233912645	151.677380836816	126.50769010285	136.607568201101	53.2984111122134	41.963551824046	34.8963780506971
ENSG00000046647	143.263875019009	96.4249790646576	136.232987653029	169.058414584181	129.604655604745	138.185244021316	287.514590852014	198.769212362794	219.867251736968	335.857175081887	329.587012395465	187.10278268755
ENSG00000046651	650.565169246996	570.322912772837	556.529540180349	707.057615814497	563.064436374826	606.754458126857	703.412100374275	628.420163937493	681.232438797642	977.638471090141	841.263419209241	470.212805051337
ENSG00000046653	3834.61936357417	3128.86690341969	3010.39671513843	3755.98049774531	3081.57270656345	3323.1612569839	14023.8935376713	11276.5994118267	10471.6903157878	14463.5538235482	13859.9531747585	6784.09053368751
ENSG00000046889	155.728621413574	186.408922687818	210.34521659483	227.647690619697	216.800023801682	216.956219056641	984.871457355197	727.981695932747	798.910449626604	560.960598499426	550.140342585025	319.481262035201
ENSG00000047056	950.44834808402	815.452406073523	726.934527891407	650.065767212198	515.854626216623	591.53050772021	731.296904406981	621.675068315353	669.884998848592	992.112723290728	1005.69494849769	840.47806162813
ENSG00000047188	1175.88503306434	1152.04258946276	1250.52628127558	1278.81365945564	998.730993733471	1155.81093975234	1416.95979236142	1235.54053760029	1125.12405571349	1451.51009886783	1184.94179518268	666.68040703236
ENSG00000047230	987.984876407171	916.894938307504	709.242128833661	1228.10224107793	846.242451539171	963.09085265421	934.832329244987	630.762313395843	607.109342609679	1061.1975358616	1171.70826223012	596.674876125674
ENSG00000047249	1636.91773128181	1262.75591419453	1405.15362328512	1656.84119759889	1104.90667993461	1088.77591158996	1403.29151441559	1566.68592429949	1391.07287780694	1783.75874853382	1812.24027229585	1432.7320669424
ENSG00000047315	6352.10469070709	5563.15352941307	5670.06523991109	5987.48335574737	5199.15718756003	5167.99747501898	7288.47869978657	5489.17232696342	6013.3780167938	8740.67864016493	8814.91183557685	4668.21962940512
ENSG00000047346	1215.00671642147	1043.65020517776	907.702641765334	1034.21741898799	817.159674937274	873.133043419706	1269.35272780442	1091.79502417174	970.889535662355	1643.02880249074	1583.80246533244	873.665065757083
ENSG00000047365	105.921676560976	39.9004425443649	44.6789964024652	119.112487598846	34.9880698437936	68.485534432203	580.07086222899	357.189597322463	469.368342689245	168.605957224708	109.41088193517	86.2694223852142
ENSG00000047410	6965.78222575507	6289.35120926671	6697.52694086388	4417.25962954603	3807.23438975736	4468.38843695549	7875.94148934914	6192.45305106318	6170.49955306372	7143.42697901888	7127.58240544246	2988.07864756614
ENSG00000047457	15.7549392681666	18.4964568052098	3.66221090528739	36.5061190995027	21.3125667298904	37.3001916622172	239.01250894224	196.177655221035	192.260178762785	26.6019909733258	22.455982170775	7.96403684002173
ENSG00000047578	152.530147630793	211.106996513249	275.861143294291	269.880721649188	211.73683122656	270.066123263231	381.787717422018	348.12247208194	307.257334694761	381.608680667284	267.708986808895	260.592835362919
ENSG00000047579	186.722981180124	160.18336985022	120.867013605759	145.766722487744	117.359555856861	126.047465805519	221.221494684746	232.24477596364	172.310701235761	211.139769101312	200.926020385572	153.076830444212
ENSG00000047597	75.6020858705049	57.9534977323725	75.15635119666	50.5723486602454	34.5121701670586	42.0405331008588	38.2409617859999	24.1756985114756	36.9171383406147	129.675071317086	138.881194873029	71.2828229679436
ENSG00000047617	14.6117367068279	17.5120472572781	23.4169718305834	29.5889737899552	24.6729918021128	18.7771691890887	16.7889888191154	16.3083432183531	19.8036523599801	7.79317511117539	16.4829046340043	30.4606677291732
ENSG00000047621	1018.67929471887	922.984096414003	946.615503117128	1083.80582897025	836.547392278096	871.176831301733	1142.22365415359	917.217745694546	1043.78705181693	926.180663856027	947.857553171456	720.186462574522
ENSG00000047634	207.757444636136	184.896445574959	156.557813965809	179.952127197853	190.989406378347	174.835760647173	141.057954777314	109.344165184043	134.668576859686	286.682593814958	255.827761408903	91.2351999019244
ENSG00000047644	267.217669032372	215.330545587045	245.705689143562	250.091043591949	146.447323685978	112.979856147373	339.210654115614	192.329536103164	239.415285915466	395.250486468476	408.761367765822	162.721414165099
ENSG00000047648	17.9541560619685	17.5067442465014	13.3344177830152	22.8969401563658	8.27218744615445	19.0182439109149	13.0973494958647	5.86735905720662	18.3573786659965	14.8586691277609	23.6447817502102	6.91343044964542
ENSG00000047662	43.4931608792265	49.259337874006	39.8862743473418	58.0020895106174	52.6697288574772	66.8954930309143	64.481358451803	33.0720077161279	39.3983601715296	75.4510447846018	55.4500624193115	34.3107395586559
ENSG00000047849	3081.62999655495	2444.35048098875	2429.82667239949	2532.98231224064	1933.97880167641	2155.42352621573	2583.89387243027	1873.90015354274	1986.04139792085	3769.23851380008	3573.35947867147	1988.998423008
ENSG00000047932	1896.18807137805	1526.16968588876	1456.28887885988	1527.45759875077	1096.04071541157	1190.53481486532	1859.647675437	1352.85562831541	1488.4934939368	2646.60932840144	2337.6275955817	1037.38218432275
ENSG00000047936	11.2992447525349	1.50546952367991	0	2.23967162764075	10.9303942356566	11.2951829488298	0.754576803245182	1.43443226917541	2.88338219572189	28.1022220564575	0.788024295126739	2.74989997312737
ENSG00000048028	245.407442205965	371.074484730984	255.488643538721	346.131597432087	273.398688958429	311.043825951263	624.497980369982	391.770224095153	463.280510518472	452.542802702621	483.05554415063	234.028285951913
ENSG00000048052	1171.99400976187	1041.78203188499	1039.23723223861	915.248904728355	719.33996686252	912.820112839009	1329.5688146605	1041.48275995709	1038.56581378162	841.706616614304	807.077674750246	533.136703618542
ENSG00000048140	303.366645029294	288.648307687093	253.513563334887	270.059503345816	167.25671165281	226.306714947133	638.647276136251	410.485217439649	458.835766686379	563.348480427483	604.542938319691	442.333297600767
ENSG00000048162	175.391820725179	129.740541622707	137.344256329376	135.039887554372	175.858196340138	144.605753079878	214.094652042535	186.487459610942	170.762349561029	157.105025845029	128.558531453358	142.252520556017
ENSG00000048342	408.750355668408	291.087031966284	277.745213044928	284.283893291623	222.264001639534	270.132333881186	1101.40201381282	1017.33126859367	948.697853432036	368.350247401937	500.661487864423	285.908362096712
ENSG00000048392	763.247972901786	564.389080262075	629.451839028115	439.873879207746	432.309475260772	387.833274321111	1229.43884995412	1082.13081643712	999.39648985528	982.213278402811	818.022577410263	613.184036303081
ENSG00000048405	652.227983700944	531.099013386908	590.706996619616	703.959375115035	620.855794976035	702.577386651679	789.61041942344	657.151115355355	679.149535245449	747.249377910368	718.877733811812	483.980230993047
ENSG00000048471	439.260567874267	351.655235511632	325.685741543677	323.09483231366	350.590248446769	329.973320263914	460.450406424041	256.286075266494	345.640160688854	483.72254228742	545.836503653041	352.991147933456
ENSG00000048540	3398.43285837718	2815.96194788628	2583.24514729054	2313.37032030471	2068.37199668458	2152.00987920572	2079.6636129895	1917.44035740775	1782.69658093723	3462.26878648041	3207.05891902801	1956.3926970339
ENSG00000048544	422.671207731981	390.282493360672	351.606707313663	397.17248258026	321.876190071897	345.400979107847	677.735339086566	547.747676596706	551.982136846644	503.180118761476	539.187316401898	318.036384950895
ENSG00000048649	4065.67501658507	3443.7284899801	3554.58617281585	2684.62294059047	2503.22419334944	2962.98453145761	4557.83464563833	3833.50462219013	4027.24979338822	4216.60461257993	3756.60591713218	3047.25301654562
ENSG00000048707	2168.34833156185	2101.59707421365	1984.36073687986	1782.56436035028	1297.88660512901	1642.06789118089	2145.09268186992	1511.30896616261	1963.51950463563	2327.47229294008	2236.3586514783	1376.43589865622
ENSG00000048740	2797.23095024759	2339.72050776399	2250.93500800042	2104.21959454397	1682.1189273558	2110.38827620612	3137.24905367454	2490.28826051266	2696.58433521075	4025.09496508037	3757.76699355673	2069.38931156828
ENSG00000048828	683.260392208372	660.940921526423	611.180265784348	506.661257750214	478.363306286069	459.72109395229	628.731540343603	584.739964551498	614.69430282836	787.821129827947	693.128403355137	587.915841561119
ENSG00000048991	986.599178233747	774.449403104686	732.922579230384	1134.53071667254	915.886817688134	940.412272502062	722.453275836192	767.175508109303	593.615976818855	658.413299943861	799.035336101399	546.952147890877
ENSG00000049089	18.6947506088295	7.74533974991644	10.7409899876005	24.2624245448296	11.0537662631942	23.5488244127794	52.1770091603261	23.0956224252441	66.1914274472681	37.3721300684047	55.2055100741568	19.9281395803527
ENSG00000049130	947.359102066503	693.660893199585	713.148118767804	913.369165152556	811.423346547009	747.903199780798	4334.58482947874	3375.48545201053	3154.54368086726	2152.65232520696	2076.50043366155	1015.99521272591
ENSG00000049167	552.729776757648	384.63379972959	369.210830685635	446.584185640816	422.240904001819	396.559542418243	635.680348224503	497.104086176102	510.356144758555	469.636195577927	482.926679430627	279.476571844653
ENSG00000049192	169.261995779211	158.839739544053	183.059156245732	93.2450316476987	103.138627947057	124.367341754531	143.973282811703	114.90277337228	116.393351436611	173.289340901249	158.814917446937	166.190245725909
ENSG00000049239	83.275744445559	61.231298291014	71.0331493290054	77.7614054908603	51.7182685024837	67.4854349888393	105.542524576704	53.173813767496	95.5255965739393	178.332668215149	224.858108745544	92.9094792612948
ENSG00000049245	379.21573053609	405.650367213268	229.238039857123	442.704089392696	529.192902055054	527.037881653317	693.392006228121	456.584650536405	473.87107737695	446.864029680492	348.358273471745	333.753836995939
ENSG00000049246	202.746778590942	188.872283348995	182.447196330694	127.306752754672	89.3371203553064	101.788765695749	161.572843593585	165.668167401378	122.40854771554	200.213302990126	214.867677752775	106.640292736552
ENSG00000049249	37.8337856253823	30.5423783017617	29.0703779931578	66.8985154429046	38.796670237241	105.712981895794	26.2737514113732	16.4541163375588	21.2665965758491	20.220812111755	25.473551712566	5.51245499652654
ENSG00000049283	49.3922582342256	42.0560841973798	19.9604691709235	30.8686274869214	51.2175225798204	19.1197945651029	22.9631189547367	26.9738093562327	37.4106908095906	12.2348475239524	25.8393307081931	25.0568165044466
ENSG00000049323	83.8731782129072	79.7355549671183	77.3108193418072	117.964822014627	143.782657859988	98.3043480846626	686.742357767269	284.74241487226	462.624505849089	551.227663676134	527.233271556769	355.823728761046
ENSG00000049449	903.975281810157	680.673200019565	751.320284724822	954.81194057422	755.911300712437	748.108502823652	2760.40404974154	2350.6644146003	2474.00897388057	1144.90783279844	980.068137351413	707.141807986556
ENSG00000049540	15.1772049615853	14.1118008048372	17.7459350778531	39.6959922232963	33.871561040535	50.1892160291917	42.3032381271494	31.3469811369914	53.8366300007808	20.9326395927134	25.6142748151473	13.4476106770281
ENSG00000049541	230.156020852826	269.647757424414	279.514356311996	256.011964971174	152.104321164197	163.775716704717	353.031080106819	270.356811583003	283.687764711138	277.445682839156	314.842638090549	220.301987623062
ENSG00000049618	1300.50544563456	1248.19984735228	1266.40360695485	1441.48423861449	1032.55453987263	1418.74092987242	1451.86402830031	1084.57754812006	1040.6743768823	1319.12974001625	1351.07672542084	939.753745486975
ENSG00000049656	535.519588129362	364.146871102141	403.908195746222	318.650054997468	251.45857649893	229.506795016057	681.485873444582	611.044531946715	532.062060764058	872.493062976666	928.009090574422	745.498100640184
ENSG00000049759	4553.89633727944	3614.11364222281	3911.41347756521	2383.60125433411	2122.88677123206	2840.76009871497	3669.04255025256	2800.56258629055	2916.68785036569	4397.83654938744	4624.80909628124	2512.5991205665
ENSG00000049769	171.490444473863	266.964440420625	236.226017500309	115.459700886413	114.007688461318	157.118040837215	229.38527608809	228.786834010692	298.676895464044	379.055815467722	387.941472817104	277.409574489511
ENSG00000049860	171.362853180962	154.902874323695	123.0912293178	102.616914268122	140.787817975237	178.058862537883	326.845458149532	353.088903566825	318.215572908526	197.627857312625	218.749898038802	190.355778957375
ENSG00000049883	269.904520775551	323.576182827774	295.478965918014	282.80230088419	171.924174499558	248.431511243616	375.56391613315	321.31106150163	325.074887965228	278.988274222813	365.215437315784	146.229612456381
ENSG00000050030	3803.22373985196	3146.39094501194	3034.54104529655	2646.72064770622	1845.31885207648	2194.99389379419	3665.2666030405	2621.76046676682	3097.09454502666	5592.58730710209	5692.94688781038	2879.77711182034
ENSG00000050130	1086.21105705613	954.673903351091	843.485199333073	879.310057822307	763.094828592547	731.652306747138	1741.62169262651	1489.10555443844	1416.05915679684	1177.21388487718	1251.27318535133	737.370608309026
ENSG00000050165	860.874638827402	681.818958199844	613.20070310183	685.58676608237	433.770515925035	477.91354189146	2672.79847062943	1765.70266888147	1989.99288006333	740.873860451791	755.091423766964	537.463714912565
ENSG00000050344	62.4761783666327	22.4271854369456	32.0124076330546	87.9665810155686	84.640472381999	57.976300243366	54.2973350338152	35.1356718112336	36.8539983986748	103.447689374704	47.1778019102846	33.4711662579771
ENSG00000050393	259.458972049763	306.751100040609	348.025583444859	334.717029524227	202.671445050229	287.290416308073	672.002049828013	378.887812608111	638.572250818515	412.086803754135	371.45543351471	200.298117693922
ENSG00000050405	351.653726642151	234.531869723383	321.138187410682	347.918688099384	316.457245071752	302.800545624351	927.761066870652	759.311182170508	708.171961330104	533.626034745915	414.948871847658	301.533435166728
ENSG00000050426	560.998453992949	480.188931368327	476.325142037868	344.857703365752	310.931592563358	338.456807559161	529.81721787868	420.602047270224	459.339232927138	190.900441593816	258.674112517394	180.516956484117
ENSG00000050438	1808.80425794558	1697.63212687905	1469.36600103101	1768.14621810039	1102.83831073474	1400.67494251563	2191.73669455926	1464.64877486222	1285.63433275157	1985.92807068595	2031.56599378248	1134.67862128729
ENSG00000050555	4.52855623359244	8.83785394504454	6.40429536172518	5.57260648781297	15.2434013861215	7.45553210946329	1.11824220398547	4.25349420917326	2.05825389496003	11.560325604491	13.5527509634786	11.665651848065
ENSG00000050628	91.5141390579207	74.6981052310085	75.1215677613788	87.1424532807396	67.7154804722171	53.2861555103626	157.045869108877	99.1372704413211	124.444827491358	104.232259283514	84.992295748892	27.8279721053095
ENSG00000050730	24.1884992308158	7.59369516835833	7.82207468429631	23.4531847714258	23.1164445801876	22.0447584795716	7.90723676374418	21.0468705908811	10.3267624038663	5.77935740538222	7.45946091679341	1.89008903349934
ENSG00000050748	1315.47767302333	1068.718746965	1098.41401538928	1008.98698306228	849.071620083	978.044914734518	1339.79692790447	1176.28663396237	1201.25288917126	1448.13190734194	1507.9720927467	891.181420060009
ENSG00000050767	1.72222471520392	2.77707447839923	5.8604955943066	11.8747163066241	35.477334658186	34.7818670776613	9.4109011600197	9.99906128484516	11.3309300441972	34.7908573030237	17.2193728419941	9.85753275104958
ENSG00000050820	155.567657103773	160.494692548095	117.469756111947	94.1603790623432	67.3401982772675	98.8745616293585	142.266925689866	91.4989761188344	114.039131736352	307.501999601783	305.280883403165	179.431564923419
ENSG00000051009	215.224837221332	218.02019710833	193.833311940885	198.312917173332	128.289640737049	169.152523902344	333.158229906271	197.056915067243	233.575126296242	476.593972743693	410.283817724516	263.840365784247
ENSG00000051108	960.708563708438	773.295650793411	809.86417186143	910.317454326585	779.391606449092	726.849268861975	778.296613098416	607.25942142117	706.190219677665	1214.54201949443	1143.72524103637	822.377196251788
ENSG00000051128	188.699543185495	199.46024584131	187.766224915559	177.584639666239	119.031227497466	104.32017633196	317.01811752875	222.396523157535	288.346851086608	361.377113448431	398.902123128385	258.302343463529
ENSG00000051180	15.7968034409897	9.76930056232746	22.8511968157985	23.9790901429968	18.6464595008082	14.3456118132834	95.9241551165876	46.5349574157679	53.3587655971631	29.2780359981808	29.5095556958285	7.57791467942223
ENSG00000051341	77.1594221783256	20.8283519875182	87.0893857645387	98.3768054456867	100.647191393022	66.6189763034112	281.312509696363	207.869708633969	171.466442775784	101.573325581904	68.9461128343488	104.415416836296
ENSG00000051382	265.80481900089	243.474073326962	223.775235240307	229.147660956321	137.419184943333	186.61043266345	383.895861068269	339.585529478013	210.784933419865	375.381870713236	360.218188828108	251.098503496257
ENSG00000051596	422.985678143843	369.359384079163	354.734118921778	575.164137293986	483.942842030935	507.770822518833	706.3604440907	559.439578022476	480.37272081145	451.819878340126	568.030160418733	463.414442898891
ENSG00000051620	291.595732414566	296.874445625474	226.516799280751	281.033727441434	193.313501125031	184.357769200155	659.400245867238	504.516515890909	560.330428893982	501.568368066979	386.82723796092	278.415107261044
ENSG00000051825	838.285164946532	659.176071169559	639.690949172061	734.348618789034	697.42981232892	646.918114448721	1055.19138785619	852.746449543914	868.082187767348	568.119557965458	691.299092689571	622.539911576911
ENSG00000052126	1692.00765298865	1477.51213804367	1514.88035713437	1688.94189050764	1060.00141954061	1357.33112990716	2708.03623395139	1804.74910390764	1833.18323663552	1456.44996893488	1407.55507575304	1077.28564623319
ENSG00000052344	9.04182625771442	9.75387516873105	0.981594707622369	10.7792016081043	9.37432711285923	11.3009592423764	10.6732273876378	1.90365483604304	3.30550630027228	8.09960987663735	6.37971361086511	0
ENSG00000052723	1435.50789070551	1058.88575885864	1112.81388368088	1035.62306562299	1002.07184822441	863.188022425987	1780.70312765211	1385.01948254029	1420.36045174785	1294.70079031618	1632.31294319395	922.07923764427
ENSG00000052749	267.086173083858	201.020780222779	220.1289374735	238.221846914254	166.895800739983	200.63749521437	191.774982589584	158.116861378713	210.796261769197	372.790455331944	384.386370977927	159.944267385498
ENSG00000052795	1669.61473731473	1716.07947970096	1309.42542400931	1194.22534762615	831.886121594329	1087.25468047606	1474.20525148436	1059.41558509665	1258.99022395193	1938.54646270077	1738.52288578392	1081.30416962094
ENSG00000052802	5561.23000807348	4595.81106080374	4363.03379967147	3568.8165143691	2546.29522134603	2604.17542965946	6235.4475350067	4498.89913077817	4631.4096194652	5222.76610052381	5331.46107407008	2437.84910473824
ENSG00000052841	2753.82521759292	2274.27720705466	2467.72955663618	2384.87651626096	1734.14531701754	1975.05598597274	3453.39777080316	2476.3724717238	2459.65555789955	2466.35798478554	2674.75654314912	1730.83866134476
ENSG00000053108	26.8111986862823	56.6194736146034	42.4430709889262	70.9981288365751	64.2426287968578	88.9578042235049	69.6221400459808	45.1902389074363	39.1147199926392	42.3501855532488	61.4204942151013	31.644263211781
ENSG00000053254	1561.29613403966	1284.37222862003	1642.17902733469	1224.80233700074	868.679423104237	965.079588388636	1201.95664709327	861.759063826221	918.196547918439	1581.14736531396	1704.64726947654	999.450452818887
ENSG00000053371	206.961882948201	208.597863085591	170.961343903179	179.948041654979	127.893012311792	117.899383101883	471.212117587817	408.682557469879	397.637680104455	464.6494735358	461.195583057566	348.851272507817
ENSG00000053372	529.42246231474	345.108798002132	357.386855676809	445.187555256552	308.967736888766	276.606716248946	558.808222046175	358.037489283471	447.752802662132	369.90607659177	409.378518461386	319.753632122667
ENSG00000053438	8.61846602335783	11.0572668341161	4.97472156075861	10277.5905605682	8571.25451373443	8852.11290876802	13452.3013854605	10907.905184692	11254.2615913875	2413.88977754666	2208.31082568964	1847.24953532618
ENSG00000053501	160.602836715247	125.361158233744	146.936167200428	99.0313885688861	89.1878151620868	109.397586627206	178.886005463606	151.65497443971	191.226461875126	216.08750840663	188.576181916634	184.521054040199
ENSG00000053524	316.630581421974	345.946985588837	350.26079076128	148.179346949217	175.144984211909	183.775838856497	375.293922082435	318.419845083031	464.369334177256	345.900240206081	440.096597289221	267.446262766545
ENSG00000053747	20.3227749689535	15.3352759968192	10.0288459835125	23.9142071527614	31.4511892564394	37.4482331291962	16.5377748448179	42.9682224218466	20.0818630108475	10.9033404299693	33.8894468005739	0.48832295562496
ENSG00000053770	3028.38598893332	2671.56992462224	2383.85909414423	2577.8173038244	2152.45670357607	2134.98867267294	3423.71318236155	2704.23486080437	2811.27987881671	2972.13295356429	2654.12776300881	1637.3533506393
ENSG00000053900	648.712258571104	654.20148013413	709.10463302994	639.929975627333	561.72501417679	598.437734547119	1034.38839566669	741.598940552422	630.637693888838	894.146293423007	920.430343731238	360.464080374122
ENSG00000054116	960.829681534966	786.82796584329	745.168363098903	713.694879772673	610.313759271274	633.803746658953	1169.46057587679	1034.15677263775	1004.96303728073	1307.8048625515	1183.56308483144	863.48554822618
ENSG00000054118	2456.22447599705	2291.54751381574	2546.89637232031	1705.7905879371	1588.48395570354	1541.24148911362	3559.11461318772	2703.02691611024	3281.00413110137	4386.28693323947	3449.55682738657	2135.50044137932
ENSG00000054148	1427.35431147921	1307.25945743961	1242.96822978612	909.720522346227	734.752094580543	779.813452516958	1680.36781152679	1648.52063619982	1626.99485832351	1335.55132049053	1272.25988121469	1286.62673259449
ENSG00000054219	3.12592506230444	3.0954626650727	0.762651585369616	12.9098488848128	8.65696817447946	11.3199011819113	3.14567113794837	0	4.23703999067952	6.06176696115511	0.814385964130534	3.04443250967376e-320
ENSG00000054267	2642.66854720984	2446.48360346955	2289.674091126	1990.87206699231	1475.99195782353	1720.74208550485	2242.61124559448	1667.63272733472	1796.22655086097	3006.78200176641	2607.96688509227	1609.8296693724
ENSG00000054277	47.0457845970216	51.6701735172903	46.8021400457609	91.7641398151459	69.1364741553623	39.2581221461818	167.972123371818	128.50571482881	132.678780578244	128.126187087582	96.7950735810517	90.432123806329
ENSG00000054282	286.533941388891	104.950753322197	187.46403923046	134.001623380968	99.8563507578348	75.5360547492216	236.628138389788	158.550654366828	214.620468373166	197.632547537289	202.032523246555	126.792706449405
ENSG00000054356	230.819508514392	207.95598538623	193.803506025314	224.454039277	205.957460343087	161.449441480512	118.020042496376	150.800323509082	122.080704118995	391.936780337858	430.909643920221	237.407340968732
ENSG00000054392	26.660964118285	25.2600414243474	25.7846807688346	18.996413004734	17.6849411463823	25.5248222031896	43.4648537746555	35.4737402861604	30.1333918892226	35.4105699385102	47.3141000670609	18.5710524781197
ENSG00000054523	6638.26661930331	6302.04552936744	5566.62197769368	4802.80039553609	3661.19515683175	5027.83743474599	7111.68215046085	4791.68721415725	5413.6017489077	9169.3712020138	8357.49260445529	4481.14286585314
ENSG00000054611	137.147732464711	97.1685372707936	134.345129099295	106.904619224405	90.2269103191294	100.161160976586	109.291986378793	101.383466935313	99.6480403529725	157.158097382174	130.957675060694	95.6535132350657
ENSG00000054654	2421.21412154051	2449.04167482807	1973.04810833541	2332.8541689165	1866.15381701618	2173.72999304057	3591.43154652079	2709.18627779606	3124.06300105872	4025.34533002733	4269.83433468244	1966.06479464215
ENSG00000054690	127.799397321781	112.666052665043	174.563243855685	143.662331205919	157.405795447745	149.923391047999	87.4105658868279	83.8135884570691	50.3766724206656	70.1200678357643	90.3331243336707	104.562866450916
ENSG00000054793	4864.9096764593	4462.28274121124	4095.33298381992	2951.34328837884	2010.76440867618	2449.71895961188	3886.88716545868	2357.97475587361	3141.2287767363	10907.7649068218	10194.053079437	5391.85805417206
ENSG00000054803	5.00664073924259	0.977642044291931	9.7140576004861	1.96048070651367	1.948860950172	1.98608720336556	0	0	0	80.7379848451637	61.7237600117929	29.0596140668721
ENSG00000054938	0.467900216809835	0	0	17.6369841700575	15.4686653106787	0.690701123973807	0	25.0843980153098	0.409040031686098	0	0	0.754218595219548
ENSG00000054965	2010.24583153652	1683.43957473519	1768.99808805934	1468.51435742117	1085.78794138954	1198.47987454597	1706.70014022226	1241.64785031909	1429.30265913087	3828.98053804409	3630.16797298829	2099.00306843057
ENSG00000054967	133.55846802547	105.575007783504	124.876879862838	101.025786209332	74.0936973539001	68.2236435375605	94.6717977749605	90.2692453055777	121.520833361477	209.244089445646	238.082733129813	131.19352864477
ENSG00000054983	127.642234278183	81.5099662989047	108.226962132662	250.608081880052	175.844115861512	221.672297091278	313.227305748639	276.264401048244	226.54420624347	145.96656213616	131.822958100602	79.8546205071437
ENSG00000055044	1795.6150118199	1381.4407835917	1318.91570740134	1492.25296613626	1349.80701364778	1294.41343580149	1590.74362283904	1081.97329919218	1145.01354607475	1885.30295156346	1723.42262800648	957.006053691119
ENSG00000055070	452.451288530641	355.943594798078	336.536485989476	373.788176378896	272.265909892907	285.734796932478	730.337196840727	481.471270559608	585.558767950465	607.305327771289	588.504265679018	385.118090678908
ENSG00000055118	207.263244849285	195.446119685444	199.516897155219	176.98575618674	92.9798941549123	168.290859344062	125.107844625309	78.4437149202264	117.437980978414	313.424540221255	343.212795144585	177.273154809578
ENSG00000055130	2130.75187793084	1975.35163007871	1869.06991761694	1987.46710502815	1591.66789462608	1484.09928861185	2557.53075094412	2171.56493943718	2478.91261987435	2802.34018875043	2592.15269700162	2119.06231525912
ENSG00000055147	614.356015253819	638.152918031568	609.565945588615	542.556413618648	479.156112497428	527.106908050935	821.30525887124	680.342073902436	656.662384927876	529.383251486682	586.654084428445	500.694027800298
ENSG00000055163	2526.34709430267	2368.75103776106	2146.8692563205	1699.58570658137	1289.73343465974	1415.0368118676	1754.12167463938	1321.18675596468	1741.42389626116	3211.12838353935	3148.49588789101	2314.09726611951
ENSG00000055208	963.261492061818	915.467694657784	709.6590960299	711.166607020749	585.0937515588	674.657171709779	1290.30065471212	1046.80023922413	919.855395379491	962.390885876125	853.149101384623	537.700459501645
ENSG00000055211	269.610380532186	190.274272746232	193.157858376582	237.626768562279	216.429245808287	226.685155505637	480.814851856687	320.406303406206	349.865643583205	334.011567648476	353.160231233071	245.771789927381
ENSG00000055332	668.050608835772	684.520298546683	703.112156981499	453.115777623548	440.314434094132	527.481967042058	1087.69872848906	857.441762480166	728.125809325047	769.169731759126	814.843709134891	293.675823232959
ENSG00000055483	313.008298300569	292.260050978734	276.018615998701	285.588017857595	201.720587259535	228.607471431933	194.264059393725	124.613664708065	168.991187705933	179.294748017681	329.432724591425	165.121269360699
ENSG00000055609	3818.28779529356	3635.33229238794	3234.18898466519	3398.71397673189	3264.74019301668	3223.62029112674	3293.70638560477	2127.8091705703	2305.69707933381	3551.57634157668	3304.05066098812	1722.03699147926
ENSG00000055732	11.5606832204475	12.8829159041941	15.7950758003417	23.2739238015188	17.1617934386042	22.4239769269162	13.9569831479351	10.2609066404212	14.6984853004251	20.7122449443777	4.7825532002475	5.65909406487811
ENSG00000055813	373.905034508494	407.855977669819	302.309295111889	186.70099142347	131.710432255286	138.75952967531	271.845867506081	172.153833644225	219.409389530868	380.809262259305	392.530925865538	196.88911620938
ENSG00000055917	3434.23733857409	2841.76287266184	2608.41104801096	2465.44498479453	2376.66745602053	2419.13346662353	3064.66301745188	2591.00022746102	2834.83039166345	2755.96766741741	2767.16363396091	2214.69007445069
ENSG00000055950	543.122913736717	448.805828336117	377.534764974519	396.683954623877	319.696574805731	267.572729816506	698.03855188	547.277445379417	637.742162770348	624.789972626728	721.412083989515	517.591858750746
ENSG00000055955	76.9512090690874	17.9834985402558	30.0855721120062	14.250621076113	15.3649105832971	48.0304895291507	28.9329918356145	28.1164503203283	22.911898662724	33.1094877498097	27.2066805311387	32.5329099524613
ENSG00000055957	7.29318256290739	2.18989954605612	10.3176466532993	3.90384154992007	15.0382951479695	17.6766601442081	0.402996789676023	0	2.79462739014686	6.36011419445805	8.14762252519254	10.7964401662165
ENSG00000056050	613.221375668619	458.738808584605	423.801339048345	548.915216171046	455.864524141078	414.096042204724	836.555443965661	743.356297866358	708.287581196143	844.6471873846	778.03963794656	510.804274553345
ENSG00000056097	4811.51651563519	4339.08320698021	4019.53310173191	4281.09185728864	3585.98359946336	3755.66377409282	6484.26387849577	5372.91674450441	5693.10823610511	6456.05976523017	6430.35559461055	3825.76057850478
ENSG00000056277	405.001740663986	327.69548415138	398.074379126159	287.307470350955	230.246726235467	265.327545527639	487.078752326061	360.902763209686	423.517082624342	350.562057602169	354.610227804577	273.296326363012
ENSG00000056487	510.990733655362	528.001245941623	565.726237856048	410.54970256669	281.730105609959	377.547623549772	504.880756212761	448.516417968322	458.580217124691	873.621650980392	1011.34364970002	787.971701820936
ENSG00000056558	15.032972249244	10.2623887813666	16.3911332221474	10.2296612091795	14.8276138341899	9.2499031651601	18.5643169321828	8.21477722158335	4.83927400957226	8.06174056353876	12.948450456922	11.4809048983906
ENSG00000056586	4580.02402214403	3903.85358069428	3812.62184002975	3495.36724591526	3567.68259235679	3509.61174886431	5092.84073365508	4002.12097901839	3945.53340391487	5476.42639587874	5622.93404200234	3121.76620549556
ENSG00000056736	5.20615601761406	5.94254921573011	11.7570803504352	3.65050391353345	16.610411372957	12.2312896466908	34.4444163519589	29.4375536491185	22.0459555996304	18.4365972485752	32.8975386221835	9.3974606503108
ENSG00000056972	65.478342265672	50.2629282882732	55.9964261949164	47.238510772236	37.3355281936717	35.1279967505942	90.7494740154142	100.846856648251	73.6704392494264	61.1829122578388	66.0820384836207	61.0794336053994
ENSG00000056998	65.5065736725973	54.9303473410591	62.8430247569179	54.4693381277422	78.3304387761144	52.5731504286204	292.135162686172	213.657490187087	288.077801911011	154.28681007091	130.486910411059	119.069822671642
ENSG00000057019	2409.24536110301	1710.18790978977	2091.43461823167	6529.53065273857	5695.15571341359	5564.4253378009	2872.81827304345	2287.86243618125	2401.97557784297	5601.00936491385	5363.86513197213	2448.16566205643
ENSG00000057252	361.694163442794	320.062986164533	349.172198854399	329.804538855803	308.59583651526	269.20140074179	504.326101650021	410.977907226825	439.251429061227	401.764874505971	416.088986310848	253.229075612892
ENSG00000057294	56.6370240857045	44.6686022187251	40.799133140185	27.1909358743381	18.5270873896054	27.0143789585949	82.277329311808	51.5189316111309	26.8010735591789	58.9981525409108	54.2582734698033	30.112143015173
ENSG00000057468	71.1447416174471	55.4049193365938	47.9463397254073	53.5229683069114	47.6748376394261	50.9013007634606	58.1227372197886	28.9241030538935	27.4849194695235	64.2421984455973	45.553811828102	20.9899679778567
ENSG00000057608	6234.63763151068	4993.46624427468	5181.85437270444	5945.99043213851	5402.09793494593	5141.0499723862	8136.67184997014	7189.92472750949	7570.63551984504	7340.18270501586	7322.4720008517	4941.8771294958
ENSG00000057657	5.31120733198765	0.503412773734955	7.69711276924343	21.5961553996881	14.0189144682863	2.00100377333657	33.4408556576538	0.884085809265465	1.45571490864508	2.48185984268127	13.6644030458587	0
ENSG00000057663	797.45017273766	822.350185169921	688.046831423962	844.727260779897	747.199820027488	817.233785542212	988.17220943812	843.909954401338	696.29630356154	861.139134778804	760.012491461163	565.107403719854
ENSG00000057704	325.478291226793	237.945108677784	197.538235250764	149.655219901245	87.6465396635578	256.531789864549	468.974564138386	450.566104322044	335.551497766482	327.745854018412	275.114518125134	135.298488696634
ENSG00000057757	1921.45622709865	1436.95198375604	1401.50922098095	1241.85204524018	1052.4894620575	1006.2722330563	1761.10307796702	1286.85524875098	1353.9678018046	2363.95444225141	2198.04629034616	1254.69067041943
ENSG00000057935	478.266255164601	425.347136364697	406.306185025215	389.464948862011	276.401830934112	314.55609621585	656.841419439414	555.178897668381	586.813927731978	549.583684839033	513.659107621007	397.720423751976
ENSG00000058056	395.436937190359	323.060724677778	339.51800510586	257.757941000673	238.108293679118	224.196131565699	451.663979092384	291.530882740355	333.598283938618	406.389316727527	395.253043729694	274.661969268348
ENSG00000058063	1207.58331506185	1038.00106840484	851.306183117207	996.248733745189	706.320866456923	776.40268029926	1367.12784687331	1055.97822662074	1225.9627498485	1303.86612689286	1190.94884392034	831.508280315668
ENSG00000058085	17.5868797030418	5.59446706540357	12.9645841140703	25.902719627727	14.5752356106873	34.9396087797345	12.6732635738976	12.2644328542041	11.6134850605934	6.41549130273609	13.4505989035635	0.943026038327368
ENSG00000058091	1792.84066212302	1550.85675470424	1394.87451297564	876.403084291557	848.352113454948	920.275438256858	2344.92668089971	1843.91495777946	2178.85673197453	2123.70561349268	1800.940552209	1914.72038567334
ENSG00000058262	2102.89284711024	1856.39102577909	1883.61497564878	1262.66331052278	976.540218380861	1097.43346813167	2542.60460988101	1817.33500284548	2260.38502350937	3717.8804874986	3802.26612372083	2996.64537298811
ENSG00000058272	2946.78425619643	2167.85543518129	2252.88457955324	2287.9608132181	1974.64389204328	1983.29050703583	3727.71159636488	2832.87613492765	3028.89148128319	3112.76900973532	3328.36094186257	2157.38243391367
ENSG00000058335	56.300752006418	72.3135064413232	44.8488791223541	79.0727602821236	58.8703484448123	80.8966201537429	37.1995824920508	32.8800805585063	32.110956340464	153.193149549252	137.148035925095	71.1583261796186
ENSG00000058404	423.938512252934	374.926035959847	423.891004638487	296.611833216638	218.77286357291	246.157620963047	419.697397302527	254.549266609134	252.158654626777	711.826613119727	700.589687100554	395.187919634553
ENSG00000058453	152.985124779465	145.276545181202	167.767429451143	182.689028253061	162.596382415156	158.760973759693	267.220207026727	205.343025636088	196.143514870597	386.556732677578	435.570839942872	172.365771520061
ENSG00000058600	242.828371266545	233.857284381204	186.632038126313	233.291815468689	269.308763304072	217.197576180597	323.742551156977	198.754568850695	260.242326321824	462.306136866345	584.336384804253	356.290953537886
ENSG00000058668	568.502004439988	382.550131626887	497.450007796265	408.770436369633	381.073428923301	488.829436841442	1238.02963855232	937.384648816449	920.261314894757	1166.12631641677	1134.90224531016	762.450104550148
ENSG00000058673	4976.41633557864	4191.57253374457	3832.82281508126	3366.7238818893	3034.74937988772	3214.46825677705	5576.97852302609	4064.43358590235	4272.33105926759	5290.44750158211	5447.83698177582	2901.49963173942
ENSG00000058729	758.477421898835	597.206126902032	612.264952359905	656.601334749711	549.298796834621	652.77087847751	927.140536827615	837.950540262227	690.225108748282	694.695467384834	555.473548838018	573.528602318283
ENSG00000058799	449.123790377846	372.613538937237	356.790263594495	413.136145761333	308.865589658301	294.124773009012	664.957159629342	589.276771129358	529.659669936258	510.022012636307	542.464799591186	377.219141032515
ENSG00000058804	884.430862797876	761.96230001612	807.085864218636	831.967421953166	715.250241082881	691.684615009857	1497.17213999923	1049.80545747977	1131.45076773621	1384.07758067655	1461.21382483612	553.800201132826
ENSG00000058866	14.5148449455382	4.38099084811372	17.1839038119556	26.1957900166787	75.6927978003334	49.2890092477776	70.8370982429492	76.7759783169729	41.5542384417824	61.2972531405413	33.0407656425278	22.4432267358761
ENSG00000059122	312.721067562562	253.98591967644	261.374512948549	244.019198679434	128.484872561175	156.741652410683	266.771074517481	234.365433200326	224.631203902028	422.641883830094	357.42030771768	284.269945603305
ENSG00000059145	251.43926771915	139.523174671699	130.988438311554	204.555293588282	99.6214114669659	114.371779641006	108.49077962333	89.0291543481629	146.558230929215	205.450304552754	122.527160777419	110.8523613887
ENSG00000059377	33.6992478334344	12.3246102126498	19.5579393271511	18.2258224503333	14.3426078329479	9.53847895999163	7.27305032831918	5.71174133509559	12.2633994703126	10.9175827397572	22.4352522881723	7.39125142267939
ENSG00000059378	15.359353881571	15.4349508007511	23.1802589676345	11.7349729551657	28.4745281097856	13.2626490371964	16.8525755510121	25.3580910642782	11.9812421471743	4.98483649592888	2.5841558516028	26.7510130090459
ENSG00000059573	950.556018387539	797.280113913091	777.205741976275	621.989523687394	605.901236717357	572.841398873912	1247.72823981416	957.793842209475	1094.75618458186	1510.87760741757	1477.03711679933	1039.07366367992
ENSG00000059588	1256.44777374709	1086.64977089728	1015.96695705852	1091.78736441774	644.803471441558	930.849476330767	710.083707952172	663.38729723498	533.81020839342	1419.34241044855	1221.87976715781	474.17048680256
ENSG00000059691	338.736612669542	387.320099580998	360.891543204663	355.596073841009	346.264145086593	289.230763045834	524.867257689109	502.926445555689	420.295177715032	482.257414475615	395.4196132169	364.334043855699
ENSG00000059728	834.893179439722	635.672832408921	503.284313468672	515.068312145437	378.355126107022	459.275068185773	354.697139590673	207.033915062841	280.360674499269	579.185274666184	640.146438249747	422.386344147341
ENSG00000059758	2280.11093005509	1651.54963947005	1641.0756035356	1715.69453201281	1242.77364251372	1419.19922544283	2325.15918119736	1731.55757640552	1981.30700234816	2752.62537565254	2619.84318142536	1810.42494924384
ENSG00000059769	194.87742691305	161.457583370222	177.721866636822	154.49276286983	117.599295649611	133.458609230552	197.735985560021	133.210729845523	146.23077833177	204.292288395313	230.977870557337	133.155160170756
ENSG00000059804	963.392553966732	826.304120066465	833.886268092068	714.479728963791	534.213481571505	578.050710142207	821.590251241513	520.74185355037	674.228791015395	1065.15917392098	1020.83833001454	571.159000992185
ENSG00000059915	773.666042571671	628.112026480335	586.389543000826	420.889345539725	271.445980042689	369.983653920112	457.860625782364	248.956784366723	377.949389909921	1049.35523842759	974.38685037181	590.624797849149
ENSG00000060069	194.349719680949	170.331378415391	200.168647261884	136.978073559891	108.23251295665	150.289620364529	155.804999916165	150.580341548005	179.469918250879	365.889555092428	380.120784033154	183.852613764571
ENSG00000060138	82.6370921669596	55.5769804604825	57.5108464661803	98.3171714535111	81.0074714791626	96.5568454253251	319.175368451943	298.271873041199	214.977413958139	133.907485373066	108.971849852157	93.887920630745
ENSG00000060140	7.89787187852693	4.16441183879382	4.30106409698316	23.2296755725534	20.8315978211248	34.6726639332629	45.6865039181788	39.7967886685069	65.1536050282488	28.8474994109727	32.199186012766	8.7170313372191
ENSG00000060237	1243.62546259029	1465.97128194855	1547.53907536099	1289.60231010841	787.950060381545	857.31792527039	1447.10595351905	749.344325256023	1038.97330229346	1847.92399652831	1540.98756815847	950.526338216479
ENSG00000060339	2103.16256077422	1821.50523495922	1952.86679011205	2368.90338210684	1778.77195954288	1828.46832759108	2682.39463705668	2167.11248700992	2235.73263589622	1916.04791592895	1718.35203900588	1805.32458890077
ENSG00000060491	327.733897145801	273.516536863266	338.213208689041	205.148468670678	161.654761663254	169.680432444453	321.752663389158	224.934248310502	315.482494478591	581.059137754452	531.650196313487	365.65212790814
ENSG00000060642	134.017832291178	119.241998012702	119.210682204843	71.6758574208886	103.099229999757	62.9895924745845	171.078019911887	120.722410342408	89.4692585746151	161.741454909575	154.1486036069	105.935512398072
ENSG00000060656	30.5740318840754	68.5422945729339	38.9386108003933	164.316544584083	93.0283733565716	107.679819109693	56.0090202032697	36.5092361966864	48.2555416401395	146.08438278126	185.021206559329	99.4086733688199
ENSG00000060688	872.251935632045	671.613599663947	747.525090267553	815.185898887534	600.245887599963	684.660638327492	1163.16778932413	1029.26738677428	1035.57582049821	986.854738544348	964.211188694767	613.442850049023
ENSG00000060709	725.641930971471	614.380638952645	523.948376874284	402.275509573914	417.231679551215	392.291190579253	1.8700942983021	0	1.5857623103449	395.669982759419	414.423390979278	211.082625047951
ENSG00000060718	818.300928838271	619.437783120328	988.08355865255	946.526817447145	673.509569942464	727.491792168287	3046.81364552254	2220.39131697253	2145.90894149111	1610.44916759776	1620.18699549053	782.906621488824
ENSG00000060749	2608.61169853187	2404.20107685563	2034.37920727404	2327.04374262187	1842.18085530949	2198.67835890966	2950.9363045303	2390.9298093043	2306.93129831022	3017.21754251814	2920.86783191116	1778.8581547678
ENSG00000060762	542.842994327411	457.040724967662	438.515588760957	626.818954686254	634.757552082013	602.567723765767	981.008937645637	929.592993651466	809.768966223562	720.506835797206	674.514705387882	553.403036768025
ENSG00000060971	336.130367083971	249.663067011541	237.847545304462	208.678586287686	162.160508326425	175.155825513852	293.078095598771	232.719304461801	239.86830770653	474.994764159516	444.010601917993	223.976704077675
ENSG00000060982	2866.79556238078	2225.53147584325	2353.20688801615	3081.36413386486	2725.10081983048	2715.12430398369	4335.55486633662	3427.45517907153	3390.73609944753	3199.23626434569	3164.21825337571	1966.48689930481
ENSG00000061273	190.892613024363	179.275027140586	196.958284991398	214.698135657439	148.640222194498	236.012277660238	144.49029480736	182.672397843109	232.446451465878	207.383072094728	258.41996565446	178.347876789868
ENSG00000061337	281.89713894625	290.85759608435	270.184024824061	190.720925351215	162.38730143558	198.76171309781	165.468081915658	127.637238574057	147.279686344772	514.307586211841	493.144604923341	255.739786051333
ENSG00000061455	3.79870458281737	3.12243545521236	15.3118017511353	15.3439617166617	29.7824072668442	3.15300336327257	88.0893440785412	8.40419881620989	19.1521672995047	2.63520103457829	16.9278250301436	7.10207587631929
ENSG00000061656	21.3786029261007	25.1336441521497	10.8060025429992	12.3328140886784	6.69741783100825	12.886845802181	23.1999465975629	1.6762116576501	10.4799991244917	19.2157737625876	19.7457197922268	12.3124352375932
ENSG00000061676	5897.27168351159	4817.78348402342	4511.82549098811	4571.02848113082	3326.36025602008	3932.97732064034	7146.49138974996	4788.15736380213	5497.43692976521	7139.02528207206	7015.98474257235	3480.17031642367
ENSG00000061794	1466.22560812897	1159.27653211961	1056.52685008445	1369.42803803247	1200.96784104687	1154.32804204413	1440.72283366625	1291.49894453929	1277.57198314527	1564.28740195834	1483.76425781939	1078.73952122202
ENSG00000061918	1047.20888467583	851.179411302108	810.271834215361	766.897720492226	694.10654741724	780.751640650746	1185.74226682745	942.553232416612	976.519527851772	1292.80576713161	1409.83292037342	842.066440844024
ENSG00000061936	924.258542244277	766.058382305826	1079.89323457583	594.389081930163	477.582840789682	613.474081081601	650.167344615387	461.534029812921	599.939387612615	1016.37025460673	1092.31037629198	559.533648329715
ENSG00000061938	283.668985400711	265.146625610623	223.776479559116	204.443449594095	160.894005214576	146.111874843923	193.625014769533	100.886575227442	97.7564556060238	339.27258633114	302.594563016228	147.046679982732
ENSG00000061987	1783.7828808602	1481.66964828822	1616.05159536132	1750.37929180289	1145.26937016328	1361.00951795733	2010.37227745545	1264.8215019007	1418.96750229134	1896.43690063574	1846.91147084235	881.897208229831
ENSG00000062038	47.0461258727437	36.7288308115537	90.6177851800138	76.3282062849014	76.6147421851736	48.7417582563492	70.2259755628281	57.1113347493956	29.6596158482769	147.146603842673	48.5951110163956	48.1649910852056
ENSG00000062096	15.2091904370436	18.9098578051418	8.642409954405	7.2951375739697	3.11692310313669	8.532783761206	5.79462986141938	9.70787840885912	7.07485196460651	43.6018980843511	44.1828695380609	19.8609083639738
ENSG00000062194	4486.54568984209	3748.63252664429	3780.99161392781	3980.56277620167	3355.81131891326	3474.50252048111	5716.19615594453	4700.68986302923	4579.70303872818	4899.36097191079	4989.25223109174	2660.77444979204
ENSG00000062282	14.5511730803386	11.0652513844369	21.3318516952178	32.7857108212737	23.2786864187941	14.613394786258	24.3280406437599	16.3589214782915	11.2615411708065	46.0262787134618	42.7902378424009	20.3518578344348
ENSG00000062370	958.288766461142	846.997814346678	851.201560424571	840.999506875885	770.938916357583	712.70264341926	1208.81489532996	889.968638436042	901.88967630458	1233.73458307714	1060.62179020356	749.345507323353
ENSG00000062485	1350.17228355134	1104.52339964821	1039.32445785138	902.941197133784	737.544862872468	880.836840941281	1262.52775464828	1631.35054613832	1577.42895437435	1539.33507781083	1590.15110124073	1612.49561264044
ENSG00000062582	518.144156431735	411.775687908386	369.767514824383	399.954461369999	402.997192458304	334.997273418604	690.32953589899	591.85252601516	575.450710238825	551.099661040797	527.874152800389	566.761114946837
ENSG00000062598	1111.06850886889	959.337053507503	873.128253387875	764.316676877223	621.385784856967	623.238240048105	1161.85742431995	943.362100372628	972.456067139319	1332.96218535933	1353.97334262916	952.342346124377
ENSG00000062650	1659.06736805626	1363.86892160182	1273.35834487054	1313.88532029772	857.918301171715	990.303084937959	2461.7746997255	1689.08774211662	1896.9972772517	2358.28040054658	2202.66797910736	1234.19405587103
ENSG00000062716	1924.51007145563	1534.36916838822	1773.0879981634	1577.02162238585	1317.31932750057	1513.32545763563	2120.39532078947	1882.2218208266	2114.52964132433	1755.12793787881	1456.32288291095	1952.49206743355
ENSG00000062725	2373.45755219545	2303.28141452401	1920.45264051327	1602.97229245407	1453.37050894774	1821.89305692326	3247.59354813899	2582.53150837124	2512.45391850442	2345.91115126754	2729.29764812768	1730.88056723884
ENSG00000062822	54.3075929605529	57.831530476904	61.4294776037193	16.1236895801501	44.018454883704	70.8290517085465	191.723556427245	108.993915399581	114.378536446531	146.761699305766	151.619795591894	142.109497020314
ENSG00000063015	137.493442396981	163.561226503647	89.6268610810212	159.382520089946	159.188856615954	161.193278409843	192.724689139909	124.412347680136	134.421313900242	257.890450211187	250.605595503697	160.395383614782
ENSG00000063046	10123.6431162472	8978.20722486883	8459.31888755526	7498.30263053062	6328.97093012161	6762.16607779174	13407.894464425	10023.3403677118	10896.4725480573	12169.5959053965	11596.021198976	7548.06844101632
ENSG00000063127	6.48654669553697	6.3841620558865	12.2984482998862	17.0419161538742	9.99038092444376	11.8859586976066	44.8993972682864	52.3562619056488	28.353719641471	8.19315719628437	9.54920189119688	7.44204200563788
ENSG00000063169	65.4875996551709	34.2407640773515	42.8111953611736	38.099957531679	34.6424179304152	52.1742872002223	35.2849655321041	48.4051667150263	37.5075192582553	35.4356828410048	22.866784839133	21.4021470749682
ENSG00000063176	176.076046521108	142.556186141182	125.761353924529	146.256798711117	95.0355519784194	92.9659407540589	131.568957157168	71.5814005086499	128.444286032843	282.14959857687	327.728949653387	176.513615010484
ENSG00000063177	4545.02210936597	3830.86248362246	3691.14374188727	3808.86631040111	3500.89864257598	3488.48501032125	7504.61133148326	6901.02658854432	6500.51207666028	5411.49594820213	5156.97435460974	5972.48644876318
ENSG00000063180	332.103591688019	298.031234504015	235.100218717571	314.285702518461	192.663465459616	258.935133299094	534.068028497915	391.397851211666	358.340104602711	813.797726734129	695.2709226163	482.377908877126
ENSG00000063241	117.209983773755	102.449642587543	87.3858956826045	89.7277093658731	73.09713538967	66.1862507925961	189.912426052926	137.499381963156	155.743152973641	221.765679401729	247.814155312457	199.557888755054
ENSG00000063244	1192.54971985271	1062.38338656896	1043.16137034134	833.020965473991	577.102421827687	682.683648951851	1355.61459312155	977.278351180538	1101.50681804403	2305.45179204777	2267.54272493345	1433.65581617294
ENSG00000063245	478.343776542728	366.855444347771	314.695186076633	306.337095496579	299.996770162544	308.502062006861	242.201946743142	176.655078318601	257.125020066908	447.061875505153	418.524640603935	343.687420154647
ENSG00000063322	559.205088963638	459.983584961222	493.55031679974	267.278831522343	279.656698196017	295.46971165338	511.073252670971	374.513597407367	445.900779219363	651.36068677937	681.76414380099	544.939833197737
ENSG00000063438	8.81073297239478	11.1216139337348	15.7202984465456	4.65378872157386	21.6399682399134	9.60926839681313	11.1518982594376	14.1199653049543	8.96101670666402	8.06341556530249	4.33378489304289	0.658148272730449
ENSG00000063587	210.790330389342	193.188014740184	180.827564952879	167.565198137601	124.470242185293	136.72111567522	283.020348792502	176.674049869324	196.433938675963	474.891257990843	412.558656625862	227.500615423129
ENSG00000063601	377.144811460578	514.257423920198	378.874294227595	491.930121202784	338.152681439401	379.085107987901	624.527575835937	330.734005932425	426.388018382916	782.757457271609	668.549225618379	399.412303577324
ENSG00000063660	436.31564917374	467.345943472373	368.342671356105	208.828869549813	154.564420181719	178.529190975286	801.915657635281	397.62228836964	483.488864832722	933.224848371192	968.880959114796	534.665288044626
ENSG00000063761	100.43452018239	102.184783215205	92.5262522557002	85.248597839325	70.6791384401164	50.5097339119602	89.7744809063506	73.6821704967323	80.2422630020691	138.069347441384	175.556648198221	92.8437769224143
ENSG00000063854	548.448016864655	522.743437637792	473.141793951587	396.385571429369	292.749420600418	304.701505618965	703.259301573719	473.436220860476	528.100286144087	802.686952498937	838.674938530754	685.109824067497
ENSG00000063978	1408.72294115076	1146.5995532017	1190.48907379389	1129.09109320202	973.946104123228	771.539027753751	1753.6016894136	1283.20937862648	1234.14139966025	1684.97461577606	1571.6080024661	1513.29273573738
ENSG00000064012	40.3894903534201	24.3006137023902	54.7386493245922	39.7168853709055	21.318297989981	36.2539075350543	46.2372870561536	50.8575745875432	89.9781865742053	22.3796446050649	15.9700541575062	9.51373821811111
ENSG00000064042	1282.33449152901	1060.74795544217	1120.93446286664	1534.58632858778	1084.13561836228	1266.84934457694	2269.72878180677	1686.72173415582	2130.50485476255	1743.34585767377	1372.6332645326	1069.87108264256
ENSG00000064102	515.988311653006	381.703340021319	379.693276767168	546.017627888271	412.121268577988	489.472838527075	771.020305649657	613.4553357807	588.977322470434	665.550081276496	600.603409518259	465.545793270923
ENSG00000064115	816.052735780355	662.738857748364	835.870764428864	489.338719923433	630.923219030623	552.801736453386	1245.12275214738	1073.86271705909	1139.58238070831	804.489821892455	822.959378541785	700.164767947094
ENSG00000064199	104.287503107918	103.244544016416	102.041636501854	88.6472690034077	104.377779723626	66.1959327838955	454.273503087918	421.061161213089	435.744124990623	145.203728215332	121.36617821668	98.7707845659066
ENSG00000064225	133.011198580293	59.276287261351	97.2442348772661	110.327736191701	71.8038459776269	128.862004023369	157.865985647467	154.857693766612	128.500669620787	139.064069906805	150.366711060241	80.2126792108798
ENSG00000064270	1.64778587262	0.694892028955806	0.52892318891016	25.7034731523452	8.64294108919288	12.6909522870772	0.543349007432325	0	0	14.6469917180374	17.3602247352421	0.722799143984919
ENSG00000064300	1.8020536392349	1.76771903236244	1.68779960977196	5.77802467618173	14.4358617549493	9.66595238102335	7.62351368922481	5.15290328409011	7.51281835081687	18.7259745506047	19.6216730749934	20.6364872506098
ENSG00000064309	918.31697167382	827.232755219219	772.728332070602	540.801602264958	473.80019697692	475.469138602372	809.887356134419	582.140592045928	644.180483364246	502.297871263578	544.64318748264	327.975177138202
ENSG00000064313	2023.54789884584	1824.3545898845	1307.36647631403	1653.74132917359	1327.83972361743	1458.61138592745	1940.81656616392	1569.82855323729	1690.00177786119	1915.46329858491	2022.25151818353	1328.23787259685
ENSG00000064393	1413.60139274759	1114.22806449597	1228.71993324495	910.435627941204	768.716279728245	922.996010288356	947.654695593646	854.542483351615	930.510344428495	1134.2682145774	1010.76249845524	861.606413251054
ENSG00000064419	2260.09501284481	2011.57878217639	1952.65732020777	1687.30774083079	1535.09752205292	1539.655881169	2892.73079619416	2434.20852997654	2590.59683521208	2792.5413632514	2630.3244817792	1891.27196401687
ENSG00000064489	19.2817571335636	9.89743818212014	10.8475581397238	5.90380388352785	3.93896172444876	9.86031600676658	13.2882123112236	13.2150384817888	18.8457982404208	10.7121987237531	19.5156139849017	21.3632265834341
ENSG00000064490	212.019255896671	172.790339042259	175.466716989465	134.402912832019	88.1345295842175	78.8283177376115	308.483436135055	246.215711007193	266.08666885181	287.063485145365	351.391060734356	289.198722059574
ENSG00000064545	63.9702167758385	53.7246934600734	47.123072741616	51.2822292854706	39.0311988597082	36.5980568350025	103.5244933994	49.8292833889287	86.7109984776644	166.207438608035	170.119122754061	104.231957758094
ENSG00000064547	132.051336798239	157.777984616913	137.771714331207	168.451085972491	115.877471082567	139.914805884668	220.671180566326	142.60976369859	160.305124593199	314.616114442567	329.678449875507	105.058045775838
ENSG00000064601	129.918008761292	130.063669670699	111.989040921569	99.1309378441216	83.5312668618964	122.910276788422	193.055418082127	150.883701091299	195.442873064766	325.631672496579	263.290462654335	177.563753851616
ENSG00000064607	2516.60253130565	2090.98906683377	2092.03815277291	2024.88204247546	1317.52012229701	1495.31102670129	2767.69139030383	1770.17816821762	2055.02524375367	4309.55351710197	4347.29950996159	2371.23430788556
ENSG00000064651	663.946129717944	515.395084597472	487.913929758526	566.939021462709	449.130167139596	445.390400557336	1022.32705463215	771.395426783465	707.629805317507	769.636397558503	863.362238794765	306.119595362093
ENSG00000064652	161.973097630915	168.152437342043	150.160283592177	183.674704352344	142.838086632324	172.778002392109	475.856706162172	340.66063061845	382.719092241695	286.609714146074	253.229091667183	187.098589492935
ENSG00000064655	2.46607173821942	5.49814863362956	0	13.4483474882731	11.7518511428331	180.768474169905	9.63187571872989	2.60988372041484	0.602427384299212	11.9657091858239	8.58481927434942	143.943089431012
ENSG00000064666	652.550183233407	558.768048273643	533.111579105542	436.422712877746	334.91012291995	393.45324921272	719.963760270807	421.154136610943	447.726299811936	1146.44629217881	1092.14193424614	828.089547693797
ENSG00000064687	138.264179551267	158.280629770127	199.12495915596	115.701285356674	101.85673565508	152.648592476686	75.4641142551579	56.5555720163849	75.4065955016535	279.613898520725	329.695872318064	216.062106162272
ENSG00000064692	599.961338320994	745.900106090559	669.558330957572	664.903948757208	496.23758861633	496.747952518556	2287.65304602586	1958.40680164046	1872.21321447928	1432.2670531849	1214.21302284468	760.354683069795
ENSG00000064703	1253.97291187198	912.446760652085	906.458039934028	1000.26243131843	849.471458155269	856.937509031445	1389.23342880287	1056.0661727792	1155.51259589603	1497.15444044004	1372.89386176551	777.892887853755
ENSG00000064726	2392.37647740762	1984.11042576095	1845.36379978604	2377.41512957001	1797.00486023528	1790.82804322131	2623.28957870886	2009.01109939559	1959.25649200696	3009.17760766566	2851.76523423303	1636.48686365885
ENSG00000064763	69.5637413938584	70.6948802835755	91.7319373471078	126.593098921069	97.0433499872584	107.061812203279	381.987842314735	337.45604080756	266.556942415704	95.5930828914834	96.6402388597886	57.3311262498557
ENSG00000064787	6.63838447754332	2.99955987940752	5.12380437313406	13.7366091326492	11.4449074801132	11.9034573321814	9.44215949652871	7.6335106897559	9.13061553495488	6.16862801687897	1.54649021749004	8.00399110521677
ENSG00000064886	1.93414242784554	0.908144858717667	2.03912964340835	11.4012499818519	9.17314421575137	9.56430491360416	2.4274723809726	8.53709864170494	3.27724016515026	2.62763217267032	2.43232218876917	1.32121454674159
ENSG00000064932	21.222408430437	22.3365845897934	12.9468032075068	4.30547395598425	25.3712912740375	28.9607151264232	19.4427912882958	37.6985964455183	40.6002268442991	48.5801141233496	31.7566183180869	23.1448499008018
ENSG00000064933	882.648747040556	695.16342684415	781.008904374084	965.212698471365	804.880315635682	801.784710637736	1135.14220782292	1017.47718836934	898.969432433008	1114.61727696865	1132.58407371748	758.18150528222
ENSG00000064961	144.407571170333	103.799881470584	88.1559085788721	124.784768215196	90.7276267355709	87.2718018631732	376.201315381626	341.626306838672	361.853404417207	270.916143818876	367.212591632426	232.464816211636
ENSG00000064989	198.266267725265	165.050151555846	140.952364864144	192.4496148634	193.333102271846	208.883220449565	346.759514155476	358.153699023896	298.965103978165	214.578696442252	200.070974126798	143.875164200504
ENSG00000064995	718.191172824021	612.262245579837	597.272127858684	562.811149918864	445.759287502915	427.874209431251	918.394325632392	715.535642535818	761.962054249182	659.864000354342	651.129505380203	443.463608665354
ENSG00000064999	771.983224897163	642.318909113038	718.424111028236	798.221201943706	455.215570095409	674.225997473401	662.989348673802	420.229049620144	476.999371600595	1354.8833935444	1473.38802831651	746.258797644426
ENSG00000065000	1006.77747167796	1042.23636449472	912.701635442926	659.39327056083	556.975860534829	643.872197980124	823.728471235273	630.769039270159	739.691814512688	1638.19837498299	1498.26533056827	1029.70267898558
ENSG00000065029	272.027478723048	243.134315942967	353.664814863093	241.544180299352	262.113973944848	174.900752919986	290.168399445631	183.267404440959	244.06218863273	399.679171140828	351.464612404445	232.872340440923
ENSG00000065054	42.253425420761	52.9591742483474	27.8472310993129	40.9076223969768	37.5422829920404	24.707308302759	47.7194514416027	49.0041541407208	54.2885677001751	55.6546713499966	50.5934594605704	28.2587331736042
ENSG00000065057	152.317001245968	140.128544964434	104.490262542505	119.322203921809	95.4109863554923	74.63439868259	243.375642223704	166.224294900481	197.513666683824	208.748729842194	219.406786647696	203.78869875559
ENSG00000065060	471.346180327907	427.417027256094	431.535485434146	349.654661716643	256.351395375665	366.817728156473	451.342592874609	325.328228326299	416.422143997924	731.149419355635	777.635662202741	450.011262886683
ENSG00000065135	2673.77157016608	2100.61278041306	2202.70655192007	2846.87931084198	2432.25031771106	2393.90873065695	4552.74675819845	3633.41349831589	3550.76275000064	3965.45376820579	3901.80514258668	2011.41492160067
ENSG00000065150	3042.47478931888	2707.20203839012	2770.74280929995	3061.30526085446	2585.84575524723	2464.17598027441	6153.76241046144	4863.60073677459	5271.00880669504	4305.41977224046	4276.83263602942	2609.20105394077
ENSG00000065154	1525.76773718247	1238.28398877502	1271.40505000781	1453.51369803682	1193.63531349209	1249.22945419388	2069.94054844045	1703.70432342458	1719.2953512259	2102.74807330292	1916.92857059631	1398.71297576833
ENSG00000065183	1231.71152733004	1205.94924304578	1042.1072640596	1051.76716129377	895.237794408219	911.304443764552	1724.39262211701	1144.89987649315	1460.02572462549	1273.6163548146	1379.83806934846	756.504011208704
ENSG00000065243	1340.00072034024	1256.85425427496	1279.58253165734	961.979509595962	987.212088405413	1028.27256907233	1926.20940450383	1469.69652997802	1601.31459866796	1456.298544434	1623.93066274961	1045.60955363953
ENSG00000065268	138.685409137499	144.418194048762	89.5375129771426	112.970993562027	90.0503616736043	88.971058527355	238.886396881903	159.723689036899	183.290931607123	338.553409349822	398.226878426955	245.092623171646
ENSG00000065308	123.23536305996	99.4989502607156	139.859146945813	91.8845968910027	64.7874645056445	55.5595082098784	265.618067576373	172.507856483087	240.373990036438	230.254339952157	185.344638761368	99.4435179390782
ENSG00000065320	170.778279521766	154.501579145361	141.914188425346	124.219945648052	92.6198037210548	77.7641023819532	248.640256164555	110.574833727183	169.032237405785	343.796999828866	351.758282081619	160.224673506333
ENSG00000065328	59.3566743169408	37.4178526925272	47.5254429280197	80.922519599024	85.5373232493928	80.1648845771433	384.484837926674	212.885701785879	297.145605170556	143.04196923649	75.577532291525	58.2405486823516
ENSG00000065357	148.697609782838	136.928430201854	128.924776055145	108.056758288503	98.205868691246	110.06029940933	193.760077944883	124.835092025331	135.512166750597	146.20517070847	136.997881565717	135.610068837127
ENSG00000065361	15.337803179556	16.3986546486033	20.6861984150371	53.7635979314107	59.1663859030512	53.6646517130708	4.87287226536775	6.26007766955617	18.1325217327016	15.5563533335837	14.5596733840355	33.5322423867241
ENSG00000065413	1843.74505417171	1657.25327273703	1571.86233480585	1305.71302079608	996.51090939759	1132.75959681736	1602.22685549529	1111.30439942629	1090.61672439104	1826.1241637623	1712.64862391273	783.376678648173
ENSG00000065427	2627.99024372003	2158.48258695486	2142.65555039383	2319.63559501534	2179.99710163394	1931.33014792185	2989.81593102838	2587.51591634975	2789.27748286039	2715.07487128298	2744.74675742148	2143.93373505614
ENSG00000065457	362.295360690429	306.361763973102	283.844166642422	256.307524835051	198.382484408603	213.802143466394	358.283976046452	242.680532193335	255.014002341421	464.097861651951	403.048075322772	258.558512572205
ENSG00000065485	58.7841738204461	59.2578321293427	62.9477790506941	50.7508284857031	22.1335067764691	81.6028041319385	136.041187397055	133.849599886257	144.261162413263	129.716218634301	85.7323255413078	106.780805320049
ENSG00000065491	339.916903942968	282.886086705791	281.430973023456	224.632006806621	179.696399896454	175.746360753709	333.871678625065	261.344171000289	248.741172512681	428.063528662345	442.51670039455	295.269266912561
ENSG00000065518	1301.57747921221	1051.31579026471	1078.05496311609	1174.58902566594	1051.2298821546	1060.91655663418	1681.66454574176	1578.18417831289	1411.9540494402	1368.94020504282	1374.69952505928	1076.08104937051
ENSG00000065526	1644.00215593588	1276.85992806423	1501.8518162021	1256.64784102477	1237.62905471395	1362.99560163185	1196.15519483258	805.78850130706	943.559567362601	1617.34555099068	1514.95564172658	1115.13049762142
ENSG00000065534	52.2882250527558	80.6690430133596	81.9569849076902	230.792971644795	92.19557926481	308.916140308087	444.5900944203	274.286056357365	365.747835403626	206.797758720523	195.395022878942	192.349946421644
ENSG00000065548	2846.7279117881	2269.90333182655	2321.70076937191	2635.11661983281	2437.94953009283	2266.55243163443	3126.9519863748	2577.96657918315	2477.95692364328	3185.2246182479	2928.73167263284	1902.05444310698
ENSG00000065559	2904.73686683681	2963.04293050417	2584.29425995125	2552.46382446945	2264.06673819905	2450.92795054954	3565.3073585982	3188.61385266357	3272.09838124597	2816.5305526874	3091.36331050558	2415.17670392233
ENSG00000065600	434.609710081812	421.922701270399	409.473294949979	314.98023761936	271.978935513002	257.790621300956	849.198683714048	620.799554982592	663.349118309131	905.528314873362	770.558801033373	588.071300116732
ENSG00000065609	2140.39281159923	1570.12726803706	1629.39999625915	1910.87513802269	1155.74759301775	1636.53823643638	2145.20141042531	1248.41661876379	1595.41239286065	2827.7267923161	2561.17603867281	1455.39838226655
ENSG00000065613	1054.46646868701	1071.75579463584	1013.19087498433	1107.33974961086	874.070417789455	1028.81055752615	1646.22986971448	1345.84022414525	1341.14002546359	1751.97634576695	1629.20776718255	843.989013939081
ENSG00000065615	550.475983919239	536.116838824959	507.50617836738	434.720569797908	434.655699134564	496.752111040856	751.865085349929	597.665546711893	656.402258428748	562.561910299139	520.29981224904	406.865566986026
ENSG00000065618	5.41260633956589	3.49308724583914	9.23534185261566	26.3883099779898	18.6903316961013	48.4479061592644	24.1329277775948	3.15368102153567	5.73054106401238	0.433264825951053	3.81985441855544	6.4408754789882
ENSG00000065621	104.068950820639	98.4630942959499	99.6916928565265	124.047232452135	109.526119920871	120.498081307796	112.747048529307	105.922651062998	60.7704469461645	59.3311736201851	66.5601744903816	68.651078386051
ENSG00000065665	826.569091594816	667.416569066371	746.867046472169	517.621774648254	334.774536546779	394.338022966518	779.379455283464	516.823737343321	625.979402045319	850.140230571911	740.851866488401	572.158681355492
ENSG00000065675	63.0891044299478	50.1634716026961	52.777600125766	135.726774590524	96.5108222372476	89.0177977985945	72.220750750057	61.2056103918986	51.897476700482	85.5914909403242	92.9004359060427	54.7950124803853
ENSG00000065717	77.8730789500306	68.449056495033	100.253081004591	62.0319043750724	74.093063305867	93.1568748781095	45.0988470412866	26.2589977258302	22.6818250131723	83.6535988910798	73.8778303756552	37.5243701474361
ENSG00000065802	403.661379942074	280.855053163451	244.470470937425	178.480925260927	205.602078383352	224.233432753129	680.112309799472	339.756988108672	327.704606649666	482.87434108159	306.787067584733	248.852281818034
ENSG00000065809	1533.27645586019	1248.74063969074	1370.0647105545	1271.74797061579	1043.10262833076	1276.778507977	1770.30400062509	1485.17975838939	1497.37267162352	2213.77657278712	2096.45396930081	1233.46824798803
ENSG00000065833	6.029257473885	8.92715753732198	9.77800463271587	56.8292376247423	32.8672378209406	43.1119532929762	335.875395602413	310.920979420321	272.318601932612	37.7647812765115	36.4650475497243	28.029535903305
ENSG00000065882	221.042277645539	125.795849264711	188.966748236632	309.929455554855	239.220706184902	287.848155615251	445.757694773445	309.487810226685	436.106734244609	291.852257328449	288.879676226042	298.639218735389
ENSG00000065883	1855.96479419906	1677.23753920059	1663.59951262391	1837.04044651513	1468.63148039208	1618.9470387399	1826.37187144519	1834.40758412983	1926.96901993753	2285.55627292813	2104.2951499791	1758.71769542752
ENSG00000065911	1464.77300343031	1240.86642465941	1207.51098602018	1312.53432053002	1160.4190094479	1066.03692034666	1204.27267120765	1029.14211586325	1102.47095979563	938.072584028515	1047.06356864666	642.337330031846
ENSG00000065923	709.051619377755	640.777053449433	560.819309161745	490.729736375215	239.936348980358	370.861207084921	652.955072550162	467.391253644311	534.482571020996	1523.77936565713	1433.03852502965	722.315191393316
ENSG00000065970	199.37470618826	122.758255018491	155.492697878481	110.161814905141	78.0853198038743	122.527166688503	151.223004260029	86.6573337043975	99.801803819479	249.164690546399	199.319708271794	142.059415111107
ENSG00000065978	11849.9416192818	9422.19256467487	9024.80035919101	10010.057650002	8127.08239679717	8481.48164059934	14216.1048434503	11686.9463542558	13412.5407139963	17078.2854217119	16484.7773233409	13186.4883864025
ENSG00000065989	23.2771203643092	28.1693699587691	40.7711288510436	22.3792188317446	8.15191741650104	23.2503233017471	15.8778250690559	13.0843712600991	14.3249435270172	31.4728684867145	18.2985370062152	6.94473376391954
ENSG00000066027	71.3764886059785	78.0645091252269	67.9661273422759	54.9435028987353	50.032665098136	41.0503970219333	249.206032650442	192.793051770683	178.26476594248	177.788983671286	197.645028357021	67.603905739154
ENSG00000066032	6766.43107575114	5322.50945308862	5202.70144731074	5043.33231384378	3514.78602197334	4005.07197418552	7242.01993796967	4740.41666543183	5803.0751731383	6861.54886176329	6681.18626397574	3645.40883585382
ENSG00000066044	492.029747847906	396.950953929498	428.241725416923	339.873547386927	257.192580892631	364.268707988452	622.255229318065	472.450492800997	528.192948933887	674.151345941515	656.142164873937	389.703130795232
ENSG00000066056	2.78780806554406	2.48470801550278	0.797042037357442	32.0460321946897	29.2034410730499	33.4173204049096	2.2348914146151	1.33733324005656	2.23347124128219	0.827657670293831	5.22201328823997	1.23133619057629
ENSG00000066084	1675.66247164698	1601.85442507313	1682.96871351757	1320.02032996396	829.154284141867	1057.8777533691	1856.35812041139	1228.98356357145	1592.49704034624	3125.59492941373	3147.02555951231	1654.64293438703
ENSG00000066117	676.531807690115	588.721015974565	667.478831310555	691.197255336531	513.942021693884	632.931864129115	747.712620210329	578.044338906136	587.444929452617	1079.86379357994	1021.7083220278	735.238555932656
ENSG00000066135	1446.79002262163	1333.32650233901	1216.52990723578	1009.05228545405	770.724488672833	903.076399192601	1699.79349185597	1281.0509170157	1564.55928777063	2324.55200711595	2302.17136133401	1625.01035304156
ENSG00000066136	955.40999171178	716.176667008018	785.803481368939	845.644125419369	553.79877770293	531.935563058926	996.296903180998	865.175933843517	849.615340917493	1102.03262331484	833.974107968697	881.602061994828
ENSG00000066185	2.14545863460644	5.05702762984355	10.161479698101	6.19362059194002	5.03952051678833	5.76780638823839	19.2117134842921	10.0699323312756	11.4847362595107	0.746650383603336	2.26022155078966	5.06791411545645
ENSG00000066230	34.755967008964	24.725511259519	25.9890220483649	25.7661074363187	19.1922119389181	26.4787174046002	50.2298615199157	24.0484986115481	49.091068260086	88.4069701536801	58.3070416130692	35.7878358887116
ENSG00000066248	42.1823506513156	41.0443423812424	28.5992529592979	115.776263622566	67.1318233597057	64.223982997563	158.31228839567	80.1514679211242	82.8317504297882	144.793021700767	151.410577481714	129.205401954021
ENSG00000066279	156.954079964448	78.8420284783264	206.690918070387	258.395444048133	226.101681811508	216.664787942028	1885.43669698716	1253.87995319138	1304.56961245437	406.015664050842	298.314220335844	168.338395373637
ENSG00000066294	10.8121623823271	4.4494777309603	11.3530790386527	32.6762870273303	29.295112243962	23.7071005448091	19.1445048572499	24.2033533043318	14.2941036642784	6.34015444416926	9.780026275694	2.40098037302718
ENSG00000066322	105.382229619555	86.0453846487973	97.9066312866358	104.989890672478	90.619300740447	64.1520527734048	209.774123375262	151.825988439785	141.288110413983	119.619529066236	116.186888599406	72.9392622442245
ENSG00000066379	46.5159300345292	104.689057602402	91.3547556642089	101.265649272167	15.5970280388067	80.3932942741385	141.598713675683	158.39750544252	151.812111023361	5.39334767701045	112.598729777771	12.3564115007761
ENSG00000066382	298.459811717307	247.965702911299	350.626576558503	163.776377769892	121.614257684366	146.010254386037	90.0210469764593	44.259220824253	41.6389987935138	105.341596693893	93.756196134203	65.4767883375858
ENSG00000066422	2190.98193815955	1931.0751598663	2033.97565361062	2344.75134162198	1954.89944836842	2013.30938045345	2346.90937568419	1860.84678723905	2027.79999120126	2863.12327887667	2913.3483308217	1657.57231490261
ENSG00000066427	748.706107893557	689.944657605459	660.350788334938	740.957922863176	634.51394845461	571.153089490357	1021.12761194108	714.300182698125	828.053114547051	831.402169526688	762.341980343178	480.80029953463
ENSG00000066455	1104.06987838505	997.638158867774	873.335991380263	906.483805718967	838.616961159087	865.914994247376	1232.53582733283	1002.70449453475	1035.77151524267	1255.33753213281	1312.44217660842	811.469199563991
ENSG00000066468	40.5186931801633	28.4938435088391	35.5430885442933	42.7351331530066	57.7718719650303	28.1342444157165	220.213867918335	129.270416840676	161.788011779079	201.987707260664	154.111190547343	123.741678812575
ENSG00000066557	1955.01005517642	1633.28927752907	1655.23123056872	2026.13433835381	1837.01751058907	1866.32193092724	2258.24391862831	1825.0985036126	1706.10691791277	2039.94487115212	1951.07258972156	1089.17756272626
ENSG00000066583	452.893458733736	369.950995701325	373.231291873509	237.522689055232	171.383378171937	182.072795478506	366.447640635066	280.10486571289	322.571713407275	502.587728738769	489.77423625686	282.358180908092
ENSG00000066629	580.594044272251	404.687657127131	529.02159500691	449.420839926849	509.636377506906	407.203825294769	781.568850159186	626.208839177704	801.32093359292	631.201957330294	701.010829817282	648.335398188741
ENSG00000066651	1051.99859887533	841.83408892632	812.054080116892	854.468197132519	664.675170431794	726.178193433035	851.36873051828	683.66663065995	685.464898344869	700.359531902124	668.650689545037	511.655390350641
ENSG00000066654	1945.53411185053	1580.25336096424	1676.90869467972	1631.24304261339	1323.64206441339	1419.83044616277	2069.66967740322	1746.5875912799	1792.42241943988	2387.19163830063	2325.00699659897	1191.36023733653
ENSG00000066697	1089.48683142307	863.814934378909	829.941232985247	743.834980613174	661.651407965101	669.99035785392	958.982581028453	747.745214287044	810.401687563656	1058.39222607206	1059.46819763298	769.964733754291
ENSG00000066735	19.3002186027687	18.0601629156739	17.9204334335498	66.0552322913676	30.5862748970312	59.9660232791767	46.7611088507074	25.8833420297942	38.8821808773678	54.433346955555	41.1000798959086	26.8967669529331
ENSG00000066739	1582.55152218456	1558.05060961919	1548.24712392203	1658.11072566246	956.82410936508	1459.37124643559	1633.16942791719	1232.37180241123	1362.10915619897	1974.6454314677	1980.42940690093	716.857145955869
ENSG00000066777	2454.37142090891	2046.29931931864	2034.72836792829	1793.35633690443	1218.30997662238	1560.85269534944	2530.01685487726	1972.49800341212	2047.9648622756	2347.09254424168	2385.96247521251	1357.39999909212
ENSG00000066813	72.8562603691835	41.9835946633444	18.9634547863313	47.7829008733283	33.4395320317737	70.9455207350053	38.0186408401989	25.6494012436797	25.6121559515667	47.2878010895701	26.0250689281844	23.4376728054449
ENSG00000066827	325.915176583483	304.112133022465	372.305792778466	240.9187705563	231.852059704515	314.842704810517	241.589865370545	210.974256189137	285.575294994913	435.747094305789	400.662153651985	285.506488821684
ENSG00000066855	357.227110846664	296.249940217979	340.313364399072	334.242031633428	291.453884872078	313.482903346957	400.116125160571	371.838479798984	352.289580561723	410.3876767191	394.536772907283	288.524827339484
ENSG00000066923	77.8890801475882	79.3794220501774	79.1557707090016	69.5534630573485	81.179114843546	98.8532811085224	52.7789256011321	39.39437181825	35.949441841379	73.4052244775441	103.82319787018	64.7541745679353
ENSG00000066926	295.275468601383	250.254747411789	243.092762922372	177.234150659384	174.19552915303	200.286458860682	419.741693188244	408.880280204486	482.064218549287	415.471853391128	324.284313802555	261.042705731059
ENSG00000066933	2891.63898669358	2736.32548572112	2302.95636790398	2677.02531381587	2304.76507697646	2162.2341287659	2811.28080939144	2250.05469546231	2811.88340923795	2991.64329996039	2643.77581976076	1917.89222137221
ENSG00000067048	2857.57130799697	2537.78798035323	2426.15995152432	0	0.967945700816993	2.07195158238877	2849.00486274274	2509.296736582	2129.92650272126	0	0	0
ENSG00000067057	291.69914559098	359.375463237756	288.976368333621	321.219853727266	266.918064241984	184.081894004372	480.089324130707	362.472430321816	456.175529271109	341.290716447146	375.663814706658	224.574686938887
ENSG00000067064	5676.67953581931	4708.83390405879	4476.52375936237	4705.917245363	4187.86652096009	3974.21386623906	5798.74223248022	4714.74704159017	4363.04231279827	6489.98840631422	6107.96650590002	3131.71144348469
ENSG00000067066	154.677700766951	91.0557989483062	131.598162154866	257.114805390582	163.661124410194	258.897499858126	192.617827097326	85.5245885336165	112.917994984175	98.1120631538451	101.892204290262	29.7553315482553
ENSG00000067082	943.293558042641	841.011768828728	828.628223229687	617.457669546968	458.934806039354	601.443809266756	733.803605040926	655.636417860997	701.907566566439	1008.13768778318	857.501574622712	771.607367544514
ENSG00000067113	160.596160982707	120.964967622418	82.410301797145	93.0945116495719	117.241402257192	98.9411931008705	296.348520113126	252.850863044122	258.482107153532	149.938152573418	131.667369622546	115.984493022357
ENSG00000067141	1492.14921810836	1470.76687871517	1420.49629015053	1375.32428981211	1070.36953012855	1473.85021364453	2663.26086113241	1491.0939384131	2184.09544268665	3965.48364883856	3861.89824596065	2233.32040982936
ENSG00000067167	926.10566692041	759.874140560534	695.62666784816	818.924971720874	726.832220746814	808.568701759119	1952.98405927618	1634.66388138116	1446.81999655811	1093.28103822322	985.985200545067	568.421499793069
ENSG00000067177	80.1749001212826	47.316037670674	47.4298451728991	38.1296682589333	22.7518921251373	30.8401851466172	56.991548288015	37.9976632026969	52.9622020710795	50.7611280920166	42.7853783365348	29.2813210752044
ENSG00000067182	53.0157717586623	53.0981986644609	76.3717084633283	31.3667773223168	35.5903007477965	26.6683677149292	72.9969580729509	80.6816195159846	64.0957569297535	44.4330975340594	54.9843653526871	45.5505430503613
ENSG00000067191	484.763544050586	475.158701449688	406.296407352804	383.37984959788	197.101479506811	287.997257807306	319.792009557216	159.777716242708	264.608389784093	609.750101984927	532.937752012462	449.041663554742
ENSG00000067208	550.679477525846	469.933205152517	566.790853079569	584.340080442826	487.487150251264	543.352754718645	942.976222843261	762.008445094376	856.544390725942	787.873712603605	654.073872345714	751.711905298086
ENSG00000067221	374.985563164695	352.471516469612	313.199058567432	378.225787932868	265.813848114939	217.955211817767	357.062202222992	267.581258056217	351.296829693071	638.734254672653	635.864932365475	576.263895522812
ENSG00000067225	3230.45164544973	2422.46689571298	2750.036506111	2511.8121291066	1624.33242716673	1667.16447682777	3915.35691940363	2721.90106429696	3326.51049327753	5288.65464667404	4964.07795434783	3934.57246289923
ENSG00000067248	2048.15219127982	1674.48416523031	1616.00758585561	1773.00263557385	1358.08383361232	1407.70436269208	2074.52983595847	1652.74550855562	1647.71642832854	2451.11230494218	2290.45471382334	1205.44876468057
ENSG00000067334	1932.9826009495	1447.05039558983	1517.41412652683	1801.50856193375	1666.05693194392	1795.10537793734	1758.85151028425	1817.16789750354	1936.19080010578	1812.66661743915	1757.73219273515	1053.12711685303
ENSG00000067365	255.601189374284	272.45304476084	274.223893390212	179.036938527949	175.004414653381	188.767260780207	273.611071559112	188.073221769835	306.958291375791	375.218923227471	354.623138424556	160.599986949461
ENSG00000067369	6261.11905820419	5795.6331159629	5844.28644871147	5042.99830513546	3732.31849942369	4319.76278550041	8534.38041512083	5788.05261105124	6952.986633735	8558.09360315446	8568.14453210672	4647.82233460581
ENSG00000067445	4288.34833709187	3756.12682130454	3685.14322965922	2733.87546876154	1862.39893528142	1992.68339412988	3842.90367350601	2911.50804737712	3234.36322754836	6320.45213009223	6315.72415177337	3835.84494682423
ENSG00000067533	541.671182455619	452.240238898219	468.177896373483	466.190492525221	512.447700137604	432.926026291308	668.131151792421	402.6515958254	473.973626691045	698.021106768635	680.101574690005	249.738793729649
ENSG00000067560	2114.76713978955	1899.24951436551	1778.26540692145	1728.4205108136	1326.42638940415	1455.9646186006	4616.71391195371	3917.55994146864	3918.24004348802	2527.50323397907	2649.75793434936	1868.61923561093
ENSG00000067596	966.300407603233	1083.08645421247	981.806646775658	881.041456198862	1073.39056422136	795.020911120443	1231.96235521847	877.625482770191	1029.83391164083	1435.59729693656	1593.54541141064	830.827965455966
ENSG00000067601	112.625892167034	90.1094534168133	89.0883686530577	62.9266915477876	36.7888567509484	52.7955935919556	75.7869211319213	73.1252022089321	102.986202904857	70.2696265305776	46.3228250154103	59.8968464898287
ENSG00000067606	728.477116751201	640.223726769899	613.156343366807	494.362477925541	319.941648258812	408.703732331993	487.652865761572	398.10666207971	433.522206432882	885.351153216791	883.020394548205	698.370088801119
ENSG00000067646	887.735695084646	632.836423206515	633.167814846524	0	6.9567980673504	0	747.323801268884	696.555689023174	653.576592208469	0	3.73367476683938	0
ENSG00000067704	1511.5876012273	1334.40038720588	1225.31926556107	1187.62474063457	1060.21371613893	1027.5834141336	1946.88113725093	1487.69948167594	1566.52355042846	2081.31417094956	1984.40922495394	1256.62892321122
ENSG00000067715	8066.7888568857	6666.40664916107	6376.52539433466	6848.97779233916	5558.61328317813	6196.88210510117	10983.1102045628	9173.41917749279	8766.36067661671	10213.1069596127	10177.8005202929	5256.36460177775
ENSG00000067798	3532.85053165661	2661.3345737839	2862.29314134674	2864.35414197204	2468.27864149187	2156.68988871086	3048.50945924102	2093.42340324138	2400.84435345754	3945.92472110113	3197.08062502257	1894.83562789006
ENSG00000067829	485.39649125781	478.872236612824	392.68389206252	328.520092243269	259.871421709856	288.229479471917	556.344551809228	466.410529248665	494.15230579163	689.000537234817	680.114109590043	590.537465451667
ENSG00000067836	539.652965157847	459.675599974343	445.84922976344	348.578863416416	218.317541435063	270.940056623322	515.773219910338	431.333278705765	406.032783101312	685.258920976824	743.290933748905	503.770830430151
ENSG00000067840	1844.84328702532	1553.72249139053	1501.17789712456	1269.98887241808	792.883932600243	1146.88189184467	1435.72172728368	992.743049467528	1202.96737250527	4268.27768341649	4093.07710460472	2186.73628443069
ENSG00000067842	82.3928637837849	45.0454234023806	67.485559044991	72.8220973567238	66.5868897401196	75.5376256761136	45.9376510585336	22.259772097	30.5069783706985	130.242256478232	88.6009882288728	77.8225904168045
ENSG00000067900	1078.41609040242	954.781385970231	955.136755563553	1340.46493606773	1032.79002754997	1167.78712986711	1434.51423103223	982.881387891153	1192.48527176945	1390.72869608405	1518.56167316127	732.239658197849
ENSG00000067955	366.305049988763	457.39004806718	506.006730262543	353.055901271949	299.687616060073	350.898244354591	698.269719189424	488.702018877298	443.206895397863	566.719606706864	585.984505604554	278.630405534565
ENSG00000067992	258.292794468952	339.259846214596	253.108954643074	478.508369874187	231.000367253989	241.868712075501	485.555250677261	568.62562090573	464.348682303785	689.550031175763	601.33157551548	375.363300444121
ENSG00000068001	435.656223528151	368.309041840945	364.79158941607	436.694224389385	249.178345552263	223.9557456304	754.735564970214	497.584154063552	563.291918811728	780.487112646534	730.067465986578	600.623367394278
ENSG00000068024	342.74339809165	347.951793387848	343.965555670478	202.162747560643	276.197918792804	243.532262808014	267.604117313249	228.366979949075	111.293350755671	434.406894741428	381.394198403083	364.528074631272
ENSG00000068028	178.108342159467	166.731262088436	153.043066615187	146.452643749535	91.313636424436	107.354427090915	195.321604924208	141.368096898638	175.961444733445	282.531714195667	195.084660112936	157.291561065552
ENSG00000068078	25.4922148541695	13.663445220863	20.4759717712731	26.5301739701891	8.75143062621665	35.3295638474527	451.145996753402	185.130462290629	307.003744974817	258.188265454986	362.774174215004	188.129847805765
ENSG00000068079	7.00885802600686	8.08016066241962	11.7224161510782	32.3394583772203	14.40743489506	12.0356468871971	12.9884463325897	6.56369680781157	5.75919275987945	7.99320002813408	5.94023750349483	4.4003963684096
ENSG00000068097	928.781976948354	832.965164709611	653.01474861092	528.807805150971	428.490185085798	598.485710156812	886.795703265852	722.279423008307	705.412459880854	775.916970299604	850.103089410227	512.867883817406
ENSG00000068120	176.372047023793	149.158470279433	140.026221321377	98.3263455890617	74.0452547569678	84.8984399720826	130.96004809328	138.56078806093	89.0095532521689	270.475651031195	198.97860175984	188.47164661776
ENSG00000068137	113.400397301521	137.328070183747	81.9947691000392	102.338188842069	80.6420571885797	87.4046481979868	90.929446713082	73.4460425032729	80.3261586382691	217.480093695094	194.746828927448	120.264567701327
ENSG00000068305	920.951129128321	832.015134628479	813.317443459157	928.687988226762	710.510974051034	789.25907650527	906.312359764099	597.881582419635	770.577332928685	891.520197993613	1071.95847858872	430.452120974197
ENSG00000068308	394.300308604162	392.001017275098	333.06791116507	304.27233135106	205.99750137795	245.776594286277	477.938405829203	321.289064405043	365.389040219858	737.284204313545	801.091725923309	551.602880891207
ENSG00000068323	177.021979793049	175.659810942879	188.925314487948	134.304875705256	143.745890629027	174.196257101796	204.891855870003	181.676190865423	195.406647109473	263.219073928181	305.353028613328	211.756589145267
ENSG00000068354	136.821607379488	112.293744261733	84.7844396371964	91.4485243939962	86.639600136176	101.516569509122	140.978680589845	84.7767946990248	93.2324044741748	276.723338091589	238.268089607958	185.198414945553
ENSG00000068366	5238.34074573417	4532.65199934652	4419.49477305028	4143.09698487721	3546.32158596139	3798.16342687687	4722.3357540772	3490.72888011559	3863.14165069987	11266.9239835641	10813.8206367068	5493.74246030834
ENSG00000068383	730.403911546567	533.695925937994	477.321210624883	419.718087963851	317.529575259865	332.207260526261	462.014156733502	338.548477966099	367.453246433706	841.866084681606	734.311952833487	579.09405828378
ENSG00000068394	340.280188587245	359.788986948427	290.553812362978	269.470344982552	217.536167947843	226.680452140115	454.892231013461	306.811438507394	375.995164401979	509.057215361584	469.413049821221	365.923501676452
ENSG00000068400	934.798103020426	758.505380009289	669.003117801614	576.681224112981	567.8082721665	528.811738829727	766.097399454779	557.653520992274	742.183753426179	1460.69196592776	1340.6684217619	783.29862662045
ENSG00000068438	639.995299457618	548.324462337416	523.123813006298	550.225940590607	395.710441741129	411.793169056473	639.041048654931	501.967360045605	517.916635658603	961.720701935716	1050.26448044125	606.899708637048
ENSG00000068489	61.5324587926477	35.1688264109438	60.3731836109239	60.415869080092	54.6884870682822	57.94929475395	176.532296245687	162.520947177444	147.361181214214	102.839548537256	69.8871578012975	142.94787285058
ENSG00000068615	4898.5544999011	3982.64812099198	3885.08238200885	3571.40861066039	2830.13783641657	2697.42991813355	4979.28558574912	3747.87968816625	4073.82647889694	5893.35994751023	5517.37821555802	3351.18088884458
ENSG00000068650	270.361871509205	199.064007482104	291.46138441883	237.738042779311	219.249145838501	245.152331788943	196.21402183756	111.5051057635	159.132977139584	158.443427294818	255.428225119705	132.048583364231
ENSG00000068654	532.648815507293	650.232785596854	442.275663254862	528.177210227361	450.179175450454	501.296383409846	385.529084389474	460.171516727741	511.502642933035	814.845640665304	886.891262438096	529.762883682465
ENSG00000068697	1052.22142460814	749.416253744242	773.461236873866	836.850233224326	793.584076722025	883.595231198406	1840.94540033167	1740.92929582314	1488.16584459412	1574.1463385255	1386.1071339281	997.156498354678
ENSG00000068724	168.433829105539	128.555691429713	178.415238477302	168.778975345019	166.115686594949	108.884380104418	164.918186218042	105.520171118044	156.054764210547	183.28487251816	248.260783533484	141.398632679839
ENSG00000068745	3617.45152319445	3093.76104454926	3098.39847609755	2540.36289735116	2061.27197453781	2148.11950851985	3500.7683799755	2794.83927310542	2812.36245949451	4912.81854279783	4760.92063920654	3064.49916572292
ENSG00000068781	33.1330257742715	23.534890391753	34.196834353847	8.76010317183046	22.4128910805804	14.5537480385174	73.8221034893999	56.4716457656643	65.2052441427154	3.67910711472094	6.09606871600509	11.3984176833335
ENSG00000068784	776.066885977667	630.149075915436	593.917851962675	689.118022734775	589.636957895537	679.265061234857	1112.22106233913	808.307405778064	961.852232914979	872.043359232354	683.208507668081	962.781513287538
ENSG00000068796	2574.75816279222	2117.36634111961	2102.29921253717	2219.66549118692	1981.02168534939	2100.53352718081	2371.55036335349	1841.43159377576	2060.86043339473	2560.01599769602	2572.52307314134	1542.56544044329
ENSG00000068831	64.2461285708877	37.5637302315951	37.9987533509601	32.5193296710423	45.8023275863689	59.0699449949386	14.2377234304553	25.4859096320744	33.1735864668388	19.3895494329434	16.8291889372153	14.9105732382378
ENSG00000068878	1171.97965337622	819.467414850688	856.255111142374	1014.60606115362	770.21215861803	820.21941956157	1116.08964552015	743.373212861637	750.507861646478	961.581135569722	785.027709781049	475.351750278288
ENSG00000068885	831.524471369085	791.541223876006	727.840372341924	905.448909624295	702.101451709488	715.555280203059	1706.93822020343	1329.69949932271	1378.55146312346	793.410668876367	1068.77473396654	554.316309064263
ENSG00000068903	465.752703368069	361.40087545954	361.669586347134	289.392345295738	211.560675122173	235.889189233577	531.933615288859	391.776716514696	443.45107795918	662.564610457771	666.317819426702	533.629915967478
ENSG00000068912	1057.09555753029	915.999304234188	900.183849420346	776.088667860183	558.7139454723	615.946287727804	1267.1870665058	950.778165322557	1004.8836249583	1232.70564229868	1239.76249481827	618.778838934276
ENSG00000068971	693.990861322101	680.166300493021	607.167737381208	560.365080617478	349.79969532605	426.111758118763	494.927754924358	347.416774547736	539.431890826548	875.697051994681	920.846263353344	483.719759310654
ENSG00000068976	18.42502406491	21.425506507775	12.9284030799367	13.701976499371	19.7926405113938	29.3129765511217	21.3243848379957	9.73460362865191	3.52419795774693	14.8974510024592	22.2576250393986	6.57414351329748
ENSG00000069018	2.48753224304862	1.20621504670784	2.41040978956655	15.9495096005023	22.8337118031367	12.924610370882	2.25306386613242	5.6279554368966	2.45785393899505	17.7444644281535	8.94717247513594	2.43994981306099
ENSG00000069020	442.108934260846	494.948526186593	400.663268209454	415.938188437985	292.947072976734	420.550880058751	221.914684385591	220.124070934817	315.228635431812	266.411627475738	477.631815772652	558.839900067488
ENSG00000069122	8.54600041766141	2.54341382850178	0.838549425451871	7.21612788342221	4.71118667591006	54.3669902512945	65.2350418727068	31.7072836410292	47.7704627596157	13.5806966738159	1.80209436590368	0
ENSG00000069188	116.980559035777	90.2168737488054	115.220659515273	189.457287591724	81.7072115065772	136.246920263776	148.991935995458	50.9637332848363	199.689218738372	187.661059982533	178.738674091072	169.332514477645
ENSG00000069248	2289.99449707287	1919.63828669223	1985.5089231558	2541.33382996456	2069.01903075246	1805.3982172861	3582.53515701523	2834.28616544369	2368.15987620575	3658.61514494009	2868.99136648305	1694.16005043096
ENSG00000069275	10603.8593341814	8036.85887237684	8437.09650160259	8064.86532127729	5983.37587083786	7507.67275760317	13722.2304939637	10142.2478678632	10557.5774781989	13794.9375624267	13081.4130481331	5647.40487932509
ENSG00000069329	4928.5798441039	3672.54601924249	3705.58152637654	3868.35838288713	3154.16864205003	3803.32782786583	5794.15768414298	5070.15840076576	5195.17611249838	4684.07526488871	5023.05774835627	3394.58859711096
ENSG00000069345	2545.75955764265	2262.81070155967	2166.67097500973	1980.86274746342	1538.01777257733	1621.71261077846	2869.33731394147	2248.39173598674	2454.92743974307	2648.01444109963	2566.66322605841	1753.69697680869
ENSG00000069424	119.583950896883	86.6922498650056	107.613293103181	79.2015713211617	71.6891118899904	64.7020304452927	115.674728946177	102.866946544849	90.5260480967286	246.786132761067	175.064129294499	144.246584024004
ENSG00000069431	150.97396030753	101.081416370834	109.24969959027	201.152004328733	180.302970114271	183.1606065356	464.519493415136	330.243764673493	324.171970700211	177.350134388272	141.419668893721	65.6411945462603
ENSG00000069493	117.815893569466	87.7318640002534	112.796566717716	103.168076531433	93.6161549046631	58.384485489145	236.201748000368	148.472123140886	143.75190450479	121.054538879927	106.07445051202	64.5706524261722
ENSG00000069509	296.625359627246	292.864816925354	282.956451790192	242.46018253451	230.554112843858	239.683732865593	397.938044547548	347.449500345845	323.897725818658	317.586507334243	291.910974107308	253.533469708798
ENSG00000069535	17.7468081860829	19.1601501024897	30.4004205968171	15.8954241056537	17.9145818600578	39.4335058817985	40.5909966026249	17.8834952471123	24.7408403886195	26.3166792067805	14.9721795353685	7.27095122435371
ENSG00000069667	865.110820743596	850.726328196232	776.735796141435	673.961030610367	568.976716766613	632.211826489167	1352.33096341884	928.499771194569	948.615271849636	827.184077889214	664.777951979354	424.710340152296
ENSG00000069702	5.71977639773229	21.1441130955102	25.6655915315779	28.2491008276274	65.1155523863665	10.260211020526	48.2035934824539	32.4034156857566	41.0329095897576	39.4991426811522	59.3569110977468	37.1577161568224
ENSG00000069812	15.1840028972263	5.17663180473477	2.53060437944983	9.6881784492037	1.74132906804223	20.2790046761556	7.63248866928231	11.2301217257934	21.1238889441996	8.87288215952342	20.6738747553619	4.70751523973424
ENSG00000069849	1564.89231179972	1474.29402726687	1432.04145269613	1171.34468097298	1003.96361298352	1061.43386851549	2237.14458446025	1742.12111375959	1801.54248030557	1965.60628126214	1755.34196267421	1276.34509259389
ENSG00000069869	947.642940262859	772.353021069308	724.639150360347	1163.67000436819	920.773724234263	1039.837298698	762.671348273739	446.090887279155	432.887211335223	611.709082131392	578.990490356602	364.434497317911
ENSG00000069943	142.566221309972	123.062343411326	117.392977432018	153.902565738512	144.967260868531	136.359056938302	151.839311210107	107.778586814	116.342094171938	138.854981483161	137.105969750287	83.0784968882461
ENSG00000069956	5371.51433723881	4402.54561741389	4836.80306650298	5518.69349647083	4784.6701992222	5060.35964671995	6093.10553073613	5043.92261787365	5250.61661205433	6422.42147365811	6079.43472108722	3798.39797504376
ENSG00000069966	850.978025665644	740.837186431518	668.708579347496	674.746161079028	516.050967316841	509.146354162203	755.236857906751	527.668612678714	569.178559547188	918.035551817157	957.846120909268	554.095604129801
ENSG00000069974	38.7600550995468	38.1485532556215	63.5238715638594	49.6473381213563	53.3522831194258	47.0878917415756	35.6377094462365	35.657398553235	41.7349098831383	44.3924950947462	36.8749315395622	46.916148812989
ENSG00000069998	319.348423861215	268.615677773653	245.58969190636	205.151860036324	131.810030197521	152.573698446609	354.053527025889	220.737257609	248.384927752708	561.55239479706	537.607511652254	436.833314076104
ENSG00000070010	631.634531554859	435.596855052475	557.624487409073	441.656649949527	381.049711998644	436.55285340214	946.322299562166	905.230830808359	813.794878910877	752.733683047072	692.30872020847	584.468979597627
ENSG00000070018	1115.32514781634	1145.01230796593	949.985499494109	953.827231302628	703.42157402639	934.941546118705	1387.36689459451	943.825097812021	1126.70009737384	1392.29571814938	1285.16505368762	743.046829466301
ENSG00000070047	0	0	30.3215719714848	184.235421211649	127.649232066666	59.0259593276178	46.468817994582	133.21089295152	33.0671527470165	264.188907817184	0	355.977733172212
ENSG00000070061	2679.7960084314	2423.92476057866	2167.287260554	2008.66059406297	1591.75261615643	1487.07921396469	3387.65861935365	2551.59374603334	2667.65195075548	4653.97901445226	4357.3924362595	2054.39294995193
ENSG00000070081	1458.80321572971	1350.11695740123	1214.49634274913	1031.49130710276	968.086238101015	1132.20385875322	1309.46815220995	1099.57397951602	1196.26275168145	1526.87693332562	1345.11501053077	1060.3609593009
ENSG00000070087	4740.34725011077	3732.52255505093	3815.9175038455	4121.81676652167	3265.68369124754	3486.32216486242	8108.14072633503	6395.87629590214	6181.21140294993	6740.55757552364	6438.39202285792	3871.63756362212
ENSG00000070159	73.3061242307045	75.7062473957946	70.9483642474128	131.600757804119	38.68777403739	126.030929011762	98.9515264452344	85.6600024406773	104.052316510905	71.1675774422024	87.9500666428652	34.737118339488
ENSG00000070182	32.3605282307206	48.4819217187224	12.4293423061607	77.7734059349489	53.4641234455637	30.7377700370134	50.3011495495264	24.3717800986404	33.4304922977567	38.513753926771	32.714361078199	29.0689086542938
ENSG00000070193	90.4626672325317	115.229105261345	74.1814196467946	35.5574138667507	56.6965454091461	41.7749053187095	54.6105456821808	40.8336932644571	32.6542624241906	52.9935350653728	39.659413950738	19.4549353539524
ENSG00000070214	323.005828364766	214.948440361746	290.766022120237	270.408337114145	213.232764694883	277.479455798274	690.089416162006	490.981970500205	509.419070467963	467.774732304076	502.930879224691	177.536234056753
ENSG00000070269	591.162312492692	555.854806592244	537.623710906458	517.119134731687	336.220869978958	459.978030360777	722.567702173461	435.747981709921	458.525263264917	663.567733883115	617.502108077583	286.829211433339
ENSG00000070366	555.828667904377	555.344569582215	502.31444359837	328.649684943495	395.352860677237	385.70296027352	543.446981727675	365.241735468682	411.14272488172	660.307664940323	690.821292178457	427.828515587716
ENSG00000070367	4344.33971560036	3262.12280676886	3522.2298853846	3625.21283925246	2956.83469457485	3327.26742305054	5013.20861762999	4373.55278848425	4265.25035146749	5106.91907323136	4956.37008470573	2963.18710473267
ENSG00000070371	170.855332632455	78.1398009843305	109.454519549244	78.1124183688322	107.271341896196	78.6206728954435	168.447771810952	228.297232318026	115.699633739462	155.74249804811	161.679321405642	161.469771584067
ENSG00000070404	64.9553420045348	32.9634216032011	50.5107474951458	36.4235725894617	25.0817914556376	35.0384560998911	69.4209096591923	26.6843680725289	37.9118947125273	78.8507923873024	50.4148323455235	49.6148933728008
ENSG00000070413	613.333211920694	624.084513229403	481.086162505043	441.016486105514	316.591938065709	334.022884817357	976.046617949177	504.686697318978	577.859232942368	1353.18751824741	1398.282779752	797.83839789227
ENSG00000070423	155.79099128748	137.57738187281	126.334722268926	107.630088303372	78.3908223344659	105.496129654198	134.467136668685	104.536623792015	88.566662069149	202.825880409965	199.037642095834	160.068306531853
ENSG00000070444	114.374503006096	94.795442381765	123.385582853535	38.2171196241005	67.5967534111013	117.405633287607	87.1800623917529	67.1787163736759	75.8524636311305	142.62227958583	105.842519447892	96.11211920995
ENSG00000070476	396.801797516394	390.308612694612	389.377563873486	295.000777850886	199.561992576596	241.310582095582	419.758395708316	220.955587227805	286.70020995609	644.566053181983	685.86112400214	324.236336015251
ENSG00000070495	735.295359575617	724.92385245912	584.443569092426	544.787239554843	429.594653057747	434.319231790523	713.425982978305	531.249599005084	605.896813566861	1050.38376840986	848.821917551308	631.280726907321
ENSG00000070501	1407.13601071671	1294.61815048529	1155.49869590634	1489.22426521422	1336.5456447603	1309.8121538867	1508.77740909519	1276.52873440835	1307.42956727761	1559.0843618099	1519.18391148846	1200.82030613095
ENSG00000070526	23.194859427411	7.06515050762572	6.62153032055437	16.3631248974021	16.5920320558776	11.0706795859221	8.06897104798693	1.30539158831209	8.07832289479216	9.01142817716141	18.0288266681993	7.31019226081159
ENSG00000070540	66.4839561217346	40.7939598596404	40.1490110503586	45.6682781908925	56.1238360178061	34.4484132431783	70.5415257134201	60.641476531035	71.8226403657509	64.7537043292003	63.665411633087	76.1769015387002
ENSG00000070601	22.2046495831494	0.756963245035339	33.3612153968374	29.3121984802559	33.1801268902125	29.7788895599425	2.26907009164169	19.7464812082134	1.47746921385326	13.2254663514519	23.8995843980453	13.3741638480823
ENSG00000070610	857.175426947743	724.6392520877	816.669966128279	799.523262532108	500.451198094577	576.636427577238	922.330397491139	648.882129112316	659.5875586636	1754.87026166389	1872.20438168145	978.957369862086
ENSG00000070614	658.124680178179	545.810388848583	683.261655716584	437.393129464736	390.277830166159	290.943094281275	752.02565622125	437.38776489609	366.52008426136	904.848068954848	1027.00319541827	571.559852873807
ENSG00000070669	2918.16942605907	2507.97030268112	2376.59682034297	2528.34038012757	2300.49302783871	2306.59169722125	2296.4510132636	1987.9384540792	2002.37002204384	2420.98009906035	2390.86242270372	1546.64917511961
ENSG00000070718	1641.09519021339	1369.73435607071	1564.21648094281	1525.26398079869	1168.08057109261	1441.86774536561	2167.02919070645	1547.52065390956	1426.10939578614	2469.33386681652	2410.65157861168	1394.83888533128
ENSG00000070729	89.8806697983151	46.8632245598134	53.2835020454709	54.185181194273	46.3101974010675	65.0338129193646	80.3582195957589	58.6029884702167	82.9372480424774	106.297960858978	60.4811463344276	25.8875596723029
ENSG00000070748	24.4911409855044	27.7349321077506	64.9998048667355	13.8216885754948	6.54491015936879	13.9277502009556	6.29148132771092	2.97409639995553	5.65905609422732	12.0444430214811	3.71325583786086	0
ENSG00000070756	1261.09499277705	1128.66165872159	889.107675940391	1054.77563244214	705.366682789606	952.917246801653	1190.45787815401	1023.39308657062	1134.94487402299	2274.02220428241	1883.25361659569	1453.19843604308
ENSG00000070759	16.1564381010595	5.15554453755445	8.58848662070511	7.09907226593336	16.9640703948765	7.48009966540767	3.90396336888078	28.2198645541804	19.5239688667929	17.0322311500649	42.4890988157099	9.44822879759362
ENSG00000070761	1262.1402241542	1094.58423530069	1048.31876658472	907.293695761758	840.30444958259	784.212725099144	1402.98282305969	1239.4846620934	1179.18179612664	1285.62818550641	1364.54400679464	903.227453150271
ENSG00000070770	293.771775421379	304.479091487051	294.680969971708	252.215232677394	231.918972625842	264.338037261055	425.90033671172	311.64772975216	232.949572588902	399.895540358515	459.0045839603	382.174032039869
ENSG00000070778	201.673094560488	244.354805024677	129.13812943281	127.530012407585	161.129438966739	112.234482458909	231.376147934969	226.187387601532	186.409568537821	216.306395538611	267.72521193922	119.923472301046
ENSG00000070785	549.899323706771	398.239824382829	514.266776196164	501.454217811011	496.994801218785	437.14469857465	651.995053645955	514.790418166843	510.115139555737	527.688202605427	543.707301525633	396.500745283978
ENSG00000070808	389.422544032566	425.532251440339	307.161078811291	238.432540581187	153.447049353267	215.376281007878	271.889971114722	184.71256062151	203.546505117227	810.049271414253	736.064340740527	390.750443840466
ENSG00000070814	518.706984985654	412.037905569807	436.802123668779	312.642740739378	296.528995398063	368.177010835221	463.547510061384	265.416693185018	316.131817581385	797.187324010021	637.635062003084	398.943580740265
ENSG00000070831	10805.417390041	8797.05484608895	8624.13438916623	9987.9489020011	8746.4249699127	8836.37639211962	12923.0075645628	11304.064224126	10612.8408449708	12250.1045160891	11856.2426777	7387.8509458756
ENSG00000070882	223.171479884832	131.358789762594	266.343097750577	158.43544268154	96.310182453528	115.552015270804	274.371631323414	189.686971920833	260.612313783789	166.374037771067	199.08986696419	109.569838882701
ENSG00000070886	19.3676920178812	22.1806087329866	17.7151982371374	13.2606639036759	11.8940602430211	16.4995361824249	6.57607622556694	1.78132634707329	16.0022515460002	24.4220405048821	26.9332455388939	16.3903330733869
ENSG00000070950	380.551718779988	367.738341240812	416.04416503799	382.233977196664	400.251775477693	352.741172732901	742.84655391981	590.881953824302	594.527812878933	563.9038253047	462.806063584995	404.920159257179
ENSG00000070961	5000.83345547974	4204.93828976988	4147.41581538737	3104.28115182286	2656.77053223535	2865.66968565521	5720.15176159536	4366.66191451106	4540.48544367928	4624.96038430929	4377.26084663395	2251.35675726855
ENSG00000071051	563.811269574844	502.583670047714	368.147863580844	299.830810729367	236.839061889416	315.534574006145	626.019519041702	445.785720240821	655.236198218449	878.932634832445	872.583932273322	697.582460451966
ENSG00000071054	4258.30395013402	3649.30570098794	3951.37178541027	3331.93521356202	2686.41233323036	3441.88814389885	5389.00988157959	3939.80906981959	4130.64918526815	7317.87844084479	5991.08344288913	3946.75363615083
ENSG00000071073	1257.28565603082	907.548603792566	824.554203565438	786.746512013456	576.494825141445	493.500932276896	1199.63532865359	1023.80644622157	1101.59615998103	1161.46838168171	1127.08953650227	657.000552962358
ENSG00000071082	5488.76543472902	5083.72071610154	4770.71333410704	5725.09779505796	4906.40215634003	4500.07028790904	9542.00256939384	10510.8885237023	9527.68620582622	6481.6901387599	6597.36157944867	6758.02636447322
ENSG00000071127	1569.60794527254	1357.82350062983	1527.13375758777	1155.62304001402	1049.10698557788	906.302006215199	2006.29055677619	1701.56644118433	1646.92477999419	3213.17205367357	2765.76636275107	2330.45782647952
ENSG00000071189	2867.72087028091	2445.28588977049	2403.71610616961	2210.87690212056	2018.97367133538	2022.18060264047	3401.03026876197	2772.41543042091	2763.52996668944	3257.06498716388	3028.9460610501	1795.6810222839
ENSG00000071205	203.071464512167	192.194963133541	188.320824099266	144.619891844159	132.778977583316	140.068819444607	64.1560641263295	74.3131046910067	78.9704288216487	175.601971400587	209.785501667657	104.155736429817
ENSG00000071242	447.029059239504	335.606262633474	372.758598291059	339.020743035858	206.234685261161	409.297003285619	450.004296439045	275.217083342034	380.221583111316	572.837718570413	704.442239413389	478.448987884573
ENSG00000071243	769.295958117672	689.052366963823	624.937041771565	682.405662640507	660.721810374268	591.550077083898	906.497112782451	752.530365579554	781.839762358251	873.931446508236	801.352190662334	608.153418007468
ENSG00000071246	468.418439741795	486.098323195655	364.522329553131	499.342344017711	350.023865570833	471.055383646488	502.311696495141	322.029791799068	439.687469819859	1093.62809277487	907.490347364891	565.979363304999
ENSG00000071282	14.5155714128266	15.6641540388184	34.5846679847109	28.1259904063979	32.5281056536902	17.4752240299247	64.9080042969915	61.9543277819519	53.79518372284	29.5243616472525	61.5829184601804	42.0900579219137
ENSG00000071462	349.907459985209	305.932450724399	305.123849571672	307.738752037403	232.464541343453	274.744757824209	413.057590789047	314.071648086667	353.301796226117	372.561460734662	340.626896293982	253.37156590071
ENSG00000071537	2608.54243483352	2229.75656488238	2137.24608885716	2376.20353804154	1665.46540702423	1762.19247305939	2688.54968165984	2013.70716491361	2029.69767741267	2687.5672934987	2405.73639375189	1573.36701130853
ENSG00000071539	123.490229366606	71.173998303998	136.315519996924	107.679987283236	101.263716581565	84.1559885072654	234.275504079914	173.44910334788	189.644399928053	98.1328322290381	112.425033264453	67.181926257884
ENSG00000071553	733.430599112533	682.189676950116	569.277827093009	465.68850475	287.409695620973	361.348390057537	636.667408295317	440.911028720606	587.567012651995	1587.93167298087	1740.84496239459	1134.82303871051
ENSG00000071564	178.939799677232	164.742147970122	208.161290435184	235.810917693492	156.537835155275	165.140139525886	447.368678085579	269.666100691801	321.610034362481	547.277413385404	551.93140813934	354.233868627739
ENSG00000071575	3704.11856528432	3396.80209322882	3188.98586226676	1586.74766977147	1010.95128004506	1392.40995343353	3480.11947214877	2355.75264894977	2556.56869302826	4844.02177029577	4700.59035854139	2545.76569684781
ENSG00000071626	591.349584612821	379.585490707742	341.645935058004	438.832152447302	303.778929884116	449.07841277114	468.782472806695	346.938166565082	396.046145227984	590.065004697099	778.379157418292	520.62864995637
ENSG00000071655	710.118136245099	680.73583387174	612.564095313215	541.307792894321	379.124943064603	351.491758956624	962.726482589861	707.741904683304	781.278172630517	1501.41838567373	1367.72215012445	872.673721123592
ENSG00000071794	3824.92984513289	3160.09026440695	3012.27740895393	4086.36278425111	3404.35528091734	3475.4810246912	6677.16949147525	5068.17311190128	5327.21924138927	5859.77264579345	5785.20335609064	2700.77422308847
ENSG00000071859	510.071517673072	389.218778987653	413.120023794106	417.99867307472	301.487830873194	324.539070295671	496.625517550463	368.446781745179	418.985177010996	621.97468616785	551.164801706284	416.291271816615
ENSG00000071889	208.298565983848	148.195085581564	122.193870045348	108.798120044171	80.7366358683252	85.8007977899972	281.124527735608	144.413444961887	215.350280395429	284.041481097546	237.220098643621	227.23738226085
ENSG00000071894	226.076375665363	249.623443817961	183.416362689058	193.69804082839	167.826817804943	178.275490015212	154.411543874884	110.066537597551	111.057259044403	447.703918458421	271.623341463188	225.928853738805
ENSG00000071909	13.5607513187711	24.3785799003221	18.5443952377429	36.5911301147471	41.9051190982188	23.1771867597869	54.0316228621576	40.8393456915957	37.6270716581825	28.694036127725	9.30597827076381	14.5389643571165
ENSG00000071967	31.7996879591021	34.9385442127863	42.2268228519839	53.4819715157751	48.5933316676114	46.0520690621086	277.712415454781	140.097070381549	157.800862925306	51.9010295420453	35.3941302313184	21.1435389278106
ENSG00000071991	6.24945938702552	3.09745102366423	18.3288561329598	15.0208004742908	20.7654849660058	22.3330856019273	3.46000802127059	5.6313530155161	9.19009209545414	9.10434461230568	4.61652065786572	0.841915469395343
ENSG00000071994	1204.84692566478	940.433884665495	991.489049167304	1031.12269891439	799.57184695888	753.292355666695	1620.08271732395	1290.12186206115	1216.67157639201	1350.55896717757	1430.61802369613	1115.20230672234
ENSG00000072041	2064.20576201631	1349.80647973396	1685.38963405903	1524.7071491582	1445.23190612063	1442.05577179769	1792.84089960126	1310.15811488301	1280.49872927167	1042.0337366465	1526.95294371194	686.65425691115
ENSG00000072042	2910.18316673966	2564.01815784732	2349.64626900891	2201.58824563183	1862.35602796304	1766.59008921315	3625.86430628775	2886.40188071113	2765.58942498844	2956.24070046322	2904.34915163685	1813.90524822086
ENSG00000072062	70.6900761800226	64.6326049784054	59.8620940039687	28.418084819705	33.3928911572224	37.6863640299741	65.7284799365216	47.4676897721243	26.8660473559565	51.747978498143	57.2662174172813	48.0068856512635
ENSG00000072071	538.207763794458	446.214278504087	426.580758733329	307.578849254206	270.306590890239	338.856890827498	289.72406801576	158.966662089096	161.400324058384	640.008981602529	619.907985259075	407.13469294343
ENSG00000072080	15.6724575724286	1.02392117339303	7.41037999325351	21.8376572747092	10.7692369107319	20.9713145102796	9.43489992158302	12.8129000976184	7.79451844493898	10.4729952299937	5.27165928994968	9.43702916655207
ENSG00000072110	290.720774512171	236.747704704241	287.837732410358	298.175003276339	308.837602019975	162.857122265365	696.425633933917	410.139286949555	429.549919715364	487.934567327786	423.263400682133	319.311165681556
ENSG00000072121	906.345008522402	683.926142345088	996.651087112646	584.176891906593	454.759143653622	531.536286762786	600.553799896079	543.084415504439	626.634560740745	818.419982412197	993.954260946202	413.62783651955
ENSG00000072133	1248.80515156873	706.913008320207	661.10994229744	692.196241567559	825.4443107914	602.488883460877	803.667753534961	680.154626332667	565.859146345664	968.640808400501	984.881781346333	511.823826928088
ENSG00000072134	520.433402496973	495.208371689826	575.755922986471	348.148594426693	318.717963703857	362.783335523208	631.770912532338	385.849966028511	739.829183820185	731.363481870591	705.452161777012	872.672442816938
ENSG00000072135	33.8683050691673	25.4815703125888	31.4493279287528	44.610014047862	28.1437837071809	51.7722296024638	33.3123834485041	34.5772603201726	40.8806191829075	44.6096209832191	52.6687185481554	22.6743857640541
ENSG00000072163	3.20596742611038	6.54204466636161	8.20945256174781	5.52564886995529	18.5469549995191	17.0692905847758	5.55727639248924	13.401477171989	17.7685748763549	8.27435174825924	3.38566252690832	1.56130047793743
ENSG00000072182	152.682325731879	116.36999372602	128.625021895738	39.4005516966928	40.6379121596311	31.2818551132473	44.4379688352343	43.1885358969643	44.0297000259987	98.5148792244336	97.6210539954213	47.3267303681252
ENSG00000072195	247.178094316515	205.416823155459	193.364787659117	187.779750209433	127.683759143663	136.422305556297	342.328298310065	191.863377724411	244.985149231145	377.588868647123	399.635637309781	187.688618609649
ENSG00000072201	397.854481840689	335.775298381092	377.022541268444	214.199103067438	172.330520886714	170.362870384447	402.334683432781	351.488422401123	327.155791668353	474.097988324444	437.223054848699	283.187562603006
ENSG00000072210	791.866072876031	625.310754623538	791.112931830405	835.258084558803	689.060585101959	643.643465559521	1178.06068290845	901.545215558235	1129.86433790211	966.534531999377	967.243715785826	614.780854819599
ENSG00000072274	2159.48250381629	1706.91371804278	1285.60214433361	1703.63939920281	1479.24682851003	1595.66101753519	2110.74036357068	1598.40381012503	1730.13868966042	1957.59709992438	1868.14050189987	1111.82917507935
ENSG00000072310	85.791178378836	48.1523412570626	83.9137769230206	76.0962877217369	73.3390581623416	53.4726484452341	209.048598095159	140.829171257782	198.818550917498	214.040103080008	203.362743735198	113.334636152135
ENSG00000072315	23.3002733685302	15.0672617511097	23.7642780067014	22.7527878660734	25.9167681546608	38.4400452755989	23.2671507378226	24.0261292436081	18.2671028408196	145.064840388656	132.51011922362	52.1155801678367
ENSG00000072364	3811.29200787903	3651.76385805639	3052.42107399355	3058.62668583218	2502.37655644582	2632.4500959742	3795.12426937492	2567.94037028141	3079.82654662679	5401.97640005932	5032.01594569175	3262.04928595994
ENSG00000072401	1057.72955045244	798.911226049482	898.78865530523	1445.43187788172	1134.53508597808	1182.4324768002	1248.61095162384	1053.29399057708	921.340254817169	1831.27313242673	1635.6477677696	535.053590211883
ENSG00000072415	330.270666172416	215.229881788737	406.963389968312	242.572893756562	215.299696447023	157.963032671483	885.511137266254	749.226304659838	772.453664176095	473.594722832728	424.508675363273	229.175338931828
ENSG00000072422	663.84095828539	564.162784639963	544.913260167746	519.099958039075	357.710448350796	296.867429027031	945.777521622657	565.135278012564	780.323347950526	1199.43012959261	1002.68300380224	519.287606114078
ENSG00000072501	1091.80299366884	1047.20965444107	983.73758196353	1035.5412795337	987.485270028659	1067.84281277397	1127.54363660482	907.968772810882	1209.3727689334	1682.23722198238	1401.62053704841	1131.69290862341
ENSG00000072506	377.710842188721	332.012823945964	370.243031394081	283.865088144743	284.955154733594	212.900226532094	895.466780989975	699.121679675235	677.585394202454	517.819542671668	517.461748636333	469.327912256314
ENSG00000072518	276.697687266148	249.669001857018	177.731509938617	122.728895182322	168.76994181282	142.397891779631	192.638051353794	114.326532726136	115.125223876017	346.246725180882	294.746068479189	219.760680797693
ENSG00000072571	59.5312079761323	44.1469324574987	109.994791349492	148.733016020125	100.790783288409	88.9592877471721	460.872257584173	382.648411379084	393.273408799906	131.148165724083	137.003892599446	102.461467855194
ENSG00000072609	578.584871698076	413.914167806083	466.032187593652	403.68645529414	355.135041466949	416.922246664074	387.718644011291	309.575896750818	440.039216046669	663.905493662998	706.990451731977	388.238179460661
ENSG00000072657	616.560808554986	412.688794084534	338.706699288307	304.223552464982	223.601541854016	234.626440239189	260.896804553557	189.274293532246	218.199036337633	278.390320625285	253.619036142461	147.320651500037
ENSG00000072682	58.8258713990111	43.9875734302018	67.3380392374816	149.87690325665	81.4180126159992	107.360884465068	80.4782747419358	82.2169205704975	65.6625737595327	54.2824200132526	69.3600467145556	41.2118193163528
ENSG00000072694	5.31582708992449	6.66736051634771	4.01740081681297	10.3651070243897	14.1676897613332	9.670495703411	4.48598318571107	1.46905908602155	1.18232599541319	2.5970786379895	0	4.51888688509863
ENSG00000072736	797.497259515891	650.440695955523	650.433746534443	657.660885006285	648.93026866333	677.417227534807	1048.4178521277	815.751730519345	867.776125597589	869.269040075451	859.340829903724	692.136335309097
ENSG00000072756	502.047789762006	412.447752016456	400.873068683814	503.967483888131	411.371217263932	374.205709704179	758.779271113854	531.482613587432	607.139000089068	492.560829355162	517.69288175972	309.160847709384
ENSG00000072778	710.830394054346	660.010286232234	696.941143658862	517.008132786895	365.722581175033	445.597541783487	992.415053638314	680.667938625331	810.399022877512	1886.83375712948	1893.85994094755	804.519868329515
ENSG00000072786	105.49869062477	130.357893854501	108.098860271584	110.660488752452	81.58732749593	79.7788287780556	79.6643535975677	114.47821479045	74.073300625552	152.488018122255	151.549953098707	112.226960610246
ENSG00000072803	3799.96269207531	3409.99887333668	3211.25191428295	2948.22993838443	2288.94344555578	2319.96721639579	4518.23865765572	3310.84508954745	3820.17215367283	5000.6641673886	4952.56249201201	2660.87227986347
ENSG00000072818	22.9463405161776	14.6980579589207	12.3062414682236	6.30279041064928	5.19025113958471	12.0181659306582	12.9367583703572	11.3544460139167	9.72645779866267	13.1332047318294	16.6862947184481	4.68566559683081
ENSG00000072832	6403.01984138324	5926.48794656078	5247.79837052224	4935.87461348564	3121.57907316287	3815.19894687713	6122.60241027666	3988.2619977268	5077.41646932489	13029.9651802709	12788.9770364107	8836.50697091274
ENSG00000072840	13.6771804614742	38.8705584612367	56.1383189059569	23.3456117016916	52.6164561087165	47.0075360452569	91.5414792521652	84.5172600230424	56.7382323666023	18.5883574146555	31.8046773319308	32.9644327675709
ENSG00000072849	977.7700274449	941.10963525139	965.906512787424	779.340285206109	709.550842850026	837.437950233035	1431.33964929527	1182.70550786946	1236.7269574526	941.772205828884	1212.46063174995	588.665820713298
ENSG00000072858	27.299371490529	21.1276677565717	5.35675911506328	21.2335791239785	26.7508847867106	22.2174315121577	13.1332872614829	9.83570253548952	11.011451822758	25.8339548430416	14.9803477751868	0.619567502672308
ENSG00000072864	14.3133702747019	15.1107684713485	22.1259536869166	33.6071360344221	18.7920687819205	16.1638724370025	96.1067910993018	58.7305322870985	71.7478577484116	41.4730345086481	34.2812572254279	23.171515674613
ENSG00000072952	53.8267823923518	61.3109630482194	51.747297991335	71.5143175655546	66.314006581516	68.7662529689766	105.169557762317	51.8740558298337	68.7612141468485	38.6102380389731	28.1761353692338	25.1682506376848
ENSG00000072954	126.250420086687	137.359509449433	145.530287070296	126.352199717493	126.429436613145	115.78989091264	158.862262955298	167.457974438452	122.191581816497	153.956050678427	166.670389617513	259.043836151944
ENSG00000072958	731.636282139743	641.692860281906	587.565265398336	431.306335327582	316.550046968642	470.206395458681	633.894865161192	484.963686927736	553.159909189617	1143.99381342099	1265.64834597689	827.532729737268
ENSG00000073008	344.539657312432	217.003104356021	256.55498281267	293.61931731677	142.366523770828	163.681570650648	305.089674081128	156.871607965213	194.063825071148	633.403041237835	584.571173394344	408.92571571176
ENSG00000073050	344.520689937829	326.018258260366	315.366747790707	242.907881186749	160.568847675992	199.595198115634	444.210846333006	236.711382598415	332.11221937768	501.175386433207	477.812276496721	384.617830705878
ENSG00000073060	113.584786356024	98.0257255511131	114.551427408564	66.2098728267414	53.0637419499474	65.7847034591418	62.8560073322822	68.4923286328537	95.3395504248631	109.242210681228	118.51346718881	74.2733152634246
ENSG00000073111	199.338013443722	180.50801689626	183.319172664399	204.344901087794	127.737803854487	128.845824363744	556.0483359862	305.347696664032	436.042242687729	358.278660692796	358.918722341395	248.215801707118
ENSG00000073146	9.22510627014898	11.0840777678179	3.8084851093616	19.398748877075	7.68548716770867	8.48259919703377	20.179799851241	7.9069017998992	3.82759070325869	4.80974521245957	12.5475552806435	0.951299573614145
ENSG00000073150	36.7352313024767	31.9986872311235	30.7920342219033	35.6425106982881	26.4211459156861	29.1996417733196	29.330511172808	18.0265895774716	21.6156220466931	30.9209924842391	25.0632349820825	16.4919306862974
ENSG00000073169	112.305989575622	132.535191192817	102.703443070962	99.8327406265086	72.0992775218751	74.5504671249344	154.685123849094	80.2608416674659	92.8604471479877	217.783711974136	212.996734237285	87.312388587728
ENSG00000073331	49.7543871085909	39.397842256138	70.5002745574253	241.061987103397	156.098070182517	177.367545829179	110.451266043973	121.86156172586	90.737665301379	59.4017091425865	57.7037414321032	37.4284316426299
ENSG00000073350	3.86586836620829	6.81576181041176	4.69393406590171	10.7511762927615	11.8207395607958	14.9832690339347	4.85628343487066	2.72713823488018	1.44725531837352	7.3859465024532	7.37085078548424	4.44891204656622
ENSG00000073417	287.22600193165	264.936575236092	222.120297009722	232.207066312169	249.32209145064	283.967552133702	312.980887046139	257.784005189407	370.568772209791	335.360105240538	305.039495750603	214.630142766387
ENSG00000073464	438.753715645018	367.014441567097	321.40916899874	600.420797134961	540.622653182122	449.271931935958	599.661717553526	368.012784347357	617.353800777586	1087.12006244682	1055.05659892055	624.560037988922
ENSG00000073536	414.387961430483	396.758760980693	329.711374387082	362.155320463897	235.533429015763	214.515810166666	346.119961231534	194.750116488572	237.341149468999	653.056310854735	587.845438322362	452.319320547593
ENSG00000073578	726.501308180939	739.188516041702	625.165155599859	716.454580741969	506.439022785901	649.724149663809	943.982096265259	632.896051219856	782.552500552533	1217.89194737251	1439.25981049669	751.538275499601
ENSG00000073584	4373.60916141361	3287.63014874595	3565.11201329913	3870.83306152995	3295.40174160317	3488.98754191248	5789.94198192598	5013.12687637146	4873.18592025489	4908.19026180229	4237.79757204144	2971.24626281386
ENSG00000073605	121.214795603446	150.443703152883	57.6563398718168	83.917786051791	64.8036575632554	88.0104386014096	90.4477634943036	42.2473617286423	80.9053713108355	177.784125031423	173.292702015335	75.2047092612754
ENSG00000073614	3298.44465325364	2688.67888403503	2447.59879848554	2378.25125184365	1953.22053271107	1837.45750993947	2957.87452957417	2153.67972014116	2291.52560891752	2421.30936135863	2853.08187183561	1659.73758492219
ENSG00000073670	63.6428655673738	71.8447346388815	66.1241407069837	73.6141724081283	67.1738398059959	122.515894442301	93.2197467168647	28.0975668131204	71.9013279003041	69.9301169780169	123.40427694772	48.7409970013581
ENSG00000073711	2348.53292350081	1977.90499662192	1774.4901369552	1747.09494112931	1397.44719581317	1595.41754410435	2089.54103619399	1621.18529072041	1668.29313545735	2248.48650481835	2214.8325448597	1168.79596622521
ENSG00000073712	887.257932307772	682.338201500826	657.597549561721	846.962803367212	537.442599449703	505.408369412092	2115.96665977893	1885.22568102972	1691.39138524173	1294.20031335944	1340.07897519315	757.991477747285
ENSG00000073734	81.3321597722212	46.9740495516488	18.9906270678954	51.2776903335264	50.6143496995892	16.8349305432562	51.1357995809365	71.0256367288634	49.0639935342604	57.7669670996842	31.2969188929073	12.4613881702101
ENSG00000073756	7.02635049956635	0	0	5.40980345628937	14.4564193956763	9.06693302713533	9.61405954463583	17.7196595086506	17.5018661101461	0	0.792799353065305	1.80229945013337
ENSG00000073792	474.211792625899	503.01489498968	704.786176745902	607.507231591607	585.538936507766	654.699495142874	720.202829685286	478.220833431867	311.761378524984	654.674592090709	719.975738865955	341.392386977583
ENSG00000073803	882.670388125551	645.135980197579	674.598955783157	550.036787335966	534.487868393145	564.768088112161	1074.88128691222	935.769240691331	872.349271589694	716.052678457023	913.232265676099	714.057041319759
ENSG00000073849	389.076690414503	214.654320275771	348.53429976003	373.441422483462	311.119115735005	285.265432958289	553.996918194149	309.804082003359	331.4626881733	610.863135603041	659.73239014679	408.732326775925
ENSG00000073910	2851.02555091239	2736.50879686232	2709.41206011519	2585.7031101904	1627.0560897997	1967.57823634634	2251.89008321953	1364.77187456261	2200.73361249432	3363.14512719226	3268.69356195222	1578.05274425897
ENSG00000073921	4666.5237287452	3441.5901200346	3577.55474781038	3991.27159610126	3486.66781171936	3418.34724765909	4203.68996582939	3642.82801317175	4038.9753527296	3702.11117364314	3710.63321953302	3147.94738131946
ENSG00000073969	1168.70991646875	1095.03474152502	947.8581452508	1011.90504512936	903.968689311907	852.331571788559	1285.19124240842	947.978385690615	679.949173065847	704.719053204499	646.555280087532	395.725997992946
ENSG00000074047	7.02177555582361	34.1074925746253	34.9909867963197	9.91646629147687	18.2680133668418	15.9064055924765	183.17007715189	134.953297287534	139.801820954651	20.5064372404551	35.2005193695203	40.5995163861817
ENSG00000074054	2967.2878248856	2963.37278230126	2493.96606312033	2476.55779511057	1998.80190481379	2076.89682526848	3602.34390059802	2505.39844517859	2683.65326996075	3058.95219798498	3302.6162960979	2373.50527591283
ENSG00000074071	467.638574080208	431.009100101963	347.093937855366	359.934438699958	370.218780471402	247.335356683711	688.827510128035	520.295802647153	557.175196809881	785.507711978695	838.605469304301	609.337282839905
ENSG00000074181	43.4382298803116	44.3008863423755	17.0059766178037	53.9782231144779	49.5637062161894	45.390051032438	120.945669947038	85.1398400811899	105.900790673522	180.035273159039	71.3495857558056	71.4515214441521
ENSG00000074201	1155.90467158408	1077.1301362364	999.390859636535	1101.46484451492	841.018909248525	822.878890287766	2035.07563251919	1791.31344446975	1827.91330267199	1444.38948458609	1369.26108686307	1106.89978645388
ENSG00000074211	36.5178812688674	39.582463518559	34.0862027790783	187.248424153232	115.067005224251	141.551829146551	211.396275907898	220.611205683108	157.7399873574	169.151033919593	187.12412193591	94.5493041868623
ENSG00000074219	37.0849735340432	68.9252626253596	38.8994263531596	53.47418031619	46.2455463787784	26.9273367850775	361.931703631321	348.682313894003	319.733672341268	174.447054572336	177.702872754348	163.269539806868
ENSG00000074266	397.086359861528	314.764111686276	298.658063854199	340.863185732655	254.589828577626	223.536164609287	454.159610521268	277.306280691437	342.234730021844	473.672339691508	353.409681107653	238.432356461039
ENSG00000074276	14.4732938399911	8.25738071769352	10.3408672164043	5.57456644080438	12.1468399507438	6.84578548585996	13.2465120840062	2.32683020801582	12.0528611056676	7.98951393919118	12.2784143069128	11.3927911388046
ENSG00000074317	28.1710981536125	32.6138383538742	20.6559254785467	20.8351134869727	24.1220431971208	20.7690106172235	15.7839351113954	23.1244814210006	13.3717164192355	37.4090704023811	28.3369775962834	45.0118433507117
ENSG00000074319	1403.53183559598	1280.16180918054	1187.48114562265	1121.23317136739	1129.72675173558	1118.72520093913	1638.61693149968	1598.25399269949	1406.42962182623	1639.95429651324	1539.32529409483	1094.69576460867
ENSG00000074356	1013.85819511311	923.355472384675	829.098315973921	664.197046129514	533.524313361469	806.154620424057	1248.34027459468	617.808019656318	1081.8509772674	1105.09721610437	929.045046006852	592.836089443781
ENSG00000074370	8.59880269714007	8.40035416158612	6.9566287579841	13.3889804704583	10.2068650779657	7.58321305215663	6.71271281150674	2.51017578140758	43.9828834816254	7.96604595616701	6.26023561925042	5.58507479001795
ENSG00000074410	44.9663321250202	11.6819263472918	16.0766175341579	36.5003426966197	24.1530529781616	29.3728927947148	347.151268268181	229.187812036009	279.480106251101	436.849832164168	319.274020692874	220.971876876207
ENSG00000074416	60.2139097052253	139.125827744715	52.6924896251651	93.845720943021	82.4902168713712	221.887007383793	84.6553479994143	46.7957585839482	65.4070624105176	94.5782032647339	80.8699997305665	41.5696963657184
ENSG00000074527	65.1823859289398	46.0940189174831	51.7963682839792	78.4225856725291	80.3017893763244	68.1591265988387	60.7209456243231	37.1412407640207	101.877653865127	101.991275204191	91.0760469564618	54.7990899326302
ENSG00000074582	329.151406963	255.424909178568	325.658618883481	244.135243746515	187.742232855656	234.0711426807	336.450971651243	275.413223983898	322.433252490418	374.83171270962	395.813810428348	275.593805766712
ENSG00000074590	471.153763715841	465.728829568506	571.495264077314	560.252835576512	348.127948156168	465.522149230364	1267.15717802867	837.321302581801	1051.87767612321	1018.60838190303	1045.66068685236	575.041060448421
ENSG00000074603	967.729468364919	750.283952419652	723.457052062612	849.587087550943	698.220960854239	827.036456393892	1073.20682152935	959.602473314298	912.450790211641	817.728708072499	820.728598446204	643.657809666023
ENSG00000074621	38.4048072968085	34.3147269297404	24.7491266690528	39.4494270852502	43.4916006082573	19.4974332026255	52.6988600198617	27.0935523584437	30.1911208394846	45.7119286740969	51.868162668977	28.6851104361151
ENSG00000074657	4352.78700566121	3784.87516297822	3696.9627855038	3238.87501054286	2467.80542935476	2642.0321340364	3702.34301195522	3144.46843335181	3250.65616482088	4405.86196792847	4216.15333372985	2830.43806570104
ENSG00000074660	12.0507377830785	8.37523831555402	14.6797296256008	3.96005865147171	12.1394614718537	11.9169100767881	19.8654545935647	7.26857909395971	4.41095240193562	39.4562768322264	13.3456017954363	5.21035640297134
ENSG00000074695	1702.06669231634	1223.01809425746	1329.74123296259	1343.35360119206	1039.46016196366	1188.96090391627	2109.69811230124	1555.81614340881	1627.77936949575	1475.29706495019	1518.98055238029	826.323734306702
ENSG00000074696	4814.02513859339	4112.71644504371	4249.86736613092	4185.67750489451	3554.99269476681	3535.11794715107	7448.19667226222	5760.75506414097	6314.94760680687	3718.17219214077	3958.22998709679	2089.62963821406
ENSG00000074706	63.8640930430573	37.0351501649942	46.0178428349116	65.4570274664102	37.1266297621991	23.0264698539928	41.7281498277557	53.8457968315385	26.3709572665192	51.3155441205032	36.3405306584032	74.9123114199998
ENSG00000074755	1762.6914955999	1128.92357883525	1220.824551306	1167.6234663058	1028.46368239511	1122.42101882148	870.558367041796	714.277164288298	822.647603931674	1584.03793203155	1492.93353848609	880.137949452483
ENSG00000074800	5794.97478970849	5057.25844481821	5410.74428393892	5449.92067245337	4274.446405176	4388.9406261446	11847.0538662501	9678.56398503189	10216.8289350459	7004.77507251407	7126.89209395003	5860.83601382509
ENSG00000074803	28.034081787278	69.8919449562593	25.290831427866	49.0922308033431	39.1456894709882	37.776769102534	33.618742299283	34.0035816740488	24.5717852298247	41.570618535829	43.5412385904523	19.9284872115744
ENSG00000074842	240.660318687924	240.780141160891	183.781737931766	143.305506600599	109.197444939728	145.491136944105	406.859647175766	311.736565100229	329.548639727381	276.298936364064	302.132594201465	278.408766014238
ENSG00000074855	411.595442057581	355.264583178686	304.66425485852	271.545685040287	247.915166236552	254.053578534919	257.502447053723	141.280484534321	191.561232928367	701.029261093336	616.615460079878	371.782731551716
ENSG00000074935	566.674497332434	415.852759158335	473.67439491484	568.794252996295	438.339724468045	423.233688651927	770.863902386686	473.715258299099	517.762073273232	611.966174976714	759.815750260414	371.895369224083
ENSG00000074964	462.008491328487	357.236663214355	434.364793492907	305.659489972381	235.00850493258	301.588257729748	392.082463858524	184.060504325962	283.379304092189	818.607538752077	803.331292612144	393.984123989879
ENSG00000074966	16.3165931800029	4.71704999866742	3.49028374506876	14.9482802761595	9.68603970923819	19.2833884918741	8.21884276401665	6.13803763798087	1.56341663603716	2.91521570160481	10.5649639751167	0
ENSG00000075035	59.3631072728861	22.637219529929	23.0441857138204	69.3703404038595	64.1212134783933	70.0007859233956	95.1788761301718	44.3703953581702	96.4707001924958	85.826251106731	124.68483196365	75.2108569671178
ENSG00000075043	1067.23953520489	714.490682659713	952.801869121142	930.626994299808	655.059222718389	1063.62977069204	457.910000232494	557.347197470805	400.840555495444	1217.43470043504	905.821643991192	985.596346342756
ENSG00000075089	1120.56864427365	789.541745878942	709.856798605296	1005.17901232282	861.619803566801	855.488182447235	1154.99314212133	1006.18422113764	803.940848171743	1212.78313557257	1221.01260250003	627.167372636931
ENSG00000075131	102.592641216156	92.350401560792	83.1040480331906	103.183877689226	86.9753299700205	112.399958589898	167.438696646034	156.2803936008	148.039943811977	112.506156971728	87.7597085921162	66.2935861671897
ENSG00000075142	867.755891434182	528.527575498579	491.688174060286	750.125962445811	715.820121067219	675.30059928493	1713.98389009288	1551.01383219196	1371.36901247732	866.958612029259	873.973083084703	654.620881094739
ENSG00000075151	3097.881419437	2733.55607336396	2452.36452946577	2171.57923578683	1784.06831672047	1986.50046986681	3259.47349380445	2262.70881696133	3094.12664651952	3464.07173924229	3463.57955551075	2261.01908896639
ENSG00000075188	89.6880002234732	88.7883461409358	82.389747276794	89.3987163572352	129.916021185253	114.575212491813	358.809323398682	216.357394763662	261.265492520221	102.223846911965	105.025426820275	133.023426743448
ENSG00000075213	2014.64076394595	1565.57155638539	1415.49060411036	1733.99311487816	1365.51834775996	1390.13718421167	1101.83535260971	982.192186827246	1047.97415524188	1200.6381045109	1004.02535945539	538.458046814802
ENSG00000075218	18.4159413388562	13.4116605056996	26.2704511466922	35.9576783584049	19.7642181371345	37.9690209150275	130.2835611601	106.785985731867	107.891766338707	60.9440050541082	43.92067987628	33.243519369293
ENSG00000075223	1962.18597659115	1648.43519232836	1768.70943174469	1969.16691371995	1595.61867067806	1575.7281875959	904.215040078539	672.680968952532	704.423122342704	781.607563814698	798.446568287239	420.683709452676
ENSG00000075234	120.022286324903	54.7447872889865	47.8096194513976	36.5914519177807	127.042415014055	43.4565634024259	215.219229331917	162.777348054638	111.194861721799	81.2252965616685	99.3356951929949	44.0475942220813
ENSG00000075239	1153.01921702018	1045.32400536048	932.931192168184	1091.44190518741	907.404227033083	907.211669139939	1310.76587176218	1161.32433738276	1181.58696841687	1152.15756292107	1214.89954984656	923.757978232996
ENSG00000075240	308.379335577378	243.801052967381	316.204850284766	274.262520817329	253.726018292209	305.42049568861	319.037424112737	352.770793786454	308.325052804024	378.814366687458	484.343322790354	516.059334809682
ENSG00000075275	43.7530483163401	20.4311975131272	53.9847777741637	69.5151054507019	31.1762820434268	35.1418639678088	254.953520970073	182.131121508665	136.242132214809	96.3103325610942	96.1661696530419	77.4359670502124
ENSG00000075290	1.01414650047526	0.998963021906241	1.99241184171473	7.88490720647824	2.96383518405927	1.99355908998601	279.055505659702	231.98539038088	284.670951408748	149.442211355524	109.504949430289	153.030199733288
ENSG00000075292	9484.94166092746	8095.70205686117	7964.15434153952	9017.21284928817	7181.90506799194	7570.86552493479	11913.09749734	8286.80137440808	8003.47580286304	11358.6586267844	11031.6254791379	5471.18000653744
ENSG00000075303	464.176461568299	476.002695510549	351.654909497539	477.254994383691	389.392398028805	438.297031435915	556.655008411391	426.719182772617	447.331913271937	520.9030802035	593.714904019239	197.838316293231
ENSG00000075336	544.097143485423	451.864649962002	396.728882245356	405.370086584705	465.352622381244	447.673578039162	715.581409299002	542.638345314697	525.157253747956	605.318179978403	535.743696327891	359.760822934779
ENSG00000075340	2538.48617249326	2052.14624916801	2002.82381409989	1622.17362639283	1143.19358884529	1560.66153657823	2177.95977230277	1490.77552358598	1958.17149947442	3916.24731368615	3518.88924031429	2469.73744089576
ENSG00000075391	3836.95570360365	3831.86087445022	3492.89657030717	3084.34714145661	2058.02954565567	2526.214732806	3962.46297356437	2872.69420999243	2843.13126767578	4519.55033824125	4411.3715340457	2256.63466346561
ENSG00000075399	396.71513084933	211.109848604048	288.531105030321	157.292286583324	80.016385864915	107.455572451709	316.784419588499	101.678614678897	159.78771899381	518.726240675955	452.84962983902	341.614541990478
ENSG00000075407	1076.1992569432	995.265339916772	1022.75041364408	610.557666767238	462.304572492716	506.889165597706	1102.74774400137	914.50024559649	878.259039199512	1179.25626581574	1167.66069792636	671.473578909188
ENSG00000075413	2155.49489147149	2047.94434149151	1711.0189413222	1805.10398633401	1326.2168757808	1498.62241045432	2285.57236303753	1544.7888642489	2041.06266140316	3060.99893642806	3154.72015814405	1759.63079279864
ENSG00000075415	5572.95526693578	4680.84815870207	4472.07971007589	4568.28481824131	3946.7163330606	3721.23187566875	7614.5510125129	6363.27794346736	6235.35127546791	6937.60681760936	6529.41909494379	4885.80594363713
ENSG00000075420	639.024509126402	556.077486610899	422.123482073101	456.947444460262	404.772881825895	494.297597218913	1066.33891593223	1074.62004775068	1049.49819193841	536.130189365419	585.474934860085	348.672229966361
ENSG00000075426	82.657300135627	135.201514386434	179.527087237389	142.091092027785	94.975042669648	95.5575325495456	155.118853881823	143.751369922616	104.684661438719	135.05324283624	148.295138314143	56.7915124335173
ENSG00000075429	23.7630573740803	27.376395342738	31.4582662354748	36.9797879149006	42.9114300382436	44.2342443568727	180.956852763102	91.2486476148321	102.748054004199	52.6173122396764	56.4470257025126	28.670694716581
ENSG00000075461	714.782732454325	626.304133732581	692.45559916081	515.39504769529	435.089707016096	483.070730591623	693.163549813384	413.979461027911	542.378730694627	1194.40288655917	1131.61225277547	705.851449120121
ENSG00000075539	3618.05762962189	3147.08156270312	2747.54572597431	2927.64611769864	2527.37544844134	3073.41289228487	5646.92902374765	4064.44242037944	4177.08658625369	3532.44567701909	3927.23517749378	1849.76795135389
ENSG00000075568	788.890894079769	759.634716672547	619.612092279681	778.402917995995	440.289805913799	676.502999085412	747.078985923898	595.843650135984	721.059685453546	1130.01028210478	995.841833973415	514.229260268477
ENSG00000075618	1305.95397313247	1083.17152157355	984.484793918921	897.631924418829	745.683378524387	730.133078074847	1060.50829647915	776.376920402664	982.640244643129	1789.73023306397	1865.62639339891	1403.31817357154
ENSG00000075624	15704.4854938625	14489.805606051	13228.221986061	11655.3727210505	8541.53450987633	9410.40046998215	14777.3480244208	10635.4623138259	13376.4917990886	26292.2032164685	25884.8584362032	21612.7618742599
ENSG00000075643	12.2380590798092	5.82629232832528	60.8502880485938	62.8155967668568	15.2811972939662	13.1135146583594	16.97005145461	8.48247321854278	4.21532724001494	9.42215842089379	28.4156587611486	6.00804892818931
ENSG00000075651	73.461571509245	145.268033735723	86.2098631446957	51.7033307644352	63.2219001312099	57.736198728374	108.27222760611	72.282427933006	84.2424348388832	31.4059777187885	40.1246703252428	32.4166568047802
ENSG00000075702	61.5961262814734	50.1569845645613	55.0053719414823	67.0157142239204	57.6647743576296	64.2886547877229	60.0977643652135	63.8009219802194	52.9030913442984	75.7858906403523	109.005452538783	42.8164873751501
ENSG00000075711	1177.26878445317	1045.4158282435	992.611349989561	637.828475844798	532.448887511521	676.486467819665	1898.54176089305	1293.42785959985	1425.32810153937	820.612069045968	797.379601959051	602.431275003954
ENSG00000075785	863.027377493555	880.046523431218	827.783896695545	533.938842695345	466.499949812097	612.260277824497	970.5398073414	734.86216678723	619.815902712334	849.793872562945	819.773993590598	578.420947828579
ENSG00000075790	178.674226615392	167.700600740713	184.401233879167	331.204497545867	253.793932035661	371.169414215495	429.530378479631	465.836707252123	378.650593870077	300.100758563005	340.165326199305	119.277638168218
ENSG00000075826	170.541799680552	260.359356083599	147.625758938969	128.153058138034	179.155885225669	169.040236076881	224.372967421306	121.484157500583	196.299849848229	367.933269978267	444.578133700176	219.740116664187
ENSG00000075856	1165.63574811612	1189.25428792781	1029.56662889909	869.049688921589	554.79464285923	704.842697627306	1142.72459333893	886.220014223881	999.04250929211	1660.62895627175	1555.48104113254	929.79996572523
ENSG00000075884	48.1215490676275	15.2087402562141	24.2100300538541	56.0351414626501	41.4736846513093	50.4227446097313	146.092383274264	154.228407226847	93.4475501013607	25.0669485739576	49.2795614756118	36.8606166047118
ENSG00000075891	20.4673324170252	43.7372911844866	48.4599505756267	27.8762199976477	27.5968331678921	36.8480583545394	20.7344707756559	17.6721235641222	15.6639464079463	9.73802522032614	2.20188446244549	10.7755489544086
ENSG00000075914	431.051308045036	466.95922280621	430.96568960088	348.575534598942	305.303216426728	293.39390407495	545.928495327554	434.519853074033	448.994807895106	512.312285465867	466.502693464652	337.56065160371
ENSG00000075945	5111.63325795116	4240.17046341704	4171.52594005008	3470.74986243893	2648.32438311635	2888.41177378293	5641.81660711967	4487.32434635098	4576.49118587631	5926.45778992993	6176.04643874802	3546.70685129708
ENSG00000075975	993.839316469399	833.825408040515	793.476570846529	532.538543547004	467.323706208074	426.433639245228	1159.92261226878	965.866335327096	1038.01146668091	942.944706909925	986.299205141717	629.320378441588
ENSG00000076003	361.170872405051	233.36217392147	271.795279384075	223.754338154812	198.563493984423	210.971183822454	751.076830847701	600.593586002106	654.420590068312	533.396267063252	463.825441767423	398.668872956367
ENSG00000076043	199.208205086269	141.443183285521	204.334790190799	241.878591759984	201.325293191549	197.963198742531	468.408344404617	343.845863807289	393.094298387846	233.326990477402	238.932700270102	144.644110116843
ENSG00000076053	526.053221170134	315.726879084888	374.925167352174	496.418735957108	399.058519548336	488.054821094872	581.040372347739	495.489574108816	480.011275639789	459.882102618904	503.549896883255	282.05308707362
ENSG00000076067	129.511692639144	155.423377884368	279.910133335804	119.233325648213	104.517874829436	157.591574255522	137.320934561635	186.634424897295	141.815808227803	96.2605023526672	93.7657423988034	167.642097918341
ENSG00000076108	441.807781792964	399.289637529034	432.746565560781	372.716139145158	301.571182551019	337.034052261892	363.381917472726	258.198758775472	367.02138092476	428.436576994921	517.3920524896	231.559837016736
ENSG00000076201	150.735165250679	177.0548289402	143.340350370005	182.074452591815	197.85888327919	110.549354006192	205.876876228585	216.288289136132	134.063937828697	187.451564455542	233.642965068258	176.194433468038
ENSG00000076242	1323.51544188247	1127.71306121933	1041.88954219301	1019.60347072679	849.368060333753	861.031050501219	1319.36416647993	1142.55000472696	1056.4378385476	1327.4278781654	1412.74523027146	815.974538149531
ENSG00000076248	307.455861303353	271.336812927477	264.991634964927	290.863145907777	189.140011930061	198.181298135775	575.896306751159	490.305575481661	518.927943666603	447.692530261257	586.021968648006	407.168986205625
ENSG00000076321	719.061305129907	584.946029189359	630.807284261764	644.194217784626	612.693900976888	537.31455844397	921.598670797314	722.270721244106	660.248688643292	894.412444245696	852.921990845749	629.061912806043
ENSG00000076344	15.4419333895006	39.6573908019956	31.6854963857318	11.0770483399406	14.8722650244858	26.0742226307454	20.1043413006606	12.2309340602987	15.9532556642445	21.3188476298253	28.8683630743785	23.4231972881766
ENSG00000076351	72.7849847963794	140.884630431133	135.665068935449	122.154283482622	112.320259538725	84.6464802555983	145.203950137817	79.9231493118077	112.698394472606	185.430165301817	180.621919153266	71.2252310624274
ENSG00000076356	657.464383463201	678.12760676388	631.081808382473	972.950610114882	699.262532024946	823.766338690308	1389.36164539742	882.829743983439	1079.96720193341	1206.11268075515	1042.6830690225	687.568666352652
ENSG00000076382	220.631962444366	119.917705787193	250.546588869071	308.397246038234	232.990590008973	210.130839370141	772.054256687863	585.311236837359	657.729924699294	465.58135771332	299.756452013502	200.748315325975
ENSG00000076513	807.921407143391	733.000778004293	749.523693034551	533.576341034342	424.340484458103	412.346481135013	1154.07324755201	769.282791732582	893.638639807438	1131.84855117363	1040.47301418312	608.016036230009
ENSG00000076554	173.486927640005	163.221017121428	138.60736368526	150.887617531137	113.416433939731	119.579631751155	258.371436289014	221.550031766615	234.798614533517	112.475177238227	236.194324164193	123.755419577277
ENSG00000076555	55.2054374036508	54.1803374860394	57.8070371705482	42.3312792600706	40.4933220722762	58.9882868493205	98.8714898666966	60.0645160664267	42.9493320432506	43.4067991197663	30.2933975313674	25.3746224808435
ENSG00000076604	938.13972845005	781.940258012074	713.167430858614	638.265599791437	517.385832440032	519.014821132798	1021.57143620837	703.771260108408	769.766435145095	1442.6645986684	1416.12543367708	924.077862583053
ENSG00000076641	1099.23923246339	1146.54635571986	738.391569323182	355.991607761354	479.093682170611	252.722754339194	729.949328643878	712.166979349552	558.523432053489	638.164599781557	1010.18393407541	244.526089836959
ENSG00000076650	430.701177985301	371.894600268242	434.140544792491	342.656074463111	266.146535359201	284.863728962415	438.843623031029	376.478974935691	429.851775362219	493.134550995785	446.06092313839	303.920376523618
ENSG00000076662	9.37572741511242	6.23069046857736	11.4669452759984	10.5673710654208	5.00453438704483	9.347647903552	13.9909222495603	1.80082618714335	4.29362982197675	7.4074332861268	1.70003908644552	6.81083433446696
ENSG00000076685	1383.55439444542	1458.35123250506	1383.53825949396	1422.52021952946	1083.72582282512	1136.32930647466	1467.35393192083	1114.69201387128	1336.15518055506	1541.86202922301	1705.38977799887	937.69793591426
ENSG00000076706	77.1909919008439	65.4485102327413	59.4873105042926	68.0432659799679	46.0746372102249	77.6879559140206	107.288511613995	89.277058937942	75.8517193322629	266.555103245564	100.39591380514	80.7478756814875
ENSG00000076716	25.4123205366307	19.121414094255	20.8441373108824	39.7960577854598	45.4641265049228	29.2403837978909	270.608028926585	212.007368757165	190.843099982326	177.171560864218	147.32004046386	62.2831634944027
ENSG00000076770	35.43914904337	90.4695458614797	42.1551718494664	98.1396232971014	68.2303368700144	113.71459649421	425.219495152532	359.026084570528	377.925999207129	358.817505974079	310.057244384087	141.032242516349
ENSG00000076826	321.304276696014	255.892951977022	255.041890191507	187.135613782379	181.10867716041	179.346583352942	126.076648284576	113.704535805355	149.810551055092	512.848785557283	434.742101037046	226.526105286342
ENSG00000076864	159.942167653933	177.107179692925	172.306300279963	123.91187072999	100.263196844512	134.814227266782	117.43271240075	61.212018935899	63.0106580119935	132.423923687656	142.801193722406	105.605712309741
ENSG00000076924	340.566838792902	387.880659736621	285.507254476661	191.051115239224	137.262377737132	192.244970607177	235.508139144047	149.015965321986	178.45216779224	417.964077538419	386.954555006494	269.69938425825
ENSG00000076928	86.3416848909815	97.3348378242082	90.5540969445984	43.2190446942155	92.3714707708008	81.4159795847375	103.978101609071	69.9697533847383	120.80167691543	108.159823519161	102.961121973633	55.5215377846453
ENSG00000076944	36.6090669002988	25.708857090974	16.2438652699116	27.39067062756	20.46866068181	27.9980146444768	28.401747129488	17.2064978716885	9.41784250151281	42.7119142682861	39.9704364525215	25.991195679949
ENSG00000076984	162.395905802961	138.125230512951	336.451007772263	97.1918267958222	73.124488683414	90.8047548046353	98.9979162607081	55.4026676641262	100.31474128211	177.803436278815	250.929902073065	257.678988005193
ENSG00000077044	429.852378134327	359.511464285588	366.008606783005	436.017899327368	370.977528450671	565.333574973888	248.942980038257	240.892239369137	186.442427334956	462.984620077276	428.909858525002	364.000226193733
ENSG00000077063	795.748197600541	655.854444865143	806.393377574774	494.049621745379	471.325671667761	677.584775178873	619.527083795941	481.220127664665	409.798082217726	686.450023675179	585.652453953533	395.055579692126
ENSG00000077080	918.833224719948	770.96623141666	639.797619454982	616.650818301495	435.687501519974	529.672003950401	753.139164336805	474.740200909906	611.482293678083	1490.32013076817	1389.81598244585	1027.85925676552
ENSG00000077092	175.197340697145	131.145985156448	127.505987405424	107.532711498093	84.5876875067482	102.63385272755	59.1929496921684	34.3959990613588	50.2875621221494	86.7663051237076	74.9532223344524	55.1202454961862
ENSG00000077097	13392.733664907	10728.9976967686	10513.8048008002	10104.4929320505	7957.10830754978	8388.42933505253	12247.466288686	9125.25155363219	9926.90242973621	17229.3326170484	17178.2554859044	8388.71347828007
ENSG00000077147	3613.98769683493	2609.06869304527	2926.21998762211	3187.38783853024	2333.4730294006	2405.72836303785	4130.23074230255	3338.73872255698	3475.6944801057	4650.69132744464	4347.45698177255	2139.65044278664
ENSG00000077150	18.633215040887	10.210969658234	9.90283350269748	25.3315726803686	21.9386755821019	18.1096663257647	40.7411430279534	23.772043993803	19.1989121786911	13.3340584173295	22.4155429770215	14.0478350639826
ENSG00000077152	356.501730522308	278.390119563027	318.660497789673	447.636428476527	366.78549814623	337.410697027286	643.096021529132	594.838452519283	587.048407472248	433.954216650337	446.468554961361	353.091650431545
ENSG00000077157	742.439972165205	653.553147878358	667.561474295016	554.048727042937	507.191889753679	584.80804228288	701.327036518224	645.697716778311	722.103785277173	575.221444446971	718.410327687034	487.845051667374
ENSG00000077232	2849.78941076444	1999.98148052013	2323.79737853964	1928.10001352541	1876.37593690842	1860.08212483963	4164.96354317366	3215.37742148758	3434.10898125294	2642.95967842666	2988.95137907777	1273.27810458117
ENSG00000077235	1335.95373897406	1162.88509618643	1188.10598957842	911.209714654951	815.410453346806	924.108702228866	1416.45994927151	761.229555630256	1045.00907592442	2947.07482877499	2723.383088795	1479.86595768932
ENSG00000077238	0.286966260132674	2.84355808342299	8.19397656433901	10.5345854143962	29.278367144587	36.9285581315628	6.37016458528517	18.3448248728296	13.2363420920583	2.03244275776927	35.3174964147855	17.9408861838292
ENSG00000077254	3698.87017479327	2991.71319691697	3074.61607931734	3545.3732136288	2541.76025922818	2719.72673471944	4288.71015975502	2994.35314316914	3097.03410206608	3618.8910912638	3987.60328083585	1988.5729441624
ENSG00000077264	4667.50240107472	3498.05102513759	3669.81732709461	3982.19362228482	2792.31344439087	3465.68972624442	5713.12854789043	4354.70178549235	4484.3851114314	13470.1931015834	13821.2115884767	8083.36819673965
ENSG00000077279	14952.23508089	13324.6982456634	12339.2222701088	12688.3036265108	9770.06965022257	12051.8274285669	12883.751386088	9291.55211580294	9685.85653453867	39629.6680326225	36853.8750305411	18176.0213568061
ENSG00000077312	237.062346165393	230.807378840022	221.989441639893	184.3307979077	138.072076177857	149.872363102864	328.93843365071	238.612616906082	328.968561618637	365.956066806912	356.323364216492	260.767749530302
ENSG00000077327	8.57930208017722	3.36596973891314	3.35607041925189	9.60092636154072	25.9669436460547	14.68039611234	146.535490298711	115.900527894991	117.605360687057	17.5861718337631	15.4306210841946	10.2522655157701
ENSG00000077348	105.065784603898	99.8918388408508	84.676577210906	108.560931124931	81.7577635703857	95.4388870346233	90.2893007003456	84.1036486496061	79.8721204176191	137.986685856178	113.077124199102	85.6837258399597
ENSG00000077380	5123.55120137961	3981.51213573823	3897.8376893212	5114.43236452826	4419.6374686018	4681.40521722718	4636.33129216102	3634.34834412961	3616.17725784664	6578.34021172274	6071.60539719246	3452.70013234824
ENSG00000077454	178.146212860021	199.097247681548	191.604261392262	155.132022095192	123.995223650876	93.2273775413608	155.636751154756	115.139563626597	133.000410461449	248.171206123032	270.981285909293	152.909197922278
ENSG00000077458	1203.78610676563	941.839076408194	1058.66147378949	1178.13673213957	1147.28907792766	1101.84231999667	1402.57377938527	1128.4267672193	1009.77034371583	1426.69443188429	1309.72161289579	673.17567549909
ENSG00000077463	257.785819708574	211.584703618842	156.013001786115	178.392952915205	144.655349315515	105.1305710009	181.440851549179	165.311026748675	152.352165443155	297.516672565031	293.510097415377	241.760379621234
ENSG00000077514	551.026682348657	434.36565294926	450.034772139989	350.432915508139	344.333438437581	362.206069887318	946.924842117637	663.808703946585	664.572775781578	564.429679909442	500.183816792219	367.745431949104
ENSG00000077522	45.1970351352293	112.04908120265	28.0872090395344	55.6104453376501	30.5565281734677	31.7401730361857	9.57626438643158	22.575717653831	19.456587406468	62.8324159988462	29.2487520324233	31.8717277383062
ENSG00000077549	924.077874502562	722.535950982445	778.182234171315	616.671582468553	572.236928528223	555.652857922784	1005.99121195315	844.066301997346	846.97994615062	1315.18488146497	1243.29279573755	1083.48648545042
ENSG00000077585	208.573500622086	141.06164014076	64.5576245184388	78.987683314867	74.3996830908298	77.4856590931547	181.925352638503	176.639238157078	172.787733385994	202.668825647043	183.605972978899	121.095954231392
ENSG00000077616	187.203739219359	188.256163583657	178.891360403492	246.720039102966	177.829812899621	193.815745831544	235.869054205118	224.496412833273	213.335045334875	290.690418110581	288.667922374432	157.318260123938
ENSG00000077684	692.68219516396	574.389342136693	554.748783162525	440.75532071559	349.486045148131	344.695611829367	777.734698514589	486.93322593965	570.598786390201	997.271683133812	940.487820271737	576.918520497016
ENSG00000077713	5.85100638473892	1.96691242179308	4.10708059073905	14.870493923652	7.06861171025106	5.21333187061092	27.9019479817783	27.2396252099641	36.8866877954408	13.219660178408	18.2894269606904	2.98599969494658
ENSG00000077721	660.369040891254	493.63572916129	480.016317224467	511.112786377713	417.735006670522	490.746262665988	829.819978710243	639.402030026041	634.516603923535	898.421542352605	874.026652377587	494.089388752177
ENSG00000077782	496.957545309505	252.858560645599	313.921525795658	345.437162134876	241.971330977151	240.474709218648	1280.723469519	804.031849104108	766.186054657534	571.162216578194	696.522069766826	460.048589723428
ENSG00000077800	4.42525887640645	9.73053191277323	9.12789337142867	10.3759991751259	24.4015865110124	25.5675763626919	14.9939221174021	3.89402338316055	4.76892243064023	4.61575950806056	11.9783361834468	2.23536191315644
ENSG00000077942	181.390088894031	129.009735549558	131.938712062117	175.699965713642	108.969021707882	186.412026608046	191.336398162893	144.550399247146	165.311757588909	153.238649560666	132.463010747893	111.276651325993
ENSG00000077943	6.65564317614988	6.45825421488632	5.69598232404419	60.2559708184742	15.8781959164387	39.1513589898554	157.569689369768	29.6376998213622	16.2811530352348	11.1755065140345	19.5751295041487	3.20439241419341
ENSG00000078018	42881.4054132872	36991.3393294162	35853.7116458182	31369.9290244655	25545.7327486529	28131.6181132964	43137.9641825678	32107.6272571882	33987.7328578327	40752.4107077165	40495.8390412549	20868.9953846407
ENSG00000078043	809.527538435236	744.808236515072	732.546606625638	696.494632387472	436.084215673265	716.797116122868	874.350698028609	660.249407990085	670.614141555558	890.536705847736	887.392610580688	534.639483472689
ENSG00000078053	1137.45515178015	943.582145411233	900.364481118574	785.587518882747	640.289762691856	731.687220481402	1285.82572129291	903.431351872178	1005.02775754211	1371.3474921714	1265.67348620166	814.979197397977
ENSG00000078061	201.169343132744	221.738997979265	123.801145733113	108.867452956304	103.05796378526	96.2774774536833	192.486288412207	123.458146544312	185.510510445802	220.95494378291	244.682077560834	149.089934234396
ENSG00000078070	492.957633444152	364.397780001756	420.622517583127	307.775897643852	247.426997214408	412.195529759963	630.511260611411	462.492023204151	466.009748682472	428.06526815712	471.320438771961	349.650153554119
ENSG00000078081	16.3703301802621	7.33898202704798	10.0056747522789	17.7251996140447	13.1184740685569	20.3986642627979	8.16180362705193	9.84919086732764	8.24682198433459	11.2201036482759	9.94912797328379	1.10262582338657
ENSG00000078098	0	2.4512772686867	5.36310711857032	10.6178330917224	15.2730353739193	10.6075488071587	5.89643069415249	17.6039860400102	8.11053475856136	7.28686894006803	4.50453373631644	0.589290795591412
ENSG00000078114	858.621603673361	868.438009338951	870.634370771691	674.012364666728	544.633441289696	563.886321359517	1545.21571541414	1279.25187306884	1320.01646321938	898.805156466318	979.174942328401	462.905658849468
ENSG00000078124	518.945329984622	279.499721992902	388.85725633518	409.264595207119	326.036822142309	344.234510890512	759.782201643684	575.29816257144	552.53312708372	631.212734191928	414.674625162699	360.690548861813
ENSG00000078140	1659.23798114735	1395.46131052266	1552.65299549199	1430.57509197432	1367.18315077054	1460.99862052937	1856.97446580458	1632.48093349219	1391.97176409551	2052.92015156955	1764.93485555601	1147.01854497155
ENSG00000078142	1661.83959698354	1593.73145979786	1640.89723482805	1500.6917682789	1363.60658744659	1532.19419858197	2346.03022140393	1943.84706703888	2005.95187424799	1870.42902727826	2247.11179044491	1122.96255791756
ENSG00000078177	3492.59795884006	2872.65902879813	2640.08903648787	2816.21742140434	2157.1629719343	2683.62335534247	2854.73033698843	2368.36813606003	2181.89857645693	3463.98107486159	3330.97947338287	1557.70317046542
ENSG00000078237	375.961525821054	146.887038802261	169.783793568064	233.339573157049	200.00669921582	90.892699898304	370.270554421173	290.064662208655	179.190117750229	445.601696702949	325.375139115132	158.665291648465
ENSG00000078246	165.418925595611	151.986203488417	238.859777696584	172.367898317013	131.066549580652	150.373387380051	313.648316215828	282.045158117437	245.083218268469	294.292510332855	349.084344262368	214.281435369798
ENSG00000078269	100.017535133961	54.1146567656151	64.06055110353	174.073550315729	105.125772668008	118.306468499382	98.7882864847537	89.2181259990125	102.195523405009	65.6919590017339	95.1589360752481	28.0363637823454
ENSG00000078295	317.868656683468	361.262625636743	443.805986666145	576.415165081013	534.291718124685	481.968791301602	953.341698711515	785.639468147395	803.810930408415	1149.9021580003	1652.63157042706	894.416189768675
ENSG00000078304	3202.08840765068	2779.6678923106	2581.87055774123	2378.99529181581	1981.58492601038	1981.56863819823	3967.96580384602	3147.12393220101	3215.71943994932	3502.85070914315	3519.98746970191	2039.88033852109
ENSG00000078319	104.782958529648	85.0647558247894	92.8586977657276	91.6860818145158	86.5213426149263	85.528125426276	134.642131479116	109.011728194735	105.277776116361	134.769009819254	114.414075784147	80.6018792199655
ENSG00000078328	306.560843570257	272.609131693943	272.44559190285	695.520139285696	418.273902925541	628.062060984055	255.014657312889	222.004414537177	302.608321137864	778.092809316448	634.574286600436	384.508412869423
ENSG00000078369	5173.98026544699	4569.94793828709	4416.93325621579	3764.03131282214	2982.75000648304	3368.03360667586	6036.69282538595	4358.04361353735	5014.09712156291	7589.01662681245	7433.93053629695	5618.40295098747
ENSG00000078401	55.0423021345505	18.2299432877129	51.9830925685048	68.6485712280107	39.1952672784681	34.2160658598069	55.4925489697817	46.7012687286538	43.8310996567247	26.7079931976973	18.0427666489189	12.5602111472288
ENSG00000078403	812.460387162483	781.014161420201	727.197693159947	649.818759468645	689.647703203446	627.843814732776	1027.20615280716	946.743262088032	943.937225875195	606.654784116667	707.856040490402	451.83350621953
ENSG00000078487	63.2067794665543	72.9632528833725	67.2837766630889	48.7563689663512	67.7645661768117	83.7473381737798	107.205889529114	60.1885036584027	91.1811541566925	124.871086891277	123.088705069109	90.5266124373758
ENSG00000078549	164.822047752856	159.121231725919	201.931342661184	135.240065864394	104.371420600625	88.8878215734162	771.87304308543	422.597599009155	522.205885055158	692.693475604113	643.897850091955	304.43681120268
ENSG00000078579	2.84444903802356	2.82414872850874	7.1259122205543	11.7557561018744	11.4175555686752	2.83065502004422	6.40120074066662	11.4932189858075	11.1195003438219	12.2001216038286	5.28321615712874	5.54493136046266
ENSG00000078589	27.0561368129336	19.4818760193781	22.6286520645431	62.8143265017213	73.6760392604237	85.8940527267374	41.7061943146358	24.9427469500219	20.2013993428741	30.9913889217861	21.6045735927786	13.3859649834918
ENSG00000078596	0	1.59262657705501	0	41.6553187096105	22.9468389110985	22.1961419867814	33.601623250541	22.5030143801881	24.0864306915803	7.96773670249122	6.10054930649273	5.53412988434545
ENSG00000078618	2344.84802682771	1958.47491464858	2038.8806806696	1792.33196422038	1500.91692989003	1729.99143132828	2454.3100218501	2081.99242462835	2097.85378576561	2719.42817934218	2599.38141725679	1582.47155413786
ENSG00000078668	3750.76178770481	3054.65995131701	2956.20475054835	3558.80720226904	3094.57281048358	3016.25736249708	5228.86629157897	4490.84076375016	4251.37264144905	4577.14034497448	4773.49928569301	3582.11949705537
ENSG00000078674	8773.46407023597	7640.83272042855	7076.38476292354	7418.13819486164	6560.27199443452	6519.24900131501	9669.53628069547	7193.60348174215	7435.60138206075	8827.67672698132	9408.8529790726	4824.9205420539
ENSG00000078687	1079.52849557442	911.297428183289	914.840817821739	910.394141107136	891.832392070821	921.072023258591	487.192281328148	503.477173865101	526.508600251245	814.697661966733	804.718900809244	560.104873523612
ENSG00000078699	616.571114004638	554.405252180562	548.094002029625	448.194429153639	434.834001137151	487.672150876977	873.757552909012	538.955590035015	708.4166882888	630.003175971758	635.209249789517	447.859560082594
ENSG00000078725	764.991544075524	834.776113250394	663.248830943562	689.855862797476	469.288284610513	462.117457442379	636.43776332508	486.015420001888	626.961896457331	1289.14706683494	1348.06779479046	836.675617351684
ENSG00000078747	2208.46154009136	2225.08354660495	1887.6903806456	1951.99788128714	1767.41476839309	1798.63569076565	2432.05945091252	1973.82361301653	2117.84155250014	2108.24645954619	1962.5149597758	1370.25057490547
ENSG00000078804	234.917888907819	143.758623807254	197.580928137253	101.19473020497	96.0132564822976	87.1867885400404	125.084944658423	80.6052289418719	93.661203069901	181.126100593468	187.282386151919	172.137390237048
ENSG00000078808	498.16305246867	388.874391312359	411.228572250045	374.232889254688	228.195597789253	275.88910145951	571.968750296291	395.789263591699	480.219959092943	766.940954634162	727.563592728554	433.859537527962
ENSG00000078814	21.9370755056718	12.9878024851625	16.1153737982866	27.3339397263955	22.5281400056373	16.6895116808131	18.9795000463198	14.0741313047686	10.8014276449489	3.13333778166549	26.1624914965594	12.1447376019937
ENSG00000078902	517.013050244055	376.04942495032	315.117566621889	312.529069788466	219.98758659396	239.075762477884	377.639146800144	339.024150600951	342.605438665163	580.42922766229	595.005453889196	457.413412633002
ENSG00000078967	267.16423128351	169.328160345254	119.762214943233	229.621938710638	193.926336738517	234.343300653435	357.087481495023	182.348194080972	182.175562167337	242.722533063616	152.068788638081	194.205868912777
ENSG00000079101	11.3292440986419	16.2962508424698	10.9103172914548	48.1656903800862	47.0593343164032	47.7369840001818	75.8375589047395	57.6877430293586	73.2732975380609	47.3716176964798	26.6935778155755	20.6889071262478
ENSG00000079102	2868.93377304109	2556.34283093571	2554.90104334303	2522.75647946803	1981.87255924515	2258.40591426974	2224.84668908643	1737.88799604005	2017.06817354868	2066.2775948025	2030.03922756025	1435.61836620924
ENSG00000079134	995.220835206919	872.11674370312	861.031745449298	1082.42637967769	899.647716070245	837.016159912834	1354.97295547459	1021.98877684063	1079.12550481096	1309.59912031379	1245.12553346277	607.1193122924
ENSG00000079150	229.539632311001	244.9426301669	241.911959542732	245.845868777806	294.062790007413	279.138631692651	323.793253005127	210.845982537313	211.213589151918	286.833288170781	263.811859747644	236.657604800462
ENSG00000079156	715.50285354811	597.233350640578	561.617246734593	633.389013955759	439.651013205587	552.358479786949	523.045631781834	390.274316235097	376.461238825229	563.406955375685	493.901759149953	276.946289708192
ENSG00000079215	89.7916349320364	103.049849709749	188.644545596005	184.362970736003	178.876326533429	195.135767136159	4733.66195799584	3968.67110679228	4073.90382920051	630.525485939922	685.870002123025	487.412345323608
ENSG00000079246	12165.3982575578	9975.01118381943	9583.57337183356	9236.26586032013	7733.96534921107	8922.68504186481	14664.2518573796	11830.5652294585	13355.0674557456	14293.4439382532	14907.7529267314	10374.7608534207
ENSG00000079263	23.4928390372546	1.52839559781976	10.6546825725357	21.8600917111705	34.1554551545069	14.7876113404353	28.205040278472	2.21128399820705	15.4358155154693	11.0955291204564	43.2794393698236	22.0662721352439
ENSG00000079277	94.8771327025778	84.375822820924	98.6446888804546	86.1748420773257	83.3268387205796	122.74789366977	192.08417993299	138.805134898254	151.239970993209	203.877602403178	92.1150957827087	69.6774349308492
ENSG00000079308	30.8516748179955	44.1609438368062	34.8021788567258	127.961565420119	56.5693851716438	112.057419576608	52.5052147538236	73.7035333234823	42.1953962573807	41.9124308568232	24.2252899954982	18.7329642956381
ENSG00000079313	221.320785602141	117.466191177962	103.920713433424	140.326961404955	174.369030322923	160.49513314726	163.228590985254	55.7692422746038	50.979694586624	241.133060403353	191.992285394577	107.142306780771
ENSG00000079332	2617.70517352912	2044.67971710523	2132.25753733645	2043.91412258707	1828.78919708991	1797.24310411558	3278.26443304148	2664.53069515269	2843.52721852865	3134.80489584242	2997.0298489026	1786.83673748933
ENSG00000079335	21.287426028564	12.2688589745774	28.9841905372193	44.2577443979801	22.3905202611851	49.3446695943869	109.91390099458	95.5026159487957	91.3775864952199	71.4330208560162	72.3954824061054	62.7975286028511
ENSG00000079337	14.618288177493	15.3154180649506	26.4034745487776	36.4971981246098	17.6584135218247	34.0860556157263	19.2524654372335	20.4435671518085	18.662386688731	16.6522097104004	24.3770485595038	27.3691736861222
ENSG00000079385	10.8620453406002	5.27396419771137	10.1527509789541	24.7076879405103	5.27984541099257	24.4028026252938	9.28386341881619	2.26212343292525	0	6.30548887115066	5.11192522340199	2.05607439047939
ENSG00000079387	692.62469514598	623.479368009616	581.651446592001	623.399435997465	635.568724750355	490.605473084876	867.686919033423	715.674261633535	747.346779872247	749.460793868582	752.019878733277	659.532492578576
ENSG00000079432	725.346039891564	505.633525442918	509.775444082391	514.875014240125	504.378077453226	368.957974117646	242.911452510675	150.720976292595	188.34888244916	471.814235161207	387.837787094724	332.60854841844
ENSG00000079435	48.7677685957942	35.4274886657896	73.5241147538324	55.4390884544473	36.9429540896455	39.6365540699527	44.2941045666395	41.1416158953876	30.5446771250952	80.3408282700215	98.8456496500888	71.1454248966439
ENSG00000079459	647.903755850372	615.168631431109	458.280401297575	471.250525673764	367.076064223573	402.115192237343	555.923274479672	392.757809723675	471.907489001151	561.996767243455	562.933881548343	331.877630603977
ENSG00000079462	2331.59402432666	2013.31479591272	1856.94976958488	1593.50927404248	1402.82651752287	1211.96691744844	2169.97335146354	1614.63920707774	1716.0067735779	2726.03572057972	2867.67271884787	2700.28778465543
ENSG00000079482	546.489476690442	422.346953049799	636.969274604257	429.472349229455	413.001262710142	559.254606552779	885.018215553003	851.590367299596	754.749200917125	1018.80900150785	904.942621734394	549.881594591971
ENSG00000079616	364.860809023836	367.165763717737	325.85415425085	262.314650497234	196.039791291906	203.185132515375	649.004366472774	497.567220387709	571.415833923115	644.888069664486	725.825620667818	660.813938754633
ENSG00000079689	11.014067350858	14.9503433463348	2.93855859401034	73.3810667985584	67.1982148981781	44.3887017803924	36.3793919992078	26.5110068700374	30.1707495290383	24.1032197325358	28.9127687101324	8.26444123353581
ENSG00000079691	362.257896140591	266.564268156432	239.997719227174	301.874602483613	280.477380499172	248.990450923999	804.583542809985	529.519489931279	656.249759570259	520.410629199468	431.265680365066	403.747348294835
ENSG00000079739	121.973949270109	139.199486130287	122.697416280578	81.8761109091443	42.1586337045273	81.0070340435008	192.266577683416	157.805671368595	213.018727455234	211.871836264342	199.193537184906	129.132164201633
ENSG00000079785	3141.43772631118	2490.20354400949	2473.19826398795	2745.53639884243	2371.87773944298	2521.97457828113	3882.01087972966	3204.36715123229	3011.38098492437	3618.1373161826	3488.17329320772	2263.41934865765
ENSG00000079805	602.555992688354	702.401978712379	577.8196594627	474.924765651152	367.652125229066	351.922697446165	655.816799796763	445.867644798067	413.979059713628	819.422974981353	842.630458079613	671.458587900234
ENSG00000079819	361.892746948682	295.725769106759	349.766424462964	222.738223176717	164.368527367597	182.221797637446	476.409763464345	313.185951609576	256.063174842459	301.712472248043	307.859269658731	146.177364527069
ENSG00000079841	3539.51997955208	2957.81184885075	3054.12931353889	3166.89912870118	3038.65796607092	2943.38480348811	3130.73877988428	2712.91087703193	3207.47990512987	3090.94826455945	2982.38200719875	2932.78553097535
ENSG00000079931	40.8390924107889	34.1978378337546	49.6040364922229	123.57047795196	52.1866695998675	57.0618976270003	98.9781003437785	89.8866690909602	93.0350216051031	73.7622829998707	65.8645963361405	42.6496257650668
ENSG00000079950	4609.9193127491	4022.05561512785	3689.82636885969	3797.29234537791	3132.38183476656	3428.43523750893	5866.9763642309	4618.89367044384	4852.91202634332	5718.67758199152	5746.3251922924	3362.27172630402
ENSG00000079974	262.013087602462	235.520963562788	194.650006672822	183.002142535967	145.368651669462	185.832808155323	282.378950783631	182.843786110184	187.296235337086	273.144031852136	297.912285360127	169.340872882133
ENSG00000079999	349.950317298556	355.871224230252	225.006191057972	258.408568573358	108.68587092456	149.332381911746	248.926504215415	160.111139654145	224.568033515864	576.772552174879	596.323336193115	314.767414184672
ENSG00000080031	23.4515865234074	35.2873796538412	36.8764542230563	73.1161828683264	25.0353840796755	38.2551639870208	15.3387106217554	2.89536688653425	9.08977955058387	52.3862121900433	37.9768927663856	28.2442449059831
ENSG00000080166	7.84897051146268	12.6394851479188	15.4072975982717	8.04836589495891	9.65170578326403	4.65142087438469	13.5554916872841	9.63410114895	12.0045935593918	22.3120402541363	12.2512316281198	5.62268638878089
ENSG00000080189	378.211229137561	286.325350182498	304.471358018865	250.04918144814	141.863684384983	232.811784196238	455.617751786973	293.584101057239	319.622162611733	603.072485149431	581.954032990846	363.625779861025
ENSG00000080200	457.849213489379	314.564580732079	353.392618210331	374.869475121466	263.940155604947	304.667200548454	2994.06278227367	2524.24526815662	2287.05174432971	815.775041826026	773.808998562598	330.473700332721
ENSG00000080224	495.568550244805	431.094988104929	421.903974783404	433.527172292427	414.017472867181	454.845121412114	417.740448732645	255.370370233461	316.129772876598	306.770730742777	336.903745145273	192.82363652967
ENSG00000080298	2016.07685071042	1704.44641704293	1827.10786037273	1761.77049719716	1272.35107881651	1504.04526635946	4326.82225268788	3302.22531514749	3350.12876704453	1933.64105201135	1867.56260992006	1074.20892706058
ENSG00000080345	3818.99984335061	3397.34733395542	3367.47683253136	3260.84313798328	2472.59719461929	2596.68379205043	4811.36897303268	3491.0774397073	3549.1403591095	4332.4892985924	4365.90216426868	1898.36505721992
ENSG00000080371	1093.22924313427	950.947139732533	876.714372305584	702.317195777185	439.495767235391	562.194710656217	1190.19123128338	944.333764744549	965.957015670567	1111.582375286	1258.31190670463	649.651354012909
ENSG00000080493	103.82722071267	138.64691020459	78.2378043696207	81.6768790457998	71.9515599030474	89.6448051790543	304.057857658015	295.401292688924	357.349061361669	187.652463668949	287.336248705999	233.110957789958
ENSG00000080503	1476.04955717089	825.296529194415	1174.34991437671	769.456825908298	1607.65353606328	1049.37725138332	1840.42699208104	1106.5115174536	1573.11953437522	1816.99524264809	2041.37613258495	1235.46226838931
ENSG00000080546	678.517096193076	730.631034294533	598.737791073405	496.170112521117	400.085734176178	436.863687666919	790.811469276514	703.895282060554	709.96930214641	889.290904104942	823.30943239212	439.387512112096
ENSG00000080561	128.488265299246	97.6944907095851	94.5470514238889	66.0302599883796	73.6398890275481	90.421988562311	134.79109335919	102.570619615597	132.420319046805	110.112464224448	131.046408706291	110.810846855351
ENSG00000080573	20.6278867191039	5.15039882649726	5.0835661440798	19.3889828316953	10.3859252282426	25.1679084440118	40.66891423117	25.4796404813174	30.1675528737939	9.982651735085	10.5456893274759	4.71190149113607
ENSG00000080603	546.752794857499	699.214343346964	533.321772539356	484.043889206464	531.250412697468	649.801688659533	360.020243837001	244.392277745322	172.242415166126	479.697453350471	415.827374518322	409.212398349749
ENSG00000080608	529.567969299543	444.84059615393	494.643156877291	581.41886851551	570.904979482119	558.554174460993	845.270139250625	656.238688382727	634.706418791337	658.208105872398	568.249547534291	317.003081493784
ENSG00000080644	15.5232006176729	19.4653418254174	38.4953421777205	19.1201946113123	4.3447552710391	17.3484341681692	166.057079115693	95.999548607633	115.233384463284	71.7333505785033	74.8134605597718	46.7248595281852
ENSG00000080709	93.6717327531785	71.3358417286975	60.5607738639366	78.6105580008287	74.3696523296726	73.0721344569849	79.065489216098	76.3320436815913	80.9607170599401	63.2587488655222	57.9108935216892	67.7804931783057
ENSG00000080802	572.059665719204	547.677335572095	522.714502412718	466.881271367499	369.565957807032	516.295448053237	620.593530040011	484.011653163766	525.405781643397	661.426669193187	493.241909551	318.318372995308
ENSG00000080815	1359.69913254483	1084.01161086078	1042.55388942107	872.099436646106	915.38643071837	851.910442229784	1814.85006728953	1607.81923257692	1621.83732399251	1429.31352965292	1413.02301193292	1217.08404735181
ENSG00000080819	200.135201437404	183.259913804155	142.883514389569	158.916557332084	101.134182600168	155.237627067721	285.036843255686	148.393966778594	171.088905585135	383.369216121767	317.395018056757	147.883053067039
ENSG00000080822	1731.04448986493	1353.8775040473	1298.27118249112	1311.1280157031	1243.39314291387	1281.74705143363	2429.8131013818	1943.51916191276	1967.05099389759	2142.67397814973	1918.42386298046	1125.31857851952
ENSG00000080823	432.807206488269	370.434940922715	363.249452642173	391.418714417825	320.199439184037	286.404232899839	489.04019477208	426.81074963715	390.976078010665	427.048605440749	524.228455976015	346.036044854071
ENSG00000080824	14588.5589243663	12533.071210331	13054.3009239895	9640.31457135106	9837.28175154244	11713.0044385897	15888.795115109	15975.1224915228	15416.9807801119	16389.4049913551	12869.5767661898	10998.4447382018
ENSG00000080839	359.714907810957	339.061597570179	321.997061315807	424.184517935901	370.385189384506	356.876755050538	546.579462681178	404.646336942561	404.327950483535	443.275921880641	467.032195856198	404.017465389
ENSG00000080845	500.328608853549	473.755492511357	364.782004848069	395.436739296141	391.969177980169	339.06660839661	472.051180601659	379.61969848617	399.755870534894	656.608233289365	607.050376995267	519.746321328795
ENSG00000080854	315.896126065397	386.452587628049	385.897461781486	300.649754306272	390.717536104018	352.630855129859	150.694436532279	131.386277646102	216.793233876407	236.648961925819	198.349597995716	215.134840200644
ENSG00000080947	173.532714969699	156.1323024674	77.0447651437753	220.459802342706	142.220613866399	254.985697823476	176.0749614728	130.881321178144	318.708043090275	146.163097155122	269.743808593759	313.938990259242
ENSG00000080986	51.7966818094249	47.3667620305097	70.0816932881438	115.735305782992	92.3326007886417	109.179212971695	419.306310532101	368.930099216844	345.530339934508	99.1592580541346	93.8102112985249	61.9952897968739
ENSG00000081014	465.593406092726	316.803427078161	299.564600194362	409.795644170567	274.07241812942	321.087343523728	400.376879315235	284.237259403411	341.802564166902	397.987390489959	445.170044088155	162.422691446462
ENSG00000081019	1546.90456800598	1383.19490761492	1225.8360829983	1169.45250729956	1006.47415321485	1045.64792318011	1848.44877890461	1411.69675871736	1723.29845080738	2188.2003001239	2286.36243760843	1139.09530084733
ENSG00000081026	599.633305514011	630.074331076752	508.726416384884	633.778054311342	475.43390878435	582.026739546028	1467.29027946229	1046.27229343304	1119.41782441103	1536.47873152878	1645.18573452431	885.592058781649
ENSG00000081051	10.5601846240049	3.42963307843202	8.83755350729318	21.8101591009373	19.0520475620432	19.9365951179373	18.5868088258188	18.5903341049601	14.072204144455	6.91402677031623	5.16552594220224	7.068533868425
ENSG00000081052	2.26410079952408	2.23391030843425	3.683797406585	13.2303889308218	22.9587746208151	23.491643276267	7.73097799327949	7.35425064546808	2.1396229373218	7.04183212050049	5.39646145336023	41.1451666866512
ENSG00000081059	3.53023594401697	7.33940026550309	9.73753301149608	19.237843610324	9.87041474177055	15.4371761915455	12.9236590355928	7.54003910674765	19.4330585470354	5.95453981813602	13.5517728069156	11.9605296523228
ENSG00000081087	744.947754237237	569.9548846713	663.389313657388	664.162238774148	481.323504541489	465.38763842236	777.031898350767	710.396925687908	718.693457388137	945.40992383336	941.3233055788	499.753854378703
ENSG00000081138	1495.80403198859	1218.6113741053	1204.03107865532	628.413718410479	477.209834377345	527.143001692612	494.480193958663	412.556234814414	506.647299093455	969.795980256517	907.026668907109	482.464231582599
ENSG00000081148	268.385532500768	260.540101958461	238.534372164615	250.284556458361	221.405814476956	212.574312865814	464.671465901633	302.690224287601	353.43775366848	289.993225386201	331.884052381534	215.270548790143
ENSG00000081154	1797.1287453587	1609.18231022063	1488.85393527647	1783.57503010182	1655.58285566242	1689.10213076754	2103.98788760426	1923.69421821761	1750.66090160961	2080.31793244619	1813.68445560158	1055.22134982988
ENSG00000081177	1178.32035503038	899.718210046413	878.626228033067	877.254627016894	603.739134862781	603.454922977119	1347.29132681638	986.540568259577	1040.66801830363	1297.79945583777	1240.51384281466	693.876415612723
ENSG00000081181	1702.31214886472	1618.03730605034	1352.51292840877	1719.48740501535	1720.76888640915	1555.10379442684	1366.50495745254	1128.90356550134	1183.20340508721	1535.687845653	1378.50698212223	1046.43080394473
ENSG00000081189	551.781288195407	1127.97430253902	1117.58638182149	1018.66919630176	760.201258623889	967.119086581757	543.804625385206	440.724615470952	406.550606502261	917.210041448478	388.475641355682	221.324535287069
ENSG00000081237	25.9394797811032	16.4469002787405	25.2435326491659	23.464287706983	15.7684537642188	21.1452540838873	28.5234372520169	16.3419771568978	29.3064541706059	13.1919749404734	11.8289002757373	6.7095284048002
ENSG00000081307	1191.26471054743	1158.41900271416	987.034159977695	901.21572767948	687.195961347935	775.878628767244	1527.02445244375	1164.89810353298	1076.58584362327	1464.58686003191	1209.36358799728	716.512113439578
ENSG00000081320	64.9825321923385	40.3444129507131	44.4629689843625	78.0572712263258	62.2372295875356	44.6415566328864	157.855621663335	115.592982768711	116.201241082707	58.6656859889053	50.9241041409922	57.9687425265865
ENSG00000081377	533.13467292122	374.21621743461	461.441324736019	510.59122312358	395.570450344728	399.560591568628	446.9330436568	482.172297298675	372.463188144551	587.872199210798	606.229347333243	524.692823259939
ENSG00000081386	1690.87159836027	1562.71926018583	1452.21012135719	1611.52951777169	1131.26983326309	1166.18339116901	2218.89680978553	1613.05144334028	1770.41368698712	2067.26240190952	2177.21293636371	1151.61156125888
ENSG00000081479	171.751271699413	96.7329008907477	86.8980562491892	193.680959511046	151.988399617857	143.701218782312	2192.03373761515	1344.44435646182	1525.07114315666	245.878677567412	483.058895678994	324.764422174325
ENSG00000081665	909.552300602652	854.52220468482	761.353239170451	1119.02198266594	875.793207622571	935.965968683097	1031.31285871389	842.823858952092	870.316562637598	974.272080054001	983.672388569628	477.468980635718
ENSG00000081692	357.946377041815	278.724032723477	286.346967636085	237.357618477914	149.805887632808	201.876529038059	357.058692895798	211.825941412144	255.426752109705	490.263712084568	591.268565596994	345.840830162234
ENSG00000081721	1074.00884830469	913.726588593981	856.498103562422	896.053686961669	818.737769484756	754.909779696444	920.243030485933	804.350140068743	765.323995174459	978.91046741174	998.346909183089	615.311983072965
ENSG00000081760	369.088332664946	288.728767567663	305.5024019342	241.013199834339	198.937625289594	241.402104511586	385.180376318143	232.170309403329	237.176922688974	391.959700511539	457.688281227415	272.42085212506
ENSG00000081791	518.096889871113	473.880113157066	496.247313855129	401.69601188311	264.225680128794	361.525199719191	633.763489582865	371.084339398781	407.33572770247	487.227867723907	619.974455491651	290.444504410775
ENSG00000081803	652.287117113487	629.183831388027	566.867803031924	165.306768306271	129.670761914057	114.810694290495	641.083404762744	638.370043277263	607.78218301036	547.45820136046	548.773530610689	359.268479765201
ENSG00000081818	27.6441101532993	15.9333335430005	29.2644219696436	67.9689665784219	62.1019520872076	73.9411758026019	68.6976549987995	47.7201381886311	49.4797414705165	40.5580544267611	40.8763144032451	13.2669906702834
ENSG00000081842	102.233122959838	105.478843965354	102.284418474006	90.0562929833557	59.2354684521422	84.1949052234535	685.721566197744	490.952253374464	605.718447625954	100.81475232856	80.2449357562309	70.042904514251
ENSG00000081853	25.1741712928817	25.6980613772733	19.5816426613341	19.5953128617159	24.5909189319695	21.2822621360085	18.3055789072835	10.8689943054604	19.7176721926778	29.6748130549992	27.081764817199	8.85403520885633
ENSG00000081870	172.776842012871	104.857630110716	129.160429174988	147.340489564215	167.903427390161	159.525995721327	374.571039255691	334.466541611884	308.30508325013	208.264168689503	184.583632993856	123.304683354824
ENSG00000081913	438.871093229063	519.141951123456	521.250931575397	428.277249005413	352.776591484798	363.497557398378	640.303430225551	519.700331416897	654.782376397464	770.979218991591	756.76639758975	430.119655281915
ENSG00000081923	21.8572570800486	5.77063888986266	31.8328202281783	15.0269772050322	8.09683389004262	9.56371994882887	25.8206497841686	39.4329459193325	6.05055402952722	10.0508185125959	21.9556377302793	3.06705484238085
ENSG00000081985	1.34407314984336	2.19759866950282	13.34647174951	6.56263394427332	7.34273884651638	14.4766766216777	17.3987922539983	20.8167115480435	1.31501638189114	0.76902613040705	2.74889331544611	6.42043357921394
ENSG00000082014	1429.28402919095	1231.79507447514	1051.33474395521	1064.00242887428	691.853448265718	785.83720242847	1472.97887389356	1048.49069672474	1188.00930112124	2355.21941264824	2274.28690066529	1816.75185475822
ENSG00000082068	936.63097662129	829.884741189463	777.482423000109	762.442732700205	638.081037480108	746.611876196157	936.140938583625	764.445553208581	1080.12548405542	1029.96034493736	974.520386718265	768.392713666594
ENSG00000082074	12.3003857275927	6.60164824314508	2.48302414790978	7.05909581421108	28.200525737061	27.1947277995339	6.26744969200521	0.365699242754443	0	14.7121731584289	6.66450810989592	4.99115462486329
ENSG00000082126	24.1951099876936	19.6116717651702	32.4406495954567	36.2337660368361	45.0116705231608	38.379561449791	18.1384496588243	17.010930369111	16.1697356901371	16.7700313898795	19.7023877721225	8.50947390373515
ENSG00000082146	887.205578150166	804.923520913483	789.945506914866	743.364940052831	637.006628908843	739.494864506169	1301.25143237503	1214.44078782246	1201.5700636321	1403.42089508885	1188.68429356841	752.985956442987
ENSG00000082153	8078.99419214415	6466.70694637451	6395.22919572063	7773.43741179683	6871.3207953382	6766.07623418278	10641.5923488034	8450.81441285144	9057.17071563384	8996.41218218539	8915.13218797582	5475.7875824009
ENSG00000082175	0	0	3.59819849824465	14.3919144428241	13.3498214058183	5.83173572859144	14.1953843221254	3.13657657984739	8.72010386647169	1.73686683868637	3.8345518691657	2.6021068996026
ENSG00000082196	71.8439894882474	38.6798579097716	38.3359946464374	125.965971909898	121.607965377675	137.323422133663	211.234877211571	157.548652839662	74.1077534519058	249.601950512011	211.727292222577	125.294879474858
ENSG00000082212	1632.93336633328	1392.10304107307	1306.84511881261	1270.17111295697	1058.74705280647	1108.36327624435	2354.7775868804	1788.67282121531	1924.95916018516	1962.98155839554	1984.23824578215	1286.6851638308
ENSG00000082213	792.858373918009	670.795355604585	594.839058811358	728.005394611009	569.690860202554	616.795782334048	760.078208260892	736.758075900803	675.526139420809	692.078846525143	796.016100329067	337.678089891777
ENSG00000082258	2860.33943009694	2585.18560421116	2782.36355873935	2414.70574568317	2206.47063453192	2255.97187406984	3255.45465389247	2198.43529839543	2187.50129598109	2851.17888446721	2978.88260930622	1424.42080564922
ENSG00000082269	1856.09958683834	1417.66786594165	1563.77532100812	1520.65367152419	1426.63999800294	1493.73080071824	2051.89123224279	1606.64091994097	1759.19653828219	1610.60035116194	1652.19698583277	843.778138256824
ENSG00000082293	106.96736086589	94.9546960378685	107.874068736997	159.708707272355	209.418947920648	115.733330698452	79.7569954395599	53.8259176509909	37.8232132607313	149.387008422973	156.702990756938	91.8828099584119
ENSG00000082397	794.34185917202	672.550737060603	666.455654676407	819.309216342026	466.090862258938	623.434365175929	1548.91276508904	1295.29826637617	1567.06748052834	1261.65044694352	1379.30344013425	739.423116361121
ENSG00000082438	59.1469592446485	33.1292209849404	41.1834333755245	46.7939867806632	22.502850386695	43.1609676229158	142.989665825104	89.1813687616629	90.7522643012802	78.3760266022202	33.327109576578	29.2631240620399
ENSG00000082458	964.129153258702	772.758533583736	838.363102237214	861.503727496755	710.605897830304	694.303558000564	943.727962899548	658.316410262647	994.490186751698	1185.50022828189	1160.41226057358	764.194504076145
ENSG00000082482	431.434217824618	443.515355860289	411.767188673476	244.752103850318	191.687464629077	179.979661544582	321.759817428692	394.71254636636	375.244004040182	439.713471586101	452.506276813758	346.299331783766
ENSG00000082497	260.649294276514	248.102543420512	257.936470894979	152.772475477071	159.981277221451	119.372845471378	437.576384629804	285.333485389888	376.610312096	275.269344788113	196.761493009811	138.812664255651
ENSG00000082512	60.3798601480559	38.3176161715599	70.400166387458	126.619564748633	94.8945704710888	80.5462884109499	124.422943246476	97.489006789019	82.9330667121509	48.642705554877	40.3872764041274	35.6879440568646
ENSG00000082515	439.869975100204	321.788379409897	297.082866639569	291.076171482416	290.612215685711	325.39618947865	508.060354678633	553.738292955404	480.88315451229	434.071616563577	378.446157622247	443.04884658315
ENSG00000082516	826.177969529816	628.15741335809	641.09139436405	545.069810333253	513.125081967625	462.831211634379	1084.2735773011	795.94716221245	870.361150211217	1251.24727475171	989.682413866516	615.337425410461
ENSG00000082556	121.821942919233	99.8706425635455	105.527420141448	38.1611008326803	45.9445975433811	49.3153386974306	121.051989586124	73.7739989636443	90.5475329231523	66.6542714843334	60.5422163940757	63.9071478502837
ENSG00000082641	1088.20915306937	838.441331117878	790.222882337099	718.257252277695	479.993326834706	653.353309694743	1324.37213892821	1003.26320042971	1277.55338403358	1945.88576836547	1900.65649596513	1634.54761755158
ENSG00000082684	265.205533206514	353.610386748608	300.860431688328	194.635309241869	125.851201488371	196.578712178434	471.42463307074	255.612073771067	373.436030814954	587.484407184026	572.41823529639	316.312657312748
ENSG00000082701	2462.4701125065	2492.39851160047	2024.32781175312	1758.57242097151	1332.93389561797	1630.90684248646	2316.26305915292	1852.60846790068	1989.67352466086	3208.52226992461	2719.34264138162	1903.27344337102
ENSG00000082781	74.760930981508	34.8515865601774	88.1777348333769	134.031558606934	83.5145180824102	45.7169226356768	564.176403477699	323.046866940921	414.335391274025	356.159400770774	367.069299241033	416.540794531689
ENSG00000082805	1687.12563600571	1463.37010534883	1345.92363436464	1822.63878328178	1609.54636227601	1599.44993325927	1491.41920746576	1544.07721715173	1469.64662901159	1428.24830816861	1396.72865674082	1544.88154170632
ENSG00000082898	7033.17922469993	5088.15821442858	5508.01707520853	5436.0672567568	4925.04796896206	4999.47497135164	8552.38050590983	6822.28407779093	6898.2019851077	8046.5516665299	7971.3000217962	5133.35172907693
ENSG00000082996	664.55770019867	603.586124509569	521.446863270295	640.082761265912	533.699347741789	529.147067348477	1277.80073169866	1133.989295485	1167.81079429385	818.757132767664	852.224629827663	538.128925089095
ENSG00000083067	675.088357019256	673.943339872609	468.047555960804	878.709190155673	446.807616775277	624.293827139429	1295.41628528339	1035.70788829966	1113.89192586857	1088.12600816363	1317.31865694176	590.757633866948
ENSG00000083093	556.710923868693	469.240734381833	484.579533733982	516.792304569122	453.544534378109	451.402818264492	704.716503695467	502.348044207236	571.271360457432	614.735434245889	755.226072678116	340.030085626788
ENSG00000083097	5951.51347805915	5131.18390490008	5289.93645563974	4823.38809312532	3523.06530782179	4232.33959074768	5376.86226041015	4593.77715931631	4189.08618935644	5541.21273521156	6484.57680592419	2176.44682303849
ENSG00000083099	1027.30909560289	961.228792537524	907.485942833231	872.100824219664	753.689173772259	712.664493020699	1452.55640896698	1007.33915694234	1194.19400495094	1138.90504692273	1172.51691747377	637.047945732623
ENSG00000083123	154.09226237827	136.864576835904	107.808846211757	156.501440227157	115.901721528232	105.376421202417	358.695967932823	332.424949752546	331.870947625124	227.900873764191	228.848853260366	174.527400841818
ENSG00000083168	2512.81832637838	2342.04459764274	2144.31964247409	2065.41366292102	1965.38862586954	2023.05081831634	2371.35372400157	1962.5910058412	2298.02417380387	3089.98716323932	2720.2954739365	1948.64078425054
ENSG00000083223	958.548231298729	972.801879504907	817.004481363877	973.846729424825	912.319133436261	863.329357119595	1451.38381499469	1206.49738823695	1082.10580631126	1205.43068582827	1178.45043631053	565.482149055787
ENSG00000083290	726.670756956431	755.989510909004	796.267463516695	987.222242909308	441.737944742472	1023.96151391741	1457.46604853936	1053.94150764187	985.651038120931	1657.33281053362	1482.08933658375	1339.67493814264
ENSG00000083307	10.8633315461757	12.6869830017135	15.8802679657414	41.0502081355351	39.6942358648731	15.8255658578522	15.0156286819572	10.6632274568039	7.0356139125444	3.42408189289678	5.01217322502069	1.21370706809674
ENSG00000083312	9162.80784954745	7945.13687483036	8492.72812534178	8160.05114326177	5692.29338159297	6636.00812006093	14186.9151561552	9827.01754891155	10980.8953777012	10628.7920214126	10619.6127565476	6183.049286666
ENSG00000083444	122.454419242932	122.421944631795	64.1509313194995	96.9040352000347	53.3129737376536	62.8354107949224	179.897032259934	97.8775252816007	113.972189010593	224.146076084779	165.840038081222	166.007903688491
ENSG00000083454	39.3908518989613	26.9589916693482	33.2131972876116	50.3961395197757	32.450816864314	18.7361304318835	15.2987364513422	1.72215947573558	7.54835551198398	34.8118089448182	21.5943472361452	6.30540172022465
ENSG00000083457	254.368672898303	184.068704930025	183.816854083593	172.474994194092	171.581349547422	166.956813595315	417.123705862583	380.800136066075	326.054373525198	280.815754202266	270.090830124064	203.647483975926
ENSG00000083520	2710.17186484007	2208.24621509516	2262.12564297762	2258.32986364335	1855.13512918988	1852.08623784039	2940.83794213773	2299.7294533639	2385.35405744182	3087.66403378448	2939.98150221968	1570.46398855763
ENSG00000083535	896.836088185674	869.15304081965	893.069620972432	924.020677526177	712.725955479153	762.774440405848	1197.35245340228	910.757186586235	899.985587998876	967.654732675845	970.451617589075	639.913871601577
ENSG00000083544	1091.87588700688	1048.86858652285	909.166927652747	1205.52115170032	1332.57091663868	1175.82206306205	1490.61629886632	1370.39137439903	1350.57277283774	1737.84062222485	1649.58667040364	1473.38688202373
ENSG00000083635	264.277205122963	193.279217733488	213.862161842926	204.884254561272	143.409685847581	154.99160371481	208.137561898219	141.801560534588	145.316330533607	285.630197636429	266.463237813395	153.353019460863
ENSG00000083642	3564.67579748087	3095.20405157279	3038.71282655616	2558.99382091746	1876.4667537814	2505.75622452243	3339.76473252075	2741.36390149512	2604.62490403802	3050.17133262443	2957.5357817951	1582.07208136999
ENSG00000083720	2122.79868952923	1570.12231898064	1352.65771763455	1543.34277607581	1347.08460787975	1230.60617822109	2155.17818776518	1741.20797868543	1544.29961958394	2358.28457610376	2094.09458283649	1607.34458828623
ENSG00000083750	1056.24034686784	946.488208337042	868.578945000518	701.058742774761	602.668620953789	519.245211150181	1265.53679414471	1058.99733850731	981.904551410505	1403.02741098781	1427.09441945571	705.708454248527
ENSG00000083799	2564.0948281235	2105.72563196323	1757.83440804881	1479.99240088785	976.223341597664	1458.81595539417	2351.27000117776	1909.26850003817	1798.08380547202	2335.27936890962	2264.58166190661	1166.61842717767
ENSG00000083807	84.6879212789037	74.3270026366604	74.2048284251301	105.47255698035	74.6835502608252	78.7673944808925	176.810983576138	143.492088866633	157.6741737715	155.039892490898	127.134737583274	156.947873529153
ENSG00000083812	349.656619730582	388.484589412343	302.059950980594	268.936014275804	194.071963914655	172.662924672039	344.350757928498	176.525187926467	291.516798644389	727.411447904381	707.873552642916	485.455014865923
ENSG00000083814	161.147121956301	162.439148905849	125.538061322297	238.917783131007	255.352231841085	194.516875454038	592.945783599761	488.315096674947	509.483176895372	458.711838626398	432.935769135506	277.919581756875
ENSG00000083817	301.066881942284	261.167854972916	255.56796080619	206.982290273119	157.213899076941	181.742593783249	377.76406717269	313.593916994095	341.422540933921	383.915498194977	342.23868059257	264.404889799947
ENSG00000083828	720.929634739452	618.255354108694	658.787851732656	549.677763024858	455.66229212307	525.225947325122	725.738749388602	499.765562612877	661.017710756918	627.228899673512	690.529587167288	312.286793543188
ENSG00000083838	161.601390066824	146.703088626609	118.122907709564	93.4609389738468	66.2535061000555	85.3361252733848	187.905912638119	119.38133261549	146.053429954338	273.161528712396	281.030209677522	162.216072369975
ENSG00000083844	780.173382882396	698.475985823476	710.621414838941	712.244713585637	400.908594366836	471.565065369549	793.454212629185	486.876196830498	654.917110341939	938.160928099891	1109.81213138503	550.376497872334
ENSG00000083845	5287.88329624903	4551.92114087726	4202.29263133582	4633.7271651126	4408.24489471216	4275.4408199017	7645.19651691498	6939.91789283954	6655.93142907234	5931.83420665678	5623.89919020558	5882.40355705896
ENSG00000083857	7701.62290582444	6907.3542890866	6735.78601167295	4052.49479029261	3543.11549638254	3307.088995082	7533.03829950222	5791.04576590359	6848.33195415749	5712.95182317346	6219.81662177314	3418.33870457072
ENSG00000083896	1670.17148221061	1397.62702829755	1420.76870044858	1140.42387708006	996.865105913871	1170.70493702561	1574.12016665881	1217.20900352687	1266.78589620538	1614.57485010794	1578.70662452519	704.868408716692
ENSG00000083937	1134.87944784292	928.091917493436	1062.59253414512	979.00357131954	910.145906371124	868.175539354712	1666.50809040272	1306.34503342154	1376.95771154814	1459.05158566808	1504.48997325534	757.525598916884
ENSG00000084070	652.104628443696	585.761746711674	618.726074283245	582.521806248484	365.505088550928	451.543897095956	614.823303781448	485.228355753196	523.363960534832	881.423474554982	881.797300029508	547.512696307568
ENSG00000084072	626.370858159603	563.082404928825	548.593317312138	596.504962703285	519.86124963541	506.120548380972	832.278427461881	669.989272315821	779.136040289259	741.953610526313	700.127566205968	461.775612494054
ENSG00000084073	858.383001649897	697.455588390041	756.657866197204	887.583407150557	794.617939251528	821.573011922203	1433.86517634779	1220.53638588263	1147.96669022694	1170.67030446506	1159.53988273789	600.214610751786
ENSG00000084090	2587.89473329601	2357.33530386098	2045.9006702567	2071.60752766075	1414.6544046475	1467.42255172917	3433.32358017932	2385.51141565896	2609.4998392832	4085.84278352813	4315.70520548318	2216.78210278107
ENSG00000084092	248.411624186805	262.446090242029	209.673557962765	272.405966915257	153.046276268337	181.99098589069	374.192075373785	304.356725434586	306.207688531528	515.720963635574	499.325979471561	292.354639593784
ENSG00000084093	392.133403896645	242.8329968491	237.566597075339	191.437496228113	154.867665357423	290.287020074708	540.597053655237	420.886327152569	510.012040365272	457.950910792844	534.678363816126	270.025888757784
ENSG00000084110	12.2134348036	3.82888107861187	4.21798248098013	3.58307146841296	5.12568321919846	9.21784557296967	16.2375595801397	0.921195366832895	0.691974129060592	14.7997710050715	17.9386707773009	0.633902804303505
ENSG00000084112	242.226557599852	241.294498044687	291.245196610807	153.915578441569	202.040548247373	161.170583817625	276.766986558485	240.881919680267	239.631995318205	328.465561941352	254.700416232594	227.531625447728
ENSG00000084207	1817.87177291397	1621.5188506498	1607.22561004759	1741.94429995857	1376.33002492657	1262.50783789198	3671.7063957806	3208.61723143502	3099.66889944793	2390.19633345122	2331.86977167881	2348.04816907881
ENSG00000084234	4203.20502657559	3729.93119367416	3859.54399429276	2959.73356108197	2438.4960417975	2609.61941573839	4820.55859440838	3680.29900145377	4165.26898957172	6218.74792334872	6148.42775314411	3951.57947103539
ENSG00000084444	688.209801132502	649.024108913833	616.558454243954	456.206904238395	401.738929922862	455.166957162089	546.013869335397	411.934972051355	553.291603150153	1002.9198079728	950.760876367933	557.193265254262
ENSG00000084453	80.8900734489544	49.6387042012966	63.28255246441	66.2405538728471	40.2187765911287	49.2968481667989	13.214835590535	18.5176988394002	5.25247411268028	16.1931979453555	13.2833768260706	6.51492324362527
ENSG00000084463	940.225853443315	585.781259218763	548.395119604805	735.731375663694	490.913264584467	495.413886584237	551.939052398227	469.59300246198	632.535988368159	912.996137758056	1062.56142391121	573.07514449499
ENSG00000084623	1421.05165664135	1236.93625688581	1154.93021057354	1229.11434705694	880.687932125511	906.814171832125	1901.48509418597	1519.37211112456	1674.4574049136	1408.08567091922	1482.61543254462	1254.54440664182
ENSG00000084628	310.475196550861	282.46296263705	344.621546662222	366.468262040796	365.380089812981	346.884519305967	406.552545678205	198.082975977927	289.456330648944	614.737136707763	590.348415873155	415.478233856703
ENSG00000084636	14.2606596330724	13.2881178920556	34.3655830857777	61.0992080265236	40.9546728279307	41.4694354391612	37.79275608472	32.8945843694582	20.0683041858551	33.0306719141845	49.8831291033448	25.7532923160885
ENSG00000084652	698.335389959813	675.534326740649	689.55293884567	570.515660578271	369.994729212456	422.709181164361	1164.46173657204	751.510081281366	955.868050500485	1296.05852082488	1385.92792112862	751.556618525982
ENSG00000084674	1.21663652206171	5.01703126738622	0	12.7325384579615	13.3907809309631	15.184366308096	0.603582422271698	2.4674603170527	2.48973485850984	1.90166658971945	2.23323434195736	1.32939582060678
ENSG00000084676	1294.05239664983	1149.52505823515	1050.2947431492	1443.81665042235	1144.67488975572	1351.60419695659	2155.58736065532	1713.02259184223	1689.74299801743	1441.97584504309	1507.45746501797	1579.55470181207
ENSG00000084693	537.901545552015	452.053962059475	497.604582204285	422.331182859051	305.517199794299	347.893500305864	727.443316389196	612.393749924047	636.403680491161	941.6831293782	804.74461555225	623.312667734047
ENSG00000084710	944.15316032956	799.356830476848	815.970376106445	662.46893542081	459.191871216716	568.880113453081	896.263417937514	484.164324714429	693.453978843458	2314.80033504386	1966.35729589271	1067.59496939314
ENSG00000084731	2960.83462801969	2336.80328912747	2447.59761711846	1940.37551036767	1871.23150945345	1852.49704279736	1747.88567519408	1314.37925754888	1630.62020851113	4107.52979686421	4057.78706011056	2687.03964834708
ENSG00000084733	2825.35183388643	2217.74246585829	2295.68576424239	2118.9766947353	1617.74333826527	1817.3943575505	3659.84125422861	3208.9529715216	3474.16494271948	4287.47343436457	4104.41780669276	2344.48809942445
ENSG00000084734	24.4119869043703	9.38365713731919	16.1132539931221	17.1154895149129	17.1534451307216	21.804096459536	18.9684552819016	6.46170269498192	4.58334661421515	12.3868310230402	9.09038288347018	1.11793040698151
ENSG00000084754	1362.19328278107	1239.89023062873	1158.75776732678	1018.74313131291	881.556900655109	949.998941600309	3060.33162802692	2670.85795327674	2756.04400488963	1830.33361211336	1801.89763827313	1452.90560742581
ENSG00000084764	718.563534020614	662.520240048291	652.260856645597	423.238229117377	333.948794897804	399.936597493416	545.084538777047	383.096857365727	436.664172127173	840.404292203111	893.545119827941	609.286599486542
ENSG00000084774	184.439100441561	178.77568375797	213.060289896451	186.274163344096	154.864109260478	153.349920416798	240.130616034329	126.253485141815	171.050004516277	286.293921448141	326.332756493612	210.73422250937
ENSG00000085063	2642.46298582098	2094.7023001706	2257.43990326432	1929.4439012595	1832.31568628949	1698.81700526767	3532.54575104701	2982.96243870057	3083.4319368865	2670.897823358	2628.4179484073	1872.28240433209
ENSG00000085117	9.66910128890561	10.9991682601536	20.1653291550827	20.2296697120529	29.7236678109783	23.1969998056374	68.8987238310856	59.4182124770086	45.7531143450813	37.0602192884409	46.1838091289706	25.9729809227419
ENSG00000085185	74.549703981989	61.5640180430736	73.5615829984715	41.8932712428945	95.2576692537689	93.5218842768203	59.5411978909527	19.1075128487843	42.2066213500847	44.8067962541492	49.7003862676991	53.2529209731288
ENSG00000085224	11952.9228406895	7405.76987112686	8429.09547266558	8578.58215762531	6102.19393662678	5931.36322945069	10177.7688852652	9433.39835778724	7433.45220881079	8875.52259893939	8907.27476079813	3995.66081261206
ENSG00000085231	108.329135465858	90.6937041678606	119.557509450381	133.094746139195	118.215247525129	66.9491420487112	129.866401940742	124.441748535361	154.938509265815	191.916760111086	153.527513691986	121.526868150394
ENSG00000085265	11.5442195162657	6.98477096785384	4.89265191457394	53.3411374123752	51.3362266224373	53.200593934801	11.7174345657758	9.32174642822237	6.70245942412805	16.5118084845808	15.6208524904834	10.8127785209583
ENSG00000085274	1042.51301611763	805.10208769248	915.377296284281	966.5123542503	800.554325909437	813.48630872664	1069.24312527958	890.624293491009	964.629793240218	1073.63757382625	1070.36723462975	662.642004615226
ENSG00000085276	256.473842952539	252.142338451125	200.305934009194	568.03056462949	402.01582969097	498.372302788895	60.3507370155067	81.904979550483	50.4074898768888	57.4950268494671	43.0439919574723	28.2836469533545
ENSG00000085365	4734.43763730683	3957.63406492081	4045.82307692299	4439.67607552936	3856.36937722125	3724.46715564444	5393.25827180955	4213.53502343658	4218.88193104017	6120.26987930778	6070.44750043745	2608.65855927105
ENSG00000085377	481.587298086641	415.822328405981	327.924271111015	364.361572461509	283.858209731487	279.343586868887	515.794411840569	391.313233469578	341.238924989328	671.850686455115	669.910147339927	416.531045065187
ENSG00000085382	780.314422269762	683.558400684606	653.973714951223	803.074907904985	500.066504384389	628.186840303664	1008.90838791755	794.49261273576	820.601465138284	830.389323100738	827.120438270817	507.09998246278
ENSG00000085415	478.308520256631	416.565549142252	394.892374003119	424.363638790972	316.50682540102	305.341099002958	588.505244888173	526.513921078534	487.991540274481	456.721388194293	437.034316761141	238.251366160906
ENSG00000085433	4787.23697925033	4100.79046460574	4267.83420579972	4124.26632873456	3007.69408643063	3058.30278206508	5516.72933359814	4980.61345732505	5013.1515398331	6261.18937372971	5881.33393089843	3535.64266905569
ENSG00000085449	2541.58020407397	1720.45979520868	1730.77947845314	1671.9324015942	1453.20111722777	1297.01067823311	2425.79058400475	2055.72420942823	2105.06166379857	2866.89149197548	2755.8350186812	1213.68279786269
ENSG00000085465	56.8750971144168	55.4251020478034	56.0832093443368	56.3210946783915	52.7829760979416	54.5392531739372	77.4704302553377	42.7481815725789	42.0185306220432	69.7094049098969	80.9083478031574	30.9275181741005
ENSG00000085491	408.609304975106	285.215571274024	316.839583591358	497.558314025163	369.359387844472	392.227135940794	556.179860112222	438.564084731316	479.300668016014	579.860985527657	593.301082643037	289.362354526451
ENSG00000085511	1321.7736203575	966.029908512865	800.056893488105	958.066780368458	376.728934398957	883.241932299313	1139.06747423462	1030.03253764444	1205.98511427531	1051.50406933148	976.306703949186	1004.7227572722
ENSG00000085514	14.3704427602792	19.2575924703786	18.5215242106131	13.7825536017572	13.552102672774	12.8534954579555	13.1007304270055	8.35044566517723	10.2059929360238	30.3312211031363	28.193423383511	10.3548590685377
ENSG00000085552	69.7546205657506	66.0671908022034	57.7312209632272	75.444261508581	57.1069953233174	70.5103081753937	60.6145862342002	47.9956128409141	59.335537177257	119.574723863413	131.935523843496	67.7762369839568
ENSG00000085563	44.6437448003166	29.0512050857387	35.5439636332217	67.9606271193423	75.4713049442704	54.3846572818841	35.5514546417737	14.2516151704044	11.5932212690736	37.8435999302408	96.3652532294453	42.6780814296511
ENSG00000085644	131.943174143124	124.371146271029	110.234391480387	120.394432296176	85.9250108597121	90.2514181415182	108.111702277439	83.2052562463865	76.069768279881	161.540019728649	148.771122162612	132.082022703268
ENSG00000085662	1134.58679924043	872.078599799635	968.270268827468	849.464167684619	640.420831490743	647.345150505863	1419.26399163031	1229.23678303699	1199.04191262098	1436.0939739362	1368.80549072248	1068.09275473758
ENSG00000085719	1228.25366557629	832.113760970097	1166.50411750043	1690.58441612114	981.730304035108	1511.33692466927	2084.20509261614	1898.06812271101	1361.45754647148	1528.98372328131	2286.03758340311	1130.83751045153
ENSG00000085721	1635.51447348419	1392.76888431997	1407.62212154417	1675.17731085916	1302.21148458722	1348.2365063258	1242.85546374734	1013.5949468281	1073.13652892641	1839.15415730642	1909.63988753033	982.979875426556
ENSG00000085733	551.824761738085	535.97272693394	548.467445570747	454.151915205851	393.1748652769	416.346718192057	705.811468264871	467.394477821939	619.361069904027	1053.61112907406	1133.74748701972	619.622816819592
ENSG00000085741	10.1344834140872	7.6439415821403	0.680934677837746	0.670921880905068	2.64351621251314	6.06063078523946	170.305753971114	78.2750656757384	114.645867177925	16.3622734125332	21.0633507933767	7.65479517016865
ENSG00000085760	586.606939679146	419.929572097749	434.380069953587	622.890161239256	438.109330618243	444.718820108654	792.874211010874	579.733512926157	619.044836941266	531.592273987794	551.960455414349	382.200701118939
ENSG00000085788	1938.57117490347	1714.37441550371	1792.14566644161	1752.357452459	1037.9026349829	1337.13800210781	2096.21708981847	1435.55876732971	1565.96330663865	2054.0838848052	2047.03781970693	1751.03809344268
ENSG00000085831	12.204677050154	15.6465474939201	14.7326312538782	23.426287798559	16.5462873277079	9.65564727506196	26.8937653747704	6.89007041616709	14.7000649857624	12.3129400728312	17.4818303282583	2.78897002925531
ENSG00000085832	4999.38513518308	3875.34971175418	3938.87815195225	4388.16344814585	4086.86161367277	4224.4200595287	3920.78708035383	3534.80883552618	3526.28111437075	4337.94887968616	4375.04635574984	2867.68531331171
ENSG00000085840	42.3198536105712	34.0406883840027	48.0210672141173	55.795823940024	40.2566189616787	50.9132299311389	157.676448275723	115.712743594301	127.650907583649	88.3736657421754	62.316022485243	41.4993789261997
ENSG00000085871	25.6519470136001	23.0893455891856	19.8832636803988	12.8038934144359	14.7661328667732	11.2418900980163	93.6818823431923	39.0356515583488	51.6484561481884	12.9808687069794	13.5075670812973	5.4186195883447
ENSG00000085872	208.500149505681	194.896882858478	165.5021301327	162.706026574092	141.831488912957	176.616617278247	125.88064006352	67.2022172476544	101.382132736669	141.18145672274	146.391443333568	140.550161783925
ENSG00000085978	475.743579280536	570.041126448499	360.352155315267	444.667605260447	259.264109530294	340.946577795344	424.070799322124	276.764362094155	339.713364702443	629.352687444163	732.179097145619	457.980728622963
ENSG00000085982	651.792813145773	483.115582795782	468.380498816307	466.074588750446	362.29182300412	323.264595941368	819.016200906508	564.09409021092	564.530312774552	606.811702295245	607.230977816837	333.628270741963
ENSG00000085998	384.187458889941	359.5943894811	382.79131719483	302.431727533241	198.257766426183	231.219952149419	830.242470838031	495.502363363687	627.938992635174	849.12090154976	983.308364952915	763.740960751129
ENSG00000085999	7.47922437619671	8.08423341435506	11.4238492279733	9.30501923400502	17.6120227706104	9.37208347427966	49.1505157824401	44.5934357933148	61.6992114698462	24.5510123670667	20.3192384426079	7.63902917342164
ENSG00000086015	1203.52664287887	1030.26637256652	991.345262540319	878.880393492544	594.406495457619	874.056686633222	1078.74067496661	711.544242453968	789.291704369477	1939.5904363326	1664.95126387676	1177.45323277863
ENSG00000086061	10021.1124752186	8595.06250206421	8095.47107673255	8757.76899378097	8002.22500640237	8067.59092858683	13388.547328978	11786.7852520154	11473.9089498472	12755.5383430518	12180.458635992	7829.77385812651
ENSG00000086062	13.7176286789651	9.80392420835383	7.64798160274488	19.1088858431917	20.7379170416962	16.4732885539625	8.84011783419312	9.17108130583954	10.1762786778769	22.6019625661678	18.2928468652459	8.69982479682893
ENSG00000086065	2020.93733980061	1530.87831491713	1534.25803797841	2213.43673728074	1992.26482169049	1959.67335135925	2421.49104233317	2153.741303946	1956.09612552655	2704.95361586059	2455.35983310415	1716.65220426399
ENSG00000086102	1077.09109786401	991.946983987327	988.119454807924	852.556955352946	867.669869016659	864.62546020154	964.072445702308	764.891333389598	890.551294304607	1159.11414465387	1016.36350177434	614.022750631087
ENSG00000086189	174.731624418092	178.03229068346	226.10109283869	147.10807820071	153.767406627794	130.076489621173	298.103469155014	216.508656740723	261.238494657534	321.278075350328	289.962033497802	247.016978759509
ENSG00000086200	684.321683376659	514.175114634839	544.651379410449	673.905251443796	549.738034318483	600.92152354046	1034.73321906878	784.041770341783	826.73755411404	598.133818925212	753.365101875613	364.88103842998
ENSG00000086205	27.8370358095456	28.2007996987642	18.989686599406	13.5738740366398	18.3262488342425	22.608763301166	8.84618344688817	5.89084321813599	15.079766869892	35.0213730784639	21.5114893153074	18.8069105338249
ENSG00000086232	1536.45573426495	1132.06725376701	1155.25963965073	1012.88761330375	676.643027983798	880.150011896762	1366.51228071305	1271.66559137184	1170.07067416181	1170.13038006004	1462.81483178336	839.356913772212
ENSG00000086289	84.6650589429497	94.0760609383602	90.7391780748727	93.8566184734513	75.1312518789765	62.7976330905311	408.99770415865	282.17608435594	342.986595619487	190.365634392305	169.059202998958	137.459562612484
ENSG00000086300	211.72105620686	152.795518621836	171.293801519468	432.792188948706	392.280042907942	390.070451998129	562.650697173921	452.405963701391	461.822304172928	477.55738000668	453.811810607383	222.564543975749
ENSG00000086475	1130.06670103504	1022.82357806484	1044.02347573412	1014.88291250428	924.960546393141	784.564025235655	1800.30003149534	1423.9486298416	1443.12351050652	2067.5752821623	1789.19547076693	1340.75021715341
ENSG00000086504	586.826462986232	414.485578445086	453.141553691493	411.40112768273	271.136325061144	260.544859463889	838.449864664044	597.394270271496	578.208679444745	825.061742213377	814.599891470972	652.883184714699
ENSG00000086544	211.379776155062	168.554920431295	179.274386047528	185.970468668255	226.803713634865	137.337970486102	287.853260321526	176.239776743008	187.946650066198	302.636926378852	363.871839790277	189.788707190891
ENSG00000086548	2.7779943819942	11.6420997235291	0.503635413786957	16.8743157516967	6.81574369620381	11.4710040116227	6.58109531446416	0.481413174058666	3.26178580840804	0.531900669363092	8.80084117151818	0.913461662950651
ENSG00000086570	13.7376064363717	7.75464869724692	5.75968118526042	19.051557752888	10.8379782276521	17.5007256038804	28.354878144172	18.2477205687389	24.9982304022203	10.2505271160321	8.09734404639648	10.4402789527856
ENSG00000086589	1469.73665073647	1386.12915711901	1240.76164640033	1043.60232221158	885.439144205841	987.22539789864	1721.6323570332	1202.1773360585	1196.12111265709	1495.40059513305	1428.35952258116	936.92400310832
ENSG00000086598	2438.01682634826	2646.86330216532	2190.01396175489	2182.21481273949	2257.9404338812	1930.82483180014	3656.83930881521	3305.36974321539	3515.89362005125	3185.92761613424	3016.72401165993	2208.60110144147
ENSG00000086619	274.839311328466	120.060143846328	142.277970568698	260.15457273869	176.304880807653	102.822070749874	146.943696525002	134.74739165183	167.313103279664	168.051938443322	165.536717287437	119.049452171272
ENSG00000086666	1374.8711119765	1099.84089073951	1049.11693278438	1430.01234311279	1480.87940625839	1318.26627330742	2075.97936310135	1920.4323412264	1799.63050085469	1734.88584980618	1703.14992177411	1418.69797380301
ENSG00000086696	43.1696356005073	52.1697169734522	51.1542941295745	56.370995590663	61.0899481394647	80.4253988514662	83.9609414998679	62.7497604691018	41.3518540884781	39.5377268692053	36.7560198513882	40.4168093178675
ENSG00000086712	622.05611253147	567.646969523053	538.016261808725	791.816191395703	578.001047640993	666.043669277549	680.139006327353	527.052112835203	610.708017733203	1336.62979958578	1301.84231167124	748.000519340872
ENSG00000086717	28.653307027483	4.72656343398743	2.44258747719963	17.6679510439438	22.0718604443456	31.6578404482799	41.8422113263112	36.3687446545255	69.3122232930197	12.1919639024994	21.7238096276416	6.004829756895
ENSG00000086730	37.8809987973157	27.0452848300442	26.7871693525743	54.5926866857389	33.005889005351	29.9351416423404	15.6695002294823	16.3106073935054	16.5065705491743	49.5771028069214	33.968944346722	21.8653739276921
ENSG00000086758	2817.53007439706	2628.40812396066	2721.5593358443	2160.7925092742	1719.93493143937	1839.93964466763	2877.85517004294	2069.1218025254	2305.4049754396	3859.29151391601	3828.28674900285	2214.405030528
ENSG00000086827	491.782466916674	411.210631775801	437.335050987606	425.621089209362	409.016323140746	353.014517394349	735.198052266089	520.632549218646	583.975709354353	554.129426149237	528.35820762496	350.095118000921
ENSG00000086848	1016.20917410086	776.875672894201	825.14189312938	849.484910905969	730.342112988262	726.414133585549	1287.16972802967	687.507892945791	796.555862990805	1130.7441104825	1097.90096891628	466.897860279379
ENSG00000086991	208.656347606824	122.744709130724	166.234504597324	211.654288358446	143.982741934512	187.649951076553	138.744156187873	119.921680292969	141.616522667724	115.649704729607	128.750101989153	109.875015638508
ENSG00000087008	213.609918035409	149.262904072686	276.594783020693	133.091696491781	104.589980104189	91.4997062160984	206.576295657216	161.436810936866	205.90325414304	389.519492696153	327.750131561026	170.281147342931
ENSG00000087053	1217.50360962689	1144.46460653444	1109.55194624818	1017.54934310415	789.305583931015	856.417426733263	1373.94781915241	1161.15158033647	1284.98996802882	1306.35394969064	1167.63883659069	867.362431111305
ENSG00000087074	955.893428518754	788.83062356004	833.658742076151	807.179985100816	676.036149983104	689.531678626162	794.917719167984	563.362490804787	667.087376837383	1222.15800088269	1187.9436586731	904.629030398211
ENSG00000087076	30.0593282752021	36.364412788186	14.2983481967229	18.1412623544505	19.7612724765849	6.66568610785803	68.9775982228879	28.7362274982472	27.1646769010554	26.396774351846	17.0951606900993	22.7931738935396
ENSG00000087077	52.6870802146494	38.3394792957692	58.6997010487132	53.5616751427593	43.8050080222155	36.7938801836612	241.353276739252	148.750540078362	186.578652794332	96.7683672690935	91.3570255302932	44.7906169051446
ENSG00000087085	111.330165942235	89.6041675651376	101.372620011254	37.1505191780517	39.4537146491463	52.0847655212072	80.1006161868671	46.1650214978782	42.7708933883175	89.0712432721189	132.837085635525	84.0432733697425
ENSG00000087086	6418.90270411581	5361.21163787221	5231.91453813129	5709.18930148204	4929.76876397663	4805.57454166717	9877.62707990735	8959.94534152452	8532.4815988691	7363.45291063415	7229.27286216815	6506.77979383839
ENSG00000087087	615.514255935085	701.205041568222	678.263028341519	629.670075705868	466.150333160448	460.435678280289	679.556519358511	378.154499165536	440.500012417535	1005.98987977624	978.077680442965	601.370255348944
ENSG00000087088	208.363220594615	246.700803277228	208.724253439498	117.960949364086	96.0497064544846	115.718569751774	224.339169336395	235.411986066369	241.459817592579	273.620186698505	258.392482902961	192.252279966558
ENSG00000087095	1057.69025967661	903.557814685568	847.629443812706	919.807562880046	656.299812657689	684.681174680068	1083.4423260445	852.053367025654	802.267985944481	1385.87433002947	1400.74895798011	527.270894650815
ENSG00000087111	190.546185810502	210.395423444717	198.471836544455	186.481633714457	137.617132161286	167.536603042581	326.441816311944	260.207775049063	321.231597378119	317.039422049593	334.652994419685	204.321924904263
ENSG00000087152	1173.02684808191	1072.13131318503	1144.6298495126	776.347063678559	561.983549410348	633.092089977803	1065.46812840429	833.156938413342	837.051728550542	1742.99738197036	1562.97951120834	1099.38073849205
ENSG00000087157	381.808608427404	308.297729826422	280.41286610705	239.547587825081	184.484324246295	226.636280540943	340.864983056481	236.076777849697	323.575209769163	490.335038398349	575.203635689202	293.111936178537
ENSG00000087191	625.758896129492	537.992253887877	501.623819816387	403.662700337774	342.788490765352	427.241284233757	851.85647174197	761.1120303149	664.706168396164	725.743638211821	582.034829511561	544.859040441579
ENSG00000087206	1070.16404122544	864.471917475314	890.239983620069	820.031889579752	822.533613938188	786.989824826597	1038.34205371138	941.983255603343	933.329886232454	977.930245931368	982.036010068497	671.053897433196
ENSG00000087245	63.5180560629278	119.251741015455	54.8461060440509	57.1812766676995	60.1543701209539	37.1867376531899	288.92254938389	125.707911571335	152.100259015878	177.703522888894	119.968650661681	124.505471898483
ENSG00000087250	2.35493614462797	7.06008933798815	2.69517076421744	12.0845396008834	6.88728031363283	2.16728205027271	78.1026678042088	71.158714248652	67.6206098260189	13.2609392226375	4.79200254004592	7.50690464540891
ENSG00000087253	50.5337992862008	14.8430266971747	42.4741103248967	65.3417174742493	94.243153832314	73.9418483417023	378.814045342085	279.947044846096	418.668628812875	53.8508844514597	56.6150840188501	13.7338081755906
ENSG00000087258	564.986461870876	457.165342239466	452.021941382555	541.174081052624	529.937684844795	752.074789766764	478.3541058142	360.50962229653	302.097312426382	988.125636709136	640.348259677297	972.037447067945
ENSG00000087263	688.67252275674	504.759739770544	531.375305668047	581.149899098336	466.945071537396	532.953545019811	812.072191798465	698.584321500104	694.094657101156	705.466272058927	640.647512348009	588.546988208164
ENSG00000087266	513.037383944881	417.675967009376	405.10489360831	394.315629750425	322.706389993461	460.881296242103	360.884195295451	267.394125291431	254.881285572159	651.858546853702	727.032048081733	479.418332660712
ENSG00000087269	256.462208399412	236.937231618029	232.923216331283	211.257513615138	174.022297734993	143.866246090697	296.009855804976	199.229981739786	222.454279836548	358.186610717595	371.491651581276	273.357279764974
ENSG00000087274	2127.0481387603	1970.13387310078	1980.17888141472	1604.16210739739	1271.03191212603	1358.2089477284	2246.57576695341	1739.56456354436	1892.3913400615	3035.40261985481	3317.10652075543	2386.4302739142
ENSG00000087299	298.947931528683	218.867628112336	209.604297870451	198.733369989371	166.230786851876	148.825972298956	203.394644044746	209.826927147156	153.149455221049	198.550120513162	230.273669795386	139.665189929225
ENSG00000087301	2093.56359017274	1899.63481274504	1767.49409941347	1705.88657781112	1502.44842046946	1732.19878461304	1870.45654576947	1460.55812014082	1447.43467139605	2386.25762880604	2485.35837803798	1657.00442741109
ENSG00000087302	1575.76243353189	1425.26292611498	1262.41782885234	1510.74102143536	1291.43787434361	1366.10526845687	2834.24125410562	2469.27626916033	2351.33890913133	1915.13139485297	1866.34912547265	1349.77531468068
ENSG00000087303	8.92203930144898	2.91118117399413	7.01533542623528	16.6068866871507	18.1200523520708	24.6741504713985	18.7605264386568	3.9742477639459	5.6101095806677	18.7442948378034	1.65427260133006	2.40357481812909
ENSG00000087338	372.191769500831	199.16041247895	252.682484365426	211.837386691998	222.119398613103	225.722181447227	270.017734472479	216.161057350538	192.970642693752	294.003276218136	269.408645961474	158.317439654696
ENSG00000087365	1826.81668837368	1386.80009751155	1413.98296718794	1178.18088835012	988.892168853971	1118.49097150892	1331.72554216959	1149.43794738554	1366.72382778295	2789.15675381224	2642.27288852392	1881.87397838389
ENSG00000087448	1650.4130654598	1307.68762788512	1424.50087637748	1241.28183236643	734.655756397546	845.091082859157	1662.67505703457	1017.70511689005	1170.25735843561	2598.42491079129	2536.00069022642	1185.30999891345
ENSG00000087460	9302.39264720229	8230.33589219125	7477.1400214226	5562.85590191565	4355.93281092992	4653.74193594026	8245.70354337984	6291.53373377044	6816.23813302188	10232.8185260482	9861.36978007934	7243.86363615997
ENSG00000087470	3728.92357605263	2922.25454446181	2954.2462666428	3279.12670208378	2322.88492952315	2620.91497833573	3722.22961539563	2741.18720873559	2723.11084100856	3671.64893126877	3690.40932168892	1830.93573443509
ENSG00000087494	6.02787793820171	1.84563070108248	5.68899976354257	4.47898285051084	5.52477325506906	11.3161785530147	15.9072551257736	9.39907154175259	21.3462504056247	5.89999089379618	6.39034360647575	6.62796947736734
ENSG00000087495	740.318616026869	658.002004521303	587.575344027564	120.449917934662	83.6238714993003	108.100991560176	562.246413180932	487.683258056205	547.377963149429	847.344477852712	880.477228298812	635.693794867636
ENSG00000087502	1326.76335002465	1084.19676221069	899.999466145967	1282.90472015208	1135.57121181105	1184.84299296211	1382.23145791954	1215.04855697271	1198.24780977326	1337.53798192349	1252.04971682859	725.339788864328
ENSG00000087510	10.4631761073135	0.864142989201639	6.84707892950131	11.0831384714919	15.1354675589579	11.3274576871532	12.859800276741	7.3717942345627	9.81561830800007	5.52931298410521	0	0
ENSG00000087586	103.33407536251	51.08024430771	110.814021023664	131.451400957181	124.414909219798	129.790024956464	405.103709380986	363.222413952969	359.333126168173	156.510767165752	148.002962359473	113.086754297843
ENSG00000087589	10.1581479932955	16.0580994383387	9.14144554277605	14.1536695544423	10.7880477261825	19.5809577374087	17.1735850807528	17.2241334721126	12.4419408157559	14.9107051992978	17.0717187042222	2.81882006458344
ENSG00000087842	33.3575084783006	36.5402398033532	33.7883688256089	62.1730705417348	28.5975393079625	32.3630739646614	360.6097425812	394.592181680463	239.982935635247	68.5549785733036	79.3138993325108	77.7824087238389
ENSG00000087884	54.477273019412	34.246202400812	13.8010911515622	45.6538459351734	40.9446304898863	46.4570842885539	177.342898204102	133.004287977811	140.644224300291	60.8632096046845	75.5558763817733	47.9879402521013
ENSG00000087903	95.6126907112261	70.0472050706279	143.658566205326	75.1216884554777	46.3584060091146	39.3818030370618	143.230981598531	153.414992006857	114.046938543591	74.3905708448391	136.475706202117	55.7949287310549
ENSG00000087995	549.169904292515	440.012571385629	452.026625674344	409.042150661005	389.004810372859	404.552295793715	625.558431560735	507.863408548251	450.662361935973	586.545702009548	602.066430663233	312.13260400799
ENSG00000088035	328.447560035439	298.64956292442	378.956206017269	359.287659920124	297.88669471601	355.666269881534	315.313067246804	304.814241281253	313.57898821436	349.188594076673	315.777886122345	161.892328858135
ENSG00000088038	81.4828056462574	117.0563676602	105.54492113292	99.1032668654658	55.08276613294	60.4807549137353	67.7914967597281	54.8085591789362	63.417684915787	140.481179584596	72.2689379582339	85.4689432554587
ENSG00000088179	2789.02896658988	2602.29032812923	2654.54148642796	2192.97403797679	1394.66960849456	1878.48363081968	2735.19826199127	1774.18619472093	2194.16010682774	2554.99532996114	2761.47822513255	1750.39326654284
ENSG00000088205	2606.93251956114	2331.11417214983	2030.22620347238	2065.8209359167	2083.1467125211	2089.2232092021	2861.68834020074	2296.02268360854	2416.68104387704	2741.77105360626	2557.53173191938	1499.93104113866
ENSG00000088247	572.392795726271	478.314374448388	420.143997609378	411.745405782838	356.316737333857	355.708657666611	433.790026936485	306.229659509444	298.633351858158	688.909999825175	577.042723092495	402.928926994595
ENSG00000088256	319.081856188758	382.484787072833	296.364836383867	325.747446441318	315.209985935465	272.394211834861	569.842068103236	278.840292882323	408.310676348699	607.747591590084	551.23064885934	412.237577735919
ENSG00000088280	52.6957720860597	57.6472084356612	44.9292949358624	61.6277146786557	65.9520808346446	99.4074902140509	113.006507467307	60.868911948597	121.889387934893	67.4753899545257	89.1283903494962	64.785798557203
ENSG00000088298	113.355299725294	123.890279555094	63.2820450209607	111.018425539197	81.4678401395423	75.73461261152	231.099217282487	193.377815533427	201.26630420715	186.465728260455	186.49858560509	123.044611990919
ENSG00000088305	240.146675331468	191.894363029043	165.80190724793	226.49873707438	118.581966501075	159.933667887954	182.840532171496	143.555572578994	192.789925695954	186.34674137541	184.793946916077	133.215329936184
ENSG00000088325	117.719261957258	77.230825599496	211.825050322705	192.503031317359	175.035938757844	137.103586937233	1016.88974658979	787.291383630013	868.03327150428	473.539899938851	403.405047974463	313.372737043779
ENSG00000088340	38.097385308672	19.6245179465105	25.065108622701	57.7392786570945	53.3938460195422	44.0708188950041	15.9120927032534	42.4099603860499	14.9361210668202	24.9097517811205	11.5127380327619	4.20800373713181
ENSG00000088356	356.613930719369	368.781047284888	344.231741486131	329.655125397154	303.630862174224	309.786950332245	582.373533499266	527.796475521454	483.865640893124	749.732238503226	673.708504771095	538.62634869832
ENSG00000088367	887.373784895767	842.049730800295	932.541056548267	620.792983486309	707.255854935428	703.068152749559	691.561009834985	487.470568344322	642.768584947923	877.957415896514	901.578806829545	709.547002367097
ENSG00000088387	556.635870851176	444.673670852085	521.163021054479	424.836352379483	246.924027781596	312.862293452441	604.434638877933	182.593370140881	211.780238451407	613.271777036104	775.563248429174	726.595941121732
ENSG00000088448	2187.09062057302	1673.09622601097	1684.27743452347	1729.19393172982	1292.975982107	1484.27943120678	2398.41272848759	1530.1011410479	1658.48471116067	2392.08838631571	2697.68820797892	729.885260993385
ENSG00000088451	124.978682408487	78.7507875825527	88.5771356775775	103.179958427903	85.9857604832025	84.1073479280083	225.152463870693	147.721087325131	145.062409310773	120.97495267863	116.892589492575	64.9249731878618
ENSG00000088538	1017.83677060352	970.118719209604	922.76689496338	780.275650194555	620.973271019414	722.477713071966	825.423320905739	496.324379308344	611.455786636287	1386.98015467757	1284.65093066914	733.326258214507
ENSG00000088543	51.8619060469283	61.1675476978884	43.3251236143922	82.3668207781149	44.0785528516163	50.6644819502167	65.9211999239085	35.2693319588127	99.0010952918431	92.4730405672328	95.1070153365267	58.6428856543632
ENSG00000088682	489.591293424649	419.139323528257	385.949751519159	407.517691593255	279.064990271317	312.904004115832	809.329630050582	548.580580871341	623.67032945705	654.380234058408	645.905148829872	360.865928274192
ENSG00000088726	8.90337894439572	12.0412263419147	4.90322566072805	8.65385397959485	12.3648471124263	16.7996555162912	8.46633580445653	8.06750640962944	6.19154977017929	3.65664348669046	9.35861523716832	0
ENSG00000088727	74.3086752013133	56.06806289611	52.7347230499072	64.5578175185164	48.4562076145425	65.3787859038829	357.325400737213	332.537051572778	311.715431878252	84.7323131311348	77.2507577041462	77.7984233305694
ENSG00000088756	473.068661348676	336.183385263668	308.155306756412	472.895648865826	451.203956649827	334.573325007378	476.40570849672	348.137941645486	423.487541227693	565.06255717949	495.920263832148	299.102749723608
ENSG00000088766	564.418398999604	512.62810384998	575.585186795605	497.360687508133	432.955484479165	425.70466791758	954.649147706374	902.908854704113	813.926110144024	687.068056083255	793.78449090443	478.549096927393
ENSG00000088808	296.107476017725	208.75731624332	206.227963883919	273.58605915024	277.941352356233	245.92039242131	160.559933863966	176.774845283858	236.473993567621	279.093339905857	231.535372996666	307.33042348023
ENSG00000088812	1426.57262081733	1243.77719015263	1303.88586545117	989.011729465861	735.335165576987	746.249593194707	1518.838879111	925.195237628752	1228.12252682056	2361.79621060142	2294.82400047383	1125.98140568665
ENSG00000088826	110.510840383519	85.5512887974331	67.6438329613069	59.3396606407017	62.5189272747739	63.4946201234535	104.286070314765	121.420429162972	81.1480435393855	156.448516505198	206.189307697855	143.096247143536
ENSG00000088832	1058.16562675704	797.863401083531	822.126021664889	741.44841385755	597.177673781165	636.732191282635	1213.69432584176	957.679588070097	943.398208505662	1266.93152310314	1131.69216428566	737.782264415349
ENSG00000088833	935.34161804552	739.031258086972	759.497593658432	673.982424622683	537.513059282585	580.943431102694	1065.38842859182	897.665422979259	1017.11703465197	1134.61841991915	962.384215677565	714.091477663075
ENSG00000088836	13.2850488123761	19.4438618710693	49.2512454382495	6.07101365588742	1.01532519985968	2.19406997030614	12.3562661240781	8.11417175884115	5.76527308704017	8.54950381674525	35.9932765601769	6.35670532320836
ENSG00000088854	999.749580359741	895.718231441958	936.258583793076	884.21129713859	587.408830992232	781.993252172449	1187.08678985513	773.833456430342	907.400474557549	1484.13113432875	1432.12484155876	791.887377260039
ENSG00000088876	287.502051269139	314.871253239464	348.998752767491	444.534510311261	216.83674373725	292.303157408006	381.218216322232	297.307321155478	364.887938536256	339.020320342937	439.163660325378	227.780962712467
ENSG00000088881	158.531264615493	76.5388810744065	103.822418981046	46.1174047405785	81.7857611878663	97.401670462882	44.6366948287067	33.312157800512	59.732371563442	171.541262756493	192.515636726853	85.7068540932851
ENSG00000088882	181.228750467423	182.212060644052	159.681761238053	126.96311953418	67.8925234285147	83.4953817438617	149.022920078259	93.1555206653306	109.794091788122	78.9670817492833	97.2637554704823	40.5689557801856
ENSG00000088888	418.729133086912	306.08970854276	337.954711208843	275.693637637567	184.602810454145	286.046573459088	614.882684237762	318.5473246173	413.256530883869	738.644155308578	739.049142888314	266.064018186788
ENSG00000088899	508.594052986496	396.187022119127	349.742190009096	263.853531168905	161.849859286699	174.980580848881	321.586570762023	172.71402779515	261.816342697232	614.071237875672	635.402944250174	349.689127439403
ENSG00000088930	3688.01888464119	3178.53493610369	2938.43290391533	3669.66332021465	3214.95595866603	3268.1694906431	4874.15965313522	4086.19373193769	4049.27216348187	4895.73259046662	4953.3408629643	3215.2265401793
ENSG00000088970	428.309157355137	291.828662611977	297.359128862097	154.193648217866	145.580574552503	150.924949469037	231.507481300831	224.829249254219	158.860374317093	341.370045951367	355.391391928633	231.346784969764
ENSG00000088986	2295.07807992832	1857.73856639327	1765.65669897304	2579.76345210934	2406.26228556082	2303.27690392034	4530.02857191235	4430.88017719341	3931.84094832964	3110.76023489886	3187.71440704738	2880.44153985738
ENSG00000088992	0	4.0137724320425	8.61648161268003	12.9683943808769	6.27914313948861	10.5257422596819	84.8705502003556	75.6804894604442	42.8500218156205	19.9066468353916	18.5538114503823	23.6204235320233
ENSG00000089006	608.029439139329	587.485107287693	565.648754574117	647.757619542499	479.493250381179	446.968060304727	1242.48443639524	1147.50084341785	1050.41616911953	849.923732863787	770.86614060649	482.299645764293
ENSG00000089009	12449.9156247826	10101.7879577191	10361.5423575664	11758.4227877267	10632.15577648	10552.7525502784	20456.0672566431	18971.1389639283	18067.3061161272	14574.7116779117	14613.2206118751	13319.7436758513
ENSG00000089022	1050.63292910707	915.841865634275	848.588152170691	814.453970526297	676.589945194518	638.134935314924	1179.40429894534	774.524221001975	727.418948650095	1091.42617338468	1158.13369971456	751.623503839599
ENSG00000089041	19.4572168202216	6.72197895491114	8.70871027357845	42.8583021761825	8.59093310320429	16.4534926340975	20.7491919248616	7.87527461499804	15.3635998468276	12.4259452760341	10.8503541258538	11.4373206060961
ENSG00000089048	692.260796246296	542.206192743914	511.699852143901	610.514547586414	564.568267891943	598.598974900579	839.20519827975	747.852361837546	785.721144813449	713.861602975326	687.73217488717	354.29365138589
ENSG00000089050	761.987417004993	707.021655440449	659.01608943334	664.476264974958	553.905785465589	465.766574491588	1090.13801566073	845.005239000905	738.087049276068	863.770428859145	897.420778840089	323.194736745616
ENSG00000089053	2017.97912253067	2091.66024420306	1764.38439544606	1709.0423694312	1521.10196810347	1311.53684525085	2574.51785666517	1970.5669447544	2280.29944653102	3147.3698341302	3017.62493497033	1974.65637959351
ENSG00000089057	1021.82362796701	967.839255473948	872.935513690194	636.83021963607	426.22382805413	614.746413563666	754.758213777463	405.15099999019	542.693329288286	1752.69744402757	1762.2392330123	772.17124250817
ENSG00000089060	27.0805405922477	32.0313575677357	13.8576589366678	15.3829030848027	19.5277715218144	9.67606059588459	9.36251819301765	24.9753544426163	14.5001313620452	64.5032952048314	32.0401215549501	30.9810913146775
ENSG00000089063	984.882998462706	901.055888763825	807.106699514959	1048.82320417308	814.874456295602	779.768801593154	1853.12764837106	1559.13651025421	1444.97120253637	1241.19418982728	1219.01653178987	802.848239044109
ENSG00000089091	234.21118604311	166.278234842557	187.672648565429	147.20091268763	127.129199487792	139.569985824467	229.830817243303	137.721594784268	135.773046398886	277.305164302111	244.460215539714	191.433117404797
ENSG00000089094	705.999491766203	601.455268823016	628.355319458389	562.240517923724	413.245843187254	436.675981159808	486.537414062339	316.227397397056	416.15086527054	973.428639148597	972.409945355436	628.487880913404
ENSG00000089101	39.7643574138681	22.5972776375968	39.1718908163727	47.5861820316289	60.3732811001324	44.1791905402122	63.4002879382836	70.2963405739045	60.4203703946252	58.2580870302191	14.7961322593804	30.8454951704297
ENSG00000089116	453.049113688601	403.438431419063	400.365647073074	204.856181719002	187.920785257252	172.738717757248	237.595093295632	142.26381694418	227.868687205249	562.776911424478	626.281465145803	411.430529664369
ENSG00000089123	285.294001329968	236.878648103561	309.514987311827	278.269684490853	268.37530528432	278.561234948101	381.097530449081	347.492550181656	282.255741584351	271.483737838112	196.430283088969	226.198126868597
ENSG00000089127	4.71045579747704	6.34783949071565	3.5350235254558	14.4460736628248	6.65323574318676	6.18092466538852	18.6167579373411	8.61376762779477	12.6705160628001	7.00245779260489	9.87945087099532	1.14166947338104
ENSG00000089154	1071.30896570871	1386.30071999296	677.362707508361	727.416038861504	631.522562767047	667.386479252877	1125.96317488093	666.28871895606	739.818611068488	2065.56430754647	2090.40259261106	878.353059155432
ENSG00000089157	16681.0100060079	13963.5327567429	13642.169149215	14426.8371990446	13730.4008647706	12848.281125142	26710.20749511	23694.6933451909	23251.3955010776	19073.7028780982	19412.7221842605	16884.0302246426
ENSG00000089159	84.308423818804	95.0475755825879	61.2719277976888	81.901279780995	70.272703057291	50.4146143782769	67.7878437544867	78.4145162361865	69.3680359647624	87.8798222295641	136.359130626032	47.9461505366838
ENSG00000089163	63.5933934983645	71.9581729370056	67.8942480869337	88.0734888557732	62.2599403602188	65.9052010811304	82.8293569102876	55.7691418144696	55.2465424499909	80.8314904935823	74.0153640780359	71.4588855290036
ENSG00000089169	241.24726271998	207.165326969459	217.084777935123	96.977723450165	65.2445724318045	90.0997019912498	45.5886618629296	39.7226785090698	51.3754268985865	83.6403730894855	78.3118843462345	45.533077236974
ENSG00000089177	202.912800841248	207.625297820214	248.62607278044	235.862046289203	277.630379801119	250.845411233394	262.890502567433	303.935467756315	259.793241716181	338.646310987501	277.832198168486	226.853482978655
ENSG00000089195	467.242517276058	350.074569039207	354.519678021533	427.292950071902	357.980257706733	361.516986480275	462.612819939085	416.089833457668	406.167009119408	518.336101736623	525.459208838431	329.140552481281
ENSG00000089199	1763.83653374923	1534.01480283147	1541.71969626192	912.363597510052	661.620130257718	851.643360283094	865.536503064936	691.42750301254	906.287455264315	2003.6080484649	1824.98250370107	1278.13384933521
ENSG00000089220	6122.0856308605	4936.60737273242	4808.53204252359	5249.04888470164	3998.09298675824	3824.14710866596	7980.56079300833	6213.8074774777	6692.04237310199	8360.15223092062	8527.78037706221	5709.65049012581
ENSG00000089234	748.035289996017	748.580707182506	695.618796073652	629.155219270684	495.383174220015	522.874075188944	967.05801629289	752.159195133142	897.089230221186	940.90120128334	983.878984338264	645.389581171932
ENSG00000089248	1335.42022864928	1257.2710162868	1048.67281827573	1033.53780297939	836.490871697205	815.406448240455	1754.00657224973	1399.82726423406	1352.55589641972	1568.70408289233	1638.84992227513	1300.21395087177
ENSG00000089250	10.444070997078	40.9674094707713	13.2903584479842	58.077115048814	23.5152914371472	79.7941288601771	49.4956849630233	13.6944867280571	14.6679732635458	9.81849611400093	16.4273524633296	0
ENSG00000089280	729.171987893306	690.333874442489	657.353187948469	568.612699126574	506.349109011457	607.986163433024	626.254595214779	517.338395733267	515.705432687429	1038.86037213581	884.191819046986	594.629947862806
ENSG00000089289	1273.32542649793	1129.78111817874	913.442811250395	1104.48155288097	1053.86450687425	992.650656961512	1597.91475187604	1369.48219432845	1369.66782806566	1375.32716551436	1422.31108205241	1124.90571614192
ENSG00000089335	1978.56596742779	1600.73845062777	1598.08585526067	2017.57814142808	1701.60758367305	1656.93991154433	1995.59191850985	1609.81423782312	1601.56252494705	1974.45335694962	2027.72356173148	1088.92830976893
ENSG00000089351	375.872335749041	346.225716333821	387.22595429638	360.908926631638	190.146249804229	247.24154883874	307.802730212206	233.82910320023	249.093237053425	509.473060200142	499.247289280542	387.551371247221
ENSG00000089472	318.272369214002	334.911000885337	340.114769470521	257.976399791624	141.060707013337	235.442587469967	562.41303138852	398.879790383319	491.129807286111	886.412744600627	784.630318190559	461.373712033507
ENSG00000089486	256.723711915031	214.457178632226	118.357842948938	129.258331600512	110.414078123183	112.751624434201	219.495815647469	87.7132397334701	60.632133590902	351.657826330171	280.624274575771	214.203369453898
ENSG00000089505	14.1949677004632	28.9118111369784	14.5781003793398	21.5692416970659	17.2232032698189	7.78846484672842	37.003252647362	21.7069465797574	33.5500371656404	40.7285421607754	46.306709277112	17.2007610255995
ENSG00000089597	761.631645431214	577.216277762397	754.896597511101	574.224464556282	545.718940658008	505.320146241561	974.033287979892	807.242806350664	894.036707262911	1954.51025845731	1727.94603122684	1640.20731371532
ENSG00000089639	233.371832000379	158.516203282806	195.96139238141	146.468165094986	151.007948660809	143.720285993298	146.752935344209	122.386749655164	170.190447828418	194.067152776072	202.286308861607	152.241704370373
ENSG00000089682	572.565364784903	416.797841481694	387.400334226028	375.848719731455	297.187716116888	353.851625754056	553.148951509379	428.147975055033	398.172949085478	877.30598268041	746.919008990504	691.710718648168
ENSG00000089685	88.4972956699739	46.2708471242695	120.011465701659	159.42864603048	172.962233837042	128.950215387651	754.115192149983	420.195441762242	611.736922325798	182.902728103401	145.654943354714	165.179597142478
ENSG00000089692	19.2551337237753	34.6289297176918	23.1876440542413	14.6038999592871	16.216073743835	17.7167227082826	23.7611041545523	12.1602822466362	5.64351127910162	20.1903583965101	25.1732855867674	13.1340514599473
ENSG00000089693	1180.82678622719	967.825440798031	906.551776741004	702.217164671336	675.449067966202	637.153434180028	1150.32341130624	876.701943492568	1037.06452738158	1739.34523761659	1631.31440350152	1212.81116250583
ENSG00000089723	118.956244751199	97.832801528712	86.9754598675222	61.9242988787937	59.213004873379	49.4459169214134	181.788643228042	137.582095482006	129.948325995282	213.183294239728	195.726248248085	178.806292348941
ENSG00000089737	1085.60139501489	1056.9196272294	944.032675192601	899.037455923563	709.171272640248	540.361849502525	796.011701390774	796.109426942393	845.133163652379	1147.05533199021	1036.76969904988	651.694422320981
ENSG00000089775	492.624253937222	539.335607332699	520.363604090856	380.11661929072	288.020671403229	296.024892352507	599.21654324269	387.674151368298	375.061518765176	601.106832315539	566.866964663843	224.755327932401
ENSG00000089818	5296.46294317134	4509.95952249324	4044.65906807866	3656.10021642862	3131.94893582698	2948.80778768691	3355.83654935429	2539.52624981368	2647.50360682011	4838.33398960071	4884.17475607706	3465.02025046228
ENSG00000089820	29.8047015741113	85.0229314570115	22.4375917894557	35.2374254892068	31.8114927237682	28.1907936525365	25.2269816468306	20.0747394237858	19.2094400050853	62.4042278751266	71.8804797664913	56.7597945027845
ENSG00000089847	53.7817927822174	30.1400952352728	15.5756322793493	23.6706706633967	15.2171369261171	21.3319136632615	9.82547395377582	6.0912738755456	4.71586504885893	43.2593795096131	23.9299326936662	13.493413804771
ENSG00000089876	492.146012954695	491.659614366398	437.918962625115	334.391693971805	353.87633804461	325.253346888573	884.538660769261	634.175422497828	687.153821631942	701.545595943104	706.644064873275	528.700250685025
ENSG00000089902	192.568269942066	251.069578238208	202.407278180994	242.335719020385	168.744908969172	257.367539904549	404.046113898075	232.203132577641	293.476457574635	536.339347939962	433.655648525275	322.689839340281
ENSG00000089916	2676.09463368389	2220.04183094094	2281.03022317624	1999.95244560203	1698.58738996118	1905.47310107573	3290.15034391489	2398.41198514824	2523.79171414464	2876.61396213619	2720.70778825899	1728.61133143647
ENSG00000090006	80.255497962941	106.743460722698	89.060221647863	133.857507949532	99.9798431710498	88.4542433163711	74.8207009110091	70.2451041956216	94.4249233304382	205.949892189674	174.346701477658	100.364123480228
ENSG00000090013	26.5604873850604	8.11909982010081	12.7828424700329	37.9876257906226	17.4914467416068	17.9126218306809	159.353956974716	138.800190047853	161.210670463507	36.4117587584723	34.5060833459859	39.3292065850899
ENSG00000090020	64.2610665886106	56.0549788845068	86.7278521154227	97.2251867091868	102.842955921879	83.785445907914	54.1180125502753	53.1805334690628	57.7486029332644	102.662691229893	82.0617893889075	51.7116828292163
ENSG00000090054	844.794122539968	728.747595681738	634.108976354761	835.801468578585	779.055117134234	832.104420469861	1410.43646539849	1093.04266145245	1152.7603627972	1108.62866419574	1031.51873277331	570.955843887674
ENSG00000090060	3359.11907828553	2686.41750137652	2694.27321239617	2806.52378564135	2355.2251105501	2940.03571421896	3777.20008510147	3234.780856545	3362.47573711333	3608.09010277085	3490.04150861614	2029.26986033843
ENSG00000090061	203.898905931418	162.093553921816	147.210080182663	131.846682674897	147.520672414267	153.445441598852	134.335903111082	98.4243029731434	116.441054301596	136.449519752886	174.44175319562	107.094233236343
ENSG00000090097	1373.8157958754	1058.6037730182	1108.65135770647	1371.38338198168	1282.21746409798	1391.11824585887	1034.07822530335	839.162384136487	799.459000470693	1214.00797337905	1219.05000609801	865.560453312734
ENSG00000090238	184.745923282441	159.286791313037	144.195267729487	103.946046208042	89.0127189804768	88.7154737754675	184.104674127858	139.020690398332	105.514684216036	218.163762795681	279.092601942698	151.686980134901
ENSG00000090263	685.264151346222	556.076086179241	534.700851645698	622.532492313468	566.100822352682	519.045649167601	1051.44677889312	1010.60260513955	844.80425731568	774.016878431519	782.177273985345	625.89914404067
ENSG00000090266	1260.58763575988	1017.35325247417	1143.33303523256	1186.76480500706	1087.87424470256	1025.44755781615	1657.56430852672	1588.62318990945	1490.30621245159	1132.02495118301	1156.6715637866	1239.27072821096
ENSG00000090273	703.993068305253	508.432698472263	530.063081720137	404.66880687749	389.775659398646	418.26312145405	764.956308750344	653.544405441881	669.413967094382	876.093265781702	718.169237396254	738.909159521171
ENSG00000090316	955.615005400042	860.548012747975	867.476878943438	664.744727157618	536.021592325732	559.880527866839	1150.27931289506	815.527968693259	948.747014287574	1229.0399650107	1305.14088574086	851.105107509058
ENSG00000090339	3.75438176939701	2.02746617620217	12.3021826992164	9.30242478140798	9.5385580406216	25.5735418773149	2.67222650413499	4.31933976612986	5.37358592651806	2.92055805081653	9.96492600594729	5.19189164350171
ENSG00000090372	1517.89789619097	1296.54980285011	1184.76564450446	957.538495904328	728.961760766823	656.025516527401	1163.41259628471	792.898077371113	934.820965527429	2441.3176578903	2457.91312578152	1599.78256411927
ENSG00000090376	12.1940685774117	0.721277104569702	6.40776810134642	13.0211977725045	12.0935377948307	21.1949453727697	8.19946566734576	6.92701196342439	20.1884807031606	20.8333169929087	12.4428958803654	15.1299786882757
ENSG00000090432	336.970932411649	262.949315795986	250.278807485013	142.520694707917	129.173268070692	113.294826552742	364.768106631087	223.737935514711	274.542730957385	421.281889075626	495.423575078538	350.223443561338
ENSG00000090447	163.05518021833	77.6950123169379	100.147839633086	92.0698201029319	126.078892630359	79.7435219931759	146.629750077436	101.314684193995	113.380754552341	155.797771122149	130.326017239064	78.6776641633814
ENSG00000090470	210.397500875707	186.007291791014	193.052873842653	181.699121512848	139.704836737869	144.960705067866	233.967580399787	189.828027119206	213.917955927626	326.188490448533	344.378370886142	171.21950460034
ENSG00000090487	791.511580046542	671.727007315377	584.533305987724	670.405020342081	544.402029053156	543.148515673637	1085.15819971731	921.491249129068	897.851368178776	901.894820904096	917.259392098347	603.414995444101
ENSG00000090520	1053.47402396897	793.534200341072	824.368421588011	757.034595481053	600.344529496177	580.759741155236	1278.06439575751	1077.35643555501	1091.69711197436	1161.81051626632	1061.78312600138	799.889512578462
ENSG00000090530	73.6516275229859	66.0946019201837	44.8216713791214	44.7570366109757	23.2513772701033	67.9220130663651	61.8908075092249	102.525884329378	112.569887807863	49.6859200630903	38.8392466918544	19.2259875580453
ENSG00000090534	5.23458547825202	3.47772233090161	129.943554405124	5.3861673673004	29.0790171764691	8.38844032294798	1.97013232309278	0.513477793485038	30.5561597176737	3.04901803948007	9.86071005082873	65.8264549663477
ENSG00000090539	47.9926125865333	44.6459923201386	49.8002082783008	49.4996728802622	59.2681730301894	56.7771715205598	28.059305779581	18.1758406712364	18.5640301312984	105.543529676829	110.113874614707	33.3338290387745
ENSG00000090565	268.110504100649	212.138132368316	245.245359015521	178.185825063688	165.34366166931	199.185735808884	207.463362612001	126.006922856929	110.976552929436	289.854852454163	293.542398127184	266.523655577806
ENSG00000090581	216.488687018561	177.317314899303	144.348465127928	194.893572192171	149.249863268516	182.342868648617	416.353908251171	276.346835414231	263.471203097024	367.354923432849	413.89347008184	275.639090980574
ENSG00000090612	1365.58287498642	1105.06777486771	1229.14363152172	1564.40020009488	1329.08846501706	1242.4420677035	2332.74314709178	1733.67461292013	1877.94200091761	1889.76639976868	1675.45995091171	1054.94353681738
ENSG00000090615	1152.16901829334	1031.25792566953	966.463927389824	1160.80103544817	660.168348689059	737.559744011403	850.509425095954	543.52797798107	978.715599368623	1781.55511967357	1849.8088248146	1194.4982817406
ENSG00000090621	683.832138737134	707.502832483324	660.28093067577	527.123147235821	341.536597348809	473.661048572912	759.711281540351	453.551761864458	554.355605306149	1125.07407173256	1217.24351003755	705.697855383803
ENSG00000090661	180.596453505499	109.110994596738	116.478189501248	172.141112597123	153.535542500526	162.9228230818	187.676720344521	94.4317032462101	106.949360905901	253.18853333751	274.77370292584	182.740043771598
ENSG00000090674	100.871802661327	139.901409885615	91.9677672004514	118.036034873407	75.09361383692	92.7776773733087	125.417557919916	94.6741167745643	114.725395802963	245.705637437274	235.107852581488	171.745470402662
ENSG00000090686	1332.29297934533	1108.0839122804	916.289995387512	1106.38422871425	827.08413019397	974.911169303511	1287.90839516144	977.29191429592	1112.20009883668	1133.14884397144	1207.52547607097	750.411803785815
ENSG00000090776	250.058301855898	229.411984719506	228.144647249893	189.943670411098	117.976956974205	138.783302130039	591.920716829157	364.308105116138	433.613835892012	647.018179192598	644.713827413805	420.717825055034
ENSG00000090857	474.165710718502	441.214909763601	336.23179435564	182.255860449168	144.057484009664	133.486043999041	301.683640432167	201.421839567011	270.760517221759	502.148496944161	457.992560832597	322.816834487719
ENSG00000090861	1746.58135159212	1620.74436454527	1389.58094184906	1206.22640323588	852.647852960605	1112.68229236317	1454.30515114955	991.700906403743	1163.18214572547	2070.18113445189	2006.5449054968	1397.77770470348
ENSG00000090863	1647.86193022954	1601.13893661938	1367.73680577047	1199.01310788983	686.491648623201	1118.51750822278	1685.07277302547	1245.61311462368	1709.016316199	2661.73343815745	2865.01654486449	2046.67458382018
ENSG00000090889	80.8502671222353	59.6017780238209	106.757096999152	153.365429967223	107.612127671757	101.508369552599	665.381038419555	481.642419426706	577.042174501845	190.452866778636	144.257183939095	108.623290544957
ENSG00000090905	1326.72012144541	933.139828104748	984.352851494784	839.932014240626	572.831011401731	771.407126012205	1282.69620407009	861.54845751523	876.628570969086	1005.51987590428	1093.00772049261	676.382429855057
ENSG00000090924	345.042063014443	402.813762970853	281.10406330536	388.693585100861	165.30452082164	276.877001321984	387.691728720229	299.160651089657	281.954649374557	571.621388377638	544.156032809881	265.442244107751
ENSG00000090932	197.955280304885	167.038609670939	130.109038675887	137.174090157621	118.405206581476	137.854483137444	257.9042431312	206.389258314905	215.556721770697	204.585689298927	226.256482118927	137.33652291251
ENSG00000090971	341.484337972899	317.534832237671	310.740642467364	229.94228154794	167.17658854084	159.855356864637	467.940778888189	356.189938000776	435.241490907004	537.240858058558	514.031875506781	368.105515931008
ENSG00000090975	83.2229196118977	86.3422812138516	91.6430663825218	107.42851486978	90.9755980048397	93.8562658902358	49.4864943792366	46.8303819280229	66.7842737521658	113.788878880748	64.8662730972755	58.4864140552227
ENSG00000090989	2752.007483696	2165.47189771653	2055.99433956282	2295.90410647156	1926.75534974239	1925.9533415169	3287.4469137031	2284.66015996298	2483.14350438092	2526.32037609547	2800.37790130542	1426.03560137003
ENSG00000091009	1604.28775981871	1439.16307531329	1395.15280842423	1476.303548818	1176.16581032398	1209.48648644078	2005.17250572779	1395.15303421428	1513.05643853849	1999.60160546319	2071.17634528618	840.092799127126
ENSG00000091010	4.10330573328597	11.0551280225369	0	5.99488331086983	3.98660754980132	7.26156326607086	36.4718966269967	29.5329099115262	27.8374615666312	10.8446867207762	12.7575243710917	6.23922527437392
ENSG00000091039	6487.48335038305	4771.33145881906	4986.30808019816	5785.95787682248	4778.66444575204	4861.96634720434	6669.77652981828	5561.39697592863	5517.6532959628	6583.62443338356	7349.89190039674	3139.15398636313
ENSG00000091073	18.6577348153724	22.5408822402728	18.9736007566757	21.7221230773285	12.0800163591489	25.1249614324298	25.7070527647591	12.0495073520872	14.2782945033082	32.2524221950214	22.491799160396	27.6409246677563
ENSG00000091127	114.915756860257	137.94473464071	108.172331333343	299.601905803762	174.681595085807	185.600448269955	186.589268647598	163.187727274596	231.268759439927	260.02988438011	176.364318601325	106.469500265589
ENSG00000091128	18.6498320101882	20.4559590542558	20.3046484843116	18.770114409184	27.6085893682834	35.8954196533018	29.7916420646706	32.8397159514617	41.9222821326615	45.365605574659	13.6404190197133	23.085540322014
ENSG00000091129	3554.06743404834	3263.46395534587	3102.04138452809	2068.12823639342	2237.72202241116	1958.33877174603	7103.66119284101	5772.65966090526	5725.79629852661	4481.08254840856	4143.55871419015	2791.70246564016
ENSG00000091136	390.161775567067	368.741358969575	342.784903119105	425.092566385408	262.772470076463	405.667607220463	668.771362701549	332.637792577867	518.091416884248	601.963744943221	596.270156734588	253.729549735745
ENSG00000091140	1751.79684772541	1274.38216786447	1424.24242326583	1410.69091593581	1349.50169557331	1541.5046576884	2025.00100667646	1875.44248032283	1521.2695651813	1913.06812416632	1651.69935470613	1308.15871627984
ENSG00000091157	1751.37804901199	1407.71365767633	1773.01365820706	1261.42784152315	1103.85141491726	1177.93804656757	1735.15051633757	1568.8484825991	1369.38664528622	1139.42301364764	1462.36382780073	1070.6976515195
ENSG00000091164	1828.92184344621	1511.7241040067	1523.04471927294	1413.38982334717	1198.89402048747	1171.10233093366	2031.91765023146	1938.74452413505	1651.23064837599	2003.79026668309	1860.6981828778	1295.10857667899
ENSG00000091181	10.5332874407812	25.9661298611138	4.93302413302359	32.2630835110472	13.3701412447731	24.786151187475	23.0987083345281	17.9952386537448	14.7327036757687	15.1939712866786	22.9158302921197	37.3309374424285
ENSG00000091262	0	2.06601108695333	1.567187584075	10.3268141572038	2.96854012976668	15.8430549265659	1.13318735149981	11.6143892983672	5.70269495759429	4.32145339765111e-07	10.1471514058693	3.15681865749047
ENSG00000091317	453.39189980559	324.777129327992	423.198073763259	427.649696959125	333.716198137341	315.477569559372	1227.12398474643	1027.31679612755	891.67620628653	602.04313518276	588.648076227706	353.035473614266
ENSG00000091409	252.753187864477	316.777095713397	250.819678156329	348.869870360037	294.091475916597	294.145321413385	851.289538443726	501.098091856191	576.470580769943	397.40655484044	433.203056294173	244.138019395458
ENSG00000091428	407.199005374367	319.548780840547	514.008891777476	218.985108413064	231.736886331875	198.508990618971	490.894538239602	339.614670030333	403.084451209295	610.231753520242	582.895071162849	438.473808816321
ENSG00000091436	70.1309206219332	73.7253633346502	96.1143656443293	116.60368663636	89.8303062911749	104.625213275779	378.784070151758	374.174730174433	322.094232358615	317.689733314765	308.840853392879	174.940259600299
ENSG00000091483	1332.11310179868	1214.47551697642	1136.01983346322	1379.23299842424	1061.33122069757	1202.96004468427	1955.48292351094	1644.94614650597	1622.32089202377	1624.42206367332	1541.86207617633	1083.71513805075
ENSG00000091490	226.351945946072	136.79168653145	122.467974973052	209.69324636602	145.461380238318	87.8662252239762	1766.1429684001	1300.18245641531	1635.64021333534	702.361884545632	712.069717186216	406.831120048105
ENSG00000091513	226.897992117576	239.255075302356	111.696691533609	168.302092931476	108.549092723618	121.113658739492	233.82366549101	193.037385733403	171.606333616697	169.176558318938	351.143566479715	181.872531863872
ENSG00000091527	2161.57286472818	1757.18289810333	1942.61359322195	1715.53161386408	1294.5371485147	1441.21245978064	2547.64475056927	1800.50032352953	2293.73443966593	2845.27658907666	2550.04056514671	1356.42977468524
ENSG00000091536	73.1140218166786	68.6261121710777	29.3030434220929	41.1069737484734	58.0741891969343	89.3990912924586	34.843055112734	55.1746203755083	33.997309548785	52.7115900458966	52.6122118942182	31.4752639891372
ENSG00000091542	808.243505518442	727.984601611389	710.597110751689	576.543578209244	395.50543855557	484.958113188619	856.201920946522	565.404703578573	600.961087785379	1861.91371921476	1752.70243463379	925.511243499452
ENSG00000091592	235.672140902982	180.96559583887	184.921915111666	133.997750859099	103.081472895443	108.017057339855	362.853798798752	308.314418847766	284.67246452076	343.475583004192	321.381464556983	216.725470582019
ENSG00000091622	171.9922417266	171.880725175865	84.583783556513	71.3176554662455	55.0949091123526	91.6582034225046	82.0707621146657	65.9421793499693	68.3883952949933	142.747672085791	146.961048856509	98.8321666422098
ENSG00000091640	1110.50187052725	900.976390514241	934.42248023161	728.590505706109	702.545638897987	622.765557739207	1392.64429077	1211.11723108139	1169.17238692464	1260.26715344934	1357.17425707826	1145.13764584476
ENSG00000091651	195.137223499478	149.578929284037	164.595381330318	251.129330866983	192.08423969922	224.195228333203	351.681197306217	275.402814403453	298.324629673541	241.269243833225	253.30477096787	134.680160843333
ENSG00000091656	3659.01387026334	3034.67249603154	3345.13111064687	3007.12085148036	2163.04809737468	2784.90374195643	2213.92225939412	1840.84585177065	1744.71060536073	1919.91740451264	2216.01907908869	1151.33295947931
ENSG00000091664	1992.97212771978	1620.31992442319	1473.48249143256	2325.95679339498	1905.69340367512	1911.05629155352	3194.49351661736	2533.25902149997	2433.8580251178	5334.13543670679	5257.53101178833	2641.43940517695
ENSG00000091732	439.960985500873	337.805739274229	309.960536959731	319.216693851095	262.838753919126	249.036897121594	600.611697967387	430.434833194777	445.332342575349	415.87749546526	413.178367449129	424.436535146272
ENSG00000091831	0.924817934827619	2.89822559392155	1.79724750135802	11.3135725920351	9.14626497239938	24.99272882828	1.81733357837735	1.35380192105893	1.89538939824149	13.9972653336823	4.7617884452778	33.0049101431109
ENSG00000091844	1462.93936584311	1192.20043116489	1156.32788069801	1994.21077641062	1551.16239585672	1703.2907525664	1523.22804297815	1023.22054148133	1107.06231646041	2241.44918150425	2082.47952755047	734.92752576068
ENSG00000091879	14.2724534775804	9.3191067980026	8.56321532808061	85.5692558996079	69.5046488915536	84.0932060068552	125.094916108235	73.2617371970794	97.243230059694	51.1020976896731	44.5809275660973	48.9788364715096
ENSG00000091947	221.313492247879	207.839457731552	143.757460656935	186.689406560671	156.688822453045	144.923602021265	342.014679736525	268.939918067082	310.500857710144	267.942584351734	315.052762657729	189.955741366172
ENSG00000091972	3953.01375922186	3092.32248742435	3099.70546781749	2563.1048741634	2191.42342225466	2279.64587327715	2989.55161270719	2410.27822025235	2400.23925295718	3926.438442449	3642.95436252246	2416.36888147239
ENSG00000091986	395.36509937825	152.813632398736	442.216725667162	163.426852646996	122.946519279561	156.252654623223	1373.49680570433	1230.13552494717	1469.86823026928	557.282790116568	489.072543331216	282.662919417448
ENSG00000092010	136.823666709232	118.677661120381	140.5290367771	107.498508430404	84.8639863972079	93.2196389207766	321.942213474922	303.908825571285	297.258855852232	134.122993227576	121.26284282759	121.338983446665
ENSG00000092020	776.950045134408	529.054426600542	690.927632163245	706.665343582483	669.245153176522	591.984895432561	946.565699442141	862.480659969146	835.032288239607	715.049251296287	815.069217850211	556.768231225837
ENSG00000092036	42.7504415645514	41.5939396799599	34.8050050611405	76.1115962722021	53.9767420575501	37.2292667769077	210.200954133637	180.469150413972	179.22339154971	72.1554911394819	83.1108457214425	79.4129452178847
ENSG00000092051	253.070575230149	305.785807054436	222.586500287349	161.976535599636	129.296316271478	151.292521793794	426.629911766583	228.251285297004	373.846807556353	798.079548730072	764.330530122851	371.290392145775
ENSG00000092054	90.2771047142486	76.6029407441892	53.2651999983575	79.6994442487259	66.3991165345043	78.576187704524	132.399161663535	88.5368030955928	94.2938299677062	205.730961523919	198.77818615151	150.623627508401
ENSG00000092068	9.23829711720821	6.21274288927127	4.2995373730239	22.7091572817637	14.9076882166746	16.4598468913039	31.528274953548	18.0171238099831	7.8933152612503	21.0608008696276	15.5667626425515	10.7577428948124
ENSG00000092094	585.202959065833	524.580158542175	486.558016804234	527.357039067935	331.251075735591	403.481660046741	594.807248853165	416.503096632432	454.002968424738	649.278332318138	585.594536550969	366.325400390544
ENSG00000092096	1155.88254236405	1097.18139504559	948.009120898517	544.778903917986	325.340754876303	433.319842313932	1217.23608197636	742.282258697981	1011.86793245807	2334.50089537329	2385.15449268518	1434.81945897518
ENSG00000092098	80.5385876552184	66.4743454961342	71.1459810554924	32.9836448075118	30.227007763206	48.590865626075	77.0516006824594	55.1532524209114	54.8971698105819	74.4511763792313	136.34447698608	96.5206492504187
ENSG00000092108	1654.61123769312	1270.31223735708	1226.98395926315	1543.93554579919	1338.48131783815	1435.23953047227	2361.52354807568	1924.91666953569	2002.20588280966	1723.27164192553	1622.76246350999	1014.23751991155
ENSG00000092140	974.073299468074	832.432039238285	983.260300805041	1243.31002181113	1199.01279595563	1106.92012671999	1723.97821205225	1310.05515124983	1338.63674476841	1002.47161653135	1119.11085564346	620.627622906475
ENSG00000092148	6284.2298507344	5778.57431031735	5459.95614071728	5375.70233288673	4314.82413165491	3978.95884113026	6511.66816689377	4856.55639630804	5803.14754046734	8405.55022114984	8362.82880977198	5087.05178949507
ENSG00000092199	9978.72683121831	8234.65963249379	8382.08920768128	8784.77415449406	7465.33721678317	7477.19576609927	14264.0480679217	12088.4243376103	11714.2167169473	11658.8221132133	11088.7134014655	8171.85347079928
ENSG00000092200	0	19.7901553698562	0	4.98634244186918	14.4662753416139	13.1534499130941	4.44444061368173	2.07604340083481	2.00222747780315	10.1568619528747	0.473516002717951	2.14921831017576
ENSG00000092201	4076.02811168325	3448.21839161998	3551.99918621159	2946.55198606506	2702.81682096813	2711.03832056935	5366.98809985517	4439.07518192739	4611.92856727579	4857.87982915169	4510.83477982004	2665.82919410557
ENSG00000092203	1273.43879631139	948.851188057084	1171.31322155441	886.858452176856	783.275843250823	664.463104350994	1438.80541934674	1199.19326241208	1353.90331609087	1348.68078130326	1483.78773120442	990.784537510822
ENSG00000092208	378.663316076888	325.337043123579	352.982129732057	425.358913974344	353.05191468007	364.637893782075	480.344952533964	465.866231075931	437.433152125408	445.074114271858	403.790870422858	277.92216110293
ENSG00000092295	8.75383613452155	11.6569789251833	12.4595696196086	8.33787872069622	6.56253169082604	8.83006058610011	8.47787564432587	7.83331044597567	4.02153993159014	19.5747530111032	14.1954802697375	24.8686455857569
ENSG00000092330	349.476291520082	293.081755156361	275.266424846807	250.255994046566	236.995578332987	206.293196997776	405.357369574435	304.453985876736	339.089887747802	564.728682881582	495.166878689989	357.74486310828
ENSG00000092421	649.988932823955	670.368311119418	618.572428437821	483.896605161469	434.027618125575	399.632290805913	1369.39653557904	840.373716577712	1028.94195267513	930.883405224032	854.767695875562	528.395410594906
ENSG00000092439	1427.42926935038	1380.64230655423	1400.30674756158	1479.95216871111	1138.94594439845	1476.76035300738	2097.15921665236	1528.8161095754	1605.27551988074	1838.75034823716	1721.23773392814	994.116098546895
ENSG00000092445	386.418631819827	281.74516644036	330.272142156385	337.098553781651	305.448821380264	289.831082467654	302.319381589988	254.918642949743	249.031641850852	409.904587994239	450.351345353384	323.599228077037
ENSG00000092470	121.431296364674	89.5510434802097	136.949460317988	150.869274746162	113.174956913538	105.302253743883	205.515531915172	138.044818670043	207.473631253959	162.917874468846	153.503999531092	87.6494572621776
ENSG00000092529	37.4150378419415	32.6080572350434	24.0585844503262	42.9157712030094	25.9412108939998	40.5834688666113	23.2612930348753	39.7603016855771	26.8995247552672	48.8684625663844	30.4563337454734	11.3719891038282
ENSG00000092531	139.919740058274	126.683906788697	136.740592055707	112.224699673402	123.986530178672	144.60013804326	294.998840277766	286.511445338217	327.542084418512	146.643258495696	206.045112894046	148.053321334265
ENSG00000092621	382.174658888768	287.274495875452	304.60158717597	412.186411997102	262.996167527366	401.177067515548	475.160773439773	473.161135148128	549.380767645366	537.722541613567	621.862818105506	551.696230280759
ENSG00000092758	4.70381366302594	19.1835328802675	6.03376927179094	26.1789526418459	19.7862034230688	27.1578001857309	12.7400123559656	7.82720413084574	4.10414168529813	15.9720442027753	8.68019704319173	4.72508968667082
ENSG00000092820	430.520622880965	290.255040771431	475.61418776791	476.227340124323	305.073664429833	358.551439402305	2041.75387750136	1496.38385941582	1811.12075245542	788.001388406358	825.91556406421	580.44491693762
ENSG00000092841	13501.7327948364	11715.1947907852	11264.625858696	11318.1075967033	10649.800942638	9484.84369479042	20550.418065689	18898.6698813964	17143.7994614007	13986.9717037941	14139.2203367789	13128.5595178244
ENSG00000092847	781.295283512698	644.495563773802	631.707560801636	534.558013039781	475.759788925271	542.863401046509	1289.01737682186	704.018346845058	833.692657053766	1054.62896017169	939.384903952654	734.951941022397
ENSG00000092850	123.638663007695	110.163951454131	89.8088637952	98.0562767917816	68.3986975343918	83.3754718958493	192.668508232254	122.886278243382	155.705787729044	225.752458262124	173.079585793608	113.591333384212
ENSG00000092853	150.88169858874	129.948641361777	159.378741785328	177.848620381061	155.169473686579	155.616126352716	282.183134736394	292.69479387401	326.902199643358	157.65376824216	163.73591496284	120.802376706246
ENSG00000092871	236.096422337016	141.064268462161	182.979996207626	292.314060753015	101.390450077762	190.746617660779	228.074691317799	266.953289628904	184.716856268974	276.258793984892	271.13410768118	143.327066506453
ENSG00000092929	32.2394795477856	19.6216237770762	39.1322650515566	28.1713074298981	49.0537580535415	29.9838529087049	3.16861140674822	2.43971954373549	10.0173436622307	15.6822562603238	15.832940268149	25.9831612386541
ENSG00000092931	605.087396015236	502.57419115815	466.304532376241	334.505542629154	256.523505544315	329.537169575092	440.142438331367	304.721313200556	309.064855293703	376.972403119855	439.454790823018	232.119841404896
ENSG00000092964	13662.6825510733	12185.3727428185	11000.6915534674	8947.56951290188	5464.626528791	6544.72764145005	16471.8274440931	10219.3897107617	14041.7417755569	27596.9472647235	27594.1182275862	14590.5466701953
ENSG00000092969	64.6016950023503	85.3779096782668	71.1052834877501	141.837071646391	95.7583407849404	85.9254755888168	1364.32227338125	1068.95386092184	1298.03203871315	123.928760376482	143.868077943824	33.5507722078116
ENSG00000092978	779.041273105347	685.26995111382	620.387428307046	784.887530259778	603.984623753042	637.847768611809	1095.70581490698	968.917060541588	1043.9913803039	907.220112617094	1034.08952318907	599.473804744117
ENSG00000093000	1786.93355318606	1496.56918781052	1579.951918199	1258.92539130648	1050.1962717968	1061.99555617002	2277.9433009531	1740.59248726288	1830.49331077918	2011.54755338856	2053.61677585801	1235.28144472929
ENSG00000093009	36.4622332246898	29.5193465437079	21.5820515886264	33.0631331297276	28.6367438778655	21.174552900111	108.927782412163	107.469848022691	97.8088768621072	49.4978738826416	25.1526368564893	33.6195705745257
ENSG00000093010	132.806435745818	82.7485737537311	108.519957913439	92.5102834141462	68.080854230218	64.2624486126143	263.404427293515	169.745026478559	206.840775979317	68.3522766703729	63.1080240734888	47.8362169748862
ENSG00000093072	10.3850925592928	16.6021068435801	14.129855028941	10.5503208940291	28.9500500200911	15.2998260864729	38.2979949910715	12.6037350429648	21.4434008201665	12.900867982183	8.09273090834894	10.8132012113014
ENSG00000093100	8.57144685215558	15.1435473923551	43.959379313828	15.6981644258789	9.89689732039721	8.26261326393886	73.279507366771	46.9958057369213	38.0031990525773	30.5796648871692	20.4063530842431	26.6563852555804
ENSG00000093134	31.883543673331	32.0543021074826	15.1337054410085	28.8549901210411	37.5837786997485	40.5849729632057	34.4831288316823	17.0276143569082	12.0115312040354	13.8779473679987	14.36146039741	2.60583170099419
[truncated: 20,497 more rows]
