# Supplementary material for: Integrative multiomics reveals common endotypes across PSEN1, PSEN2, and APP mutations in familial Alzheimer’s disease
Source: Alzheimers Res Ther. 2025 Jan 4;17:5. doi: 10.1186/s13195-024-01659-6 (PMC11699654; doi:10.1186/s13195-024-01659-6)
Supplement: Supplementary file 3 — Supplementary Material 3. [file 13195_2024_1659_MOESM3_ESM.tsv]

seqnames	start	end	width	strand	27_4-NDC1-1_ATAC_S1	27_4-NDC1-2_ATAC_S2	27_4-NDC1-3_ATAC_S3	APP2-35-V717I-1_ATAC_S10	APP2-35-V717I-2_ATAC_S11	APP2-35-V717I-3_ATAC_S12	F12424_4-A79V-1_ATAC_S22	F12424_4-A79V-2_ATAC_S23	F12424_4-A79V-3_ATAC_S24	F12448_9-N141I-1_ATAC_S13	F12448_9-N141I-2_ATAC_S14	F12448_9-N141I-3_ATAC_S15
chr1	9930	10620	691	*	415.981463402769	304.863829977257	379.927922771951	173.40158593281	162.057261153833	165.686308046634	198.462914535394	188.057711236715	154.156223586571	277.41898445468	277.75109242742	322.515260807842
chr1	28680	29480	801	*	10.6208033209218	29.3572577015136	11.9557737935229	11.6463751745917	30.5982241339405	21.4320597473258	25.3356912172844	31.8251511323671	21.51017073301	23.7035208236594	29.6833228548388	25.131059283728
chr1	180690	181910	1221	*	217.726468078896	135.495035545448	134.170350349535	65.9961259893529	38.5310970575547	69.2420391836679	96.0644958655366	62.2037044859902	60.2284780524279	109.738522331756	97.5309179516131	145.760143845622
chr1	190660	191740	1081	*	51.3338827177885	56.4562648106032	74.3914813819205	29.7629587795121	29.4649565734241	36.2696395723975	38.0035368259266	30.3785533536231	35.1332788639163	30.7267862528918	32.8636788750001	19.2671454508581
chr1	777686	779575	1890	*	479.706283328299	461.812246150734	486.201467603266	473.619257100062	475.972375416852	450.073254693841	362.089253647023	383.348411367149	385.749061811979	418.762201217982	468.572453637098	448.170557226482
chr1	819166	823905	4740	*	69.0352215859914	74.5222695499962	87.6756744858349	76.3484594778789	122.392896535762	58.526009310005	97.1201496662568	37.6115422473429	54.4924325236252	52.674490719243	53.005933669355	37.696588925592
chr1	826176	828326	2151	*	192.944593663412	190.822175059839	200.591315869107	152.696918955758	96.3277426438866	151.673038211844	187.906376528192	168.528641223671	181.402439848384	151.878114907151	142.055902233871	123.979892466391
chr1	869615	870295	681	*	7.08053554728117	18.066004739393	13.2841931039144	40.115292268038	32.8647592549731	30.4994696404251	41.1704982280871	44.1212322516907	28.6802276440133	18.4360717517351	36.0440348951614	30.1572711404736
chr1	903526	906046	2521	*	134.530175398342	120.816406694691	132.841931039144	191.51816953773	173.389936758996	156.618898153534	289.24914139733	223.499356815941	266.009111398223	174.703727552156	221.564802737904	152.461759654616
chr1	919545	926455	6911	*	430.142534497331	396.322978970434	514.098273121486	489.147757332851	456.706826888074	449.248944703559	609.112243015545	486.780152547342	481.827824419423	486.361130974344	473.873047004033	524.401437053791
chr1	928206	943746	15541	*	743.456232464523	628.922789990119	774.468457958208	713.016969022225	703.759155080631	671.812642079635	822.354310761022	692.920336018356	767.196089477355	777.826646287489	809.930666467744	707.020467848881
chr1	944195	946666	2472	*	65.4949538123508	60.9727659954514	65.0925462091804	120.345876804114	112.193488491115	82.430999028176	76.0070736518531	54.2474167028984	63.8135065079295	98.3257160092537	80.5690191774195	39.3719928778405
chr1	958296	961865	3570	*	348.716375703598	315.025957643166	370.628987599211	341.627005121356	385.310970575546	341.264335976649	394.814521469348	324.761201328019	377.861999209875	446.855262934912	380.582603745969	383.667505064914
chr1	966436	968186	1751	*	51.3338827177885	49.6815130333308	73.0630620715291	53.0557091286955	60.0631807073646	57.7016993197232	44.3374596302477	57.8639111497583	51.6244097592239	35.116327146162	49.8255776491937	50.262118567456
chr1	975645	977715	2071	*	44.2533471705073	51.9397636257549	51.8083531052661	56.9378341868927	54.396842904783	63.4718692516955	52.7826900360091	46.2911289198067	57.3604552880266	93.0582669373293	66.7874764233872	95.4980252781663
chr1	995855	1003555	7701	*	812.491454050515	779.096454386324	802.365263476428	890.300680013232	751.356392622316	750.946401146684	890.971807807834	710.279509363283	797.310328503569	789.239452609991	763.285444838711	823.461042530154
chr1	1012895	1014565	1671	*	58.4144182650697	50.8106383295429	67.7493848299633	65.9961259893529	43.0641672996199	58.526009310005	49.6157286338486	48.4610255879226	63.8135065079295	71.9884706496321	72.0880697903227	51.9375225197045
chr1	1017556	1022565	5010	*	600.075387632079	665.054799468905	632.327591746324	640.550634602543	647.095777054815	619.881112691884	745.291583308449	536.687775914008	606.586814670881	624.19271502303	647.732509439518	598.95691292885
chr1	1022635	1026645	4011	*	115.058702643319	147.91541380378	114.244060693664	103.523334885259	147.324782867121	99.741508824093	107.676687673459	78.8395789415457	110.418876429451	136.075767691378	159.017801008065	98.8488331826634
chr1	1026826	1036485	9660	*	608.926057066181	496.815130333308	609.74446346967	615.963842567294	627.830228526038	600.921982915403	573.220013791059	454.955001414975	453.14759677541	579.419397911673	653.033102806453	536.12926471953
chr1	1037585	1041716	4132	*	76.1157571332726	77.9096454386324	128.856673107969	192.812211223796	181.32280968261	187.11836779396	171.01591571667	111.388028963285	121.890967487056	156.267655800421	151.596970294355	134.870018156007
chr1	1057915	1060915	3001	*	189.404325889771	143.398912618932	139.484027591101	230.339420119702	190.388950166741	155.794588163253	233.29948995916	177.208227896135	195.02554797929	208.942146519664	236.406464165323	185.969838699587
chr1	1061665	1064915	3251	*	99.1274976619364	71.13489366136	98.3030289689664	115.169710059851	96.3277426438866	113.754778658883	99.2314572676971	62.9270033753622	106.833847973949	111.494338689064	113.43269805242	88.7964094691722
chr1	1066865	1067665	801	*	40.7130793968667	24.8407565166654	23.9115475870459	50.467625756564	38.5310970575547	29.6751596501434	34.836575423766	13.7426788980676	28.6802276440133	40.3837762180863	54.0660523427421	23.4556553314795
chr1	1068186	1071915	3730	*	311.543564080372	211.146430391656	274.982797251028	319.628296458239	301.449171097339	323.953826180732	262.857796379325	237.965334603381	225.139787005504	318.68066885142	283.051685794355	263.03842050302
chr1	1075665	1080675	5011	*	88.5066943410147	94.8465248818133	104.945125520924	90.5829180246021	97.461010204403	103.863058775502	88.6749192604953	93.3055567289853	99.6637910629461	107.982705974448	139.935664887097	113.089766776776
chr1	1115066	1117436	2371	*	870.905872315584	669.571300653754	814.321037269951	802.305845360761	751.356392622316	788.040350709363	721.011545891885	666.881576000965	710.552639880429	709.349808352473	764.345563512098	783.251347676189
chr1	1121735	1123196	1462	*	31.8624099627653	46.2941371446946	49.1515144844832	78.9365428500104	69.1293211914951	42.8641194946515	57.0053052388898	48.4610255879226	36.5672902461169	77.2559197215565	60.4267643830647	51.0998205435802
chr1	1135135	1136325	1191	*	37.1728116232262	58.7145154030273	63.764126898789	53.0557091286955	40.7976321785873	43.6884294849333	23.224383615844	21.6989666811594	27.2462162618126	55.3082152552052	65.7273577500002	45.2359067107104
chr1	1143375	1145085	1711	*	72.575489359632	28.2281324053016	46.4946758637003	59.5259175590242	54.396842904783	48.6342894266239	29.5583064201651	31.1018522429951	25.0951991885116	37.7500516821242	37.1041535685485	41.047396830089
chr1	1200655	1202585	1931	*	95.5872298882958	74.5222695499962	63.764126898789	80.2305845360761	83.8617994782072	80.7823790476125	88.6749192604953	66.5434978222221	83.8896658587389	91.3024505800213	95.4106806048389	72.0423699466869
chr1	1230296	1233746	3451	*	1030.21792212941	875.072104564349	908.638808307743	777.719053325512	792.154024800903	792.161900660772	741.068968105568	669.051472669081	575.038564262466	794.506901681916	658.333696173389	668.486176947164
chr1	1236475	1238575	2101	*	60.18455215189	63.2310165878756	74.3914813819205	59.5259175590242	56.6633780258157	59.3503193002867	52.7826900360091	47.0144278091786	51.6244097592239	48.2849498259728	75.268425810484	66.178456113817
chr1	1272075	1275905	3831	*	541.66096936701	459.55399555831	538.009820708532	371.389963900868	368.311957167802	378.358285539328	429.651096893114	399.984285822704	381.447027665377	467.047151043955	460.091504250001	443.144345369737
chr1	1288125	1291116	2992	*	40.7130793968667	32.7446335901498	55.7936110364404	71.1722927336159	98.5942777649193	64.2961792419773	38.0035368259266	32.5484500217391	37.2842959372173	82.5233687934807	107.071986012097	64.5030521615685
chr1	1291136	1292526	1391	*	49.5637488309682	46.2941371446946	55.7936110364404	41.4093339541038	60.0631807073646	60.9989392808503	68.6174970468118	64.3736011541061	72.4175748011335	60.5756643271295	78.4487818306453	61.1522442570714
chr1	1297936	1300585	2650	*	54.8741504914291	76.7805201424203	71.7346427611376	80.2305845360761	96.3277426438866	59.3503193002867	93.9531882640962	74.4997856053138	73.1345804922339	86.912909686751	110.252342032258	80.4193897079296
chr1	1302156	1310975	8820	*	1563.02822206232	1373.01636019387	1598.0884304009	1312.15826967066	1361.05434018009	1351.0440740718	1353.34817252327	1126.89966964154	1119.96288949872	1284.37966537088	1314.547155	1331.10844006146
chr1	1323936	1326796	2861	*	431.912668384152	368.094846565133	425.09417932526	323.510421516436	363.778886925737	370.11518563651	323.030063020376	321.868005770531	324.08657237735	356.430720533545	410.265926600807	360.211849733434
chr1	1327316	1329715	2400	*	46.0234810573276	51.9397636257549	94.3177710377921	77.6425011639446	79.3287292361419	60.1746292905685	44.3374596302477	29.6552544642511	27.2462162618126	81.6454606148267	85.869612544355	65.3407541376928
chr1	1330585	1331785	1201	*	30.092276075945	9.03300236969651	34.5389020701774	32.3510421516436	30.5982241339405	36.2696395723975	35.8922292244862	14.4659777874396	32.2652560995149	29.8488780742377	39.2243909153227	30.9949731165978
chr1	1334985	1337115	2131	*	76.1157571332726	39.5193853674222	69.0778041403547	59.5259175590242	104.260615567501	65.9447992225408	68.6174970468118	31.8251511323671	40.1523187016186	81.6454606148267	86.9297312177421	66.178456113817
chr1	1344265	1345415	1151	*	24.7818744154841	27.0990071090895	39.8525793117431	37.5272088959066	45.3307024206525	41.215499514088	35.8922292244862	20.9756677917874	24.3781934974113	41.2616843967404	60.4267643830647	33.5080790449706
chr1	1346086	1352965	6880	*	826.652525145077	504.719007406792	708.047492438636	513.7345493681	626.696960965521	599.27336293484	626.002703827068	491.843244772946	556.396416293858	598.733377842063	547.021235467743	582.202873406365
chr1	1353755	1356716	2962	*	115.058702643319	55.3271395143911	82.3619972442691	87.9948346524706	115.593291172664	131.889598445082	114.01061047778	65.0969000434781	78.8706260210365	157.145563979075	167.498750395162	114.765170729024
chr1	1358016	1359676	1661	*	37.1728116232262	30.4863829977257	45.1662565533089	34.9391255237751	44.1974348601362	36.2696395723975	77.0627274525733	36.8882433579709	32.2652560995149	53.5523988978971	55.1261710161292	29.3195691643493
chr1	1365715	1368165	2451	*	19.4714727550232	16.936879443181	19.9262896558716	29.7629587795121	45.3307024206525	28.8508496598616	33.7809216230458	19.5290700130434	17.9251422775083	28.0930617169296	54.0660523427421	30.1572711404736
chr1	1371135	1372926	1792	*	46.0234810573276	29.3572577015136	54.4651917260489	40.115292268038	73.6623914335604	59.3503193002867	58.06095903961	39.7814389154588	53.7754268325249	71.1105624709781	55.1261710161292	55.2883304242016
chr1	1374136	1377115	2980	*	624.857262047563	506.977257999216	613.729721400844	508.558382623837	491.83812126408	534.152873702581	529.938207961532	398.53768804396	473.940761817319	558.349601623976	619.109305258066	561.260324003258
chr1	1398265	1401405	3141	*	662.03007367079	610.856785250726	650.925462091804	477.501382158259	481.638713219433	503.653404062155	497.212940139206	412.280366942028	453.14759677541	561.861234338592	583.065270362905	557.071814122637
chr1	1406176	1408375	2200	*	242.50834249438	243.891063981806	286.93857104455	219.987086631176	230.053314784812	188.766987774523	190.017684129633	211.92657458599	245.932952047414	237.035208236594	276.690973754033	259.687612598522
chr1	1429916	1431336	1421	*	26.5520083023044	25.9698818128775	34.5389020701774	38.8212505819723	53.2635753442667	53.5801493683144	30.6139602208853	34.718346689855	33.6992674817156	35.9942353248161	43.4648656088711	20.1048474269824
chr1	1431746	1436405	4660	*	136.300309285163	106.137777843934	140.812446901492	187.636044479533	208.521231135002	154.145968182689	162.570685310908	156.232560104347	161.326280497575	194.017707482545	173.859462435484	147.435547797871
chr1	1466595	1494415	27821	*	571.753245442955	545.367518070427	632.327591746324	522.79284117056	601.765074634162	511.896503964973	308.250909810293	180.824722342995	213.667695947899	531.134448085701	618.049186584679	526.076841006039
chr1	1510346	1513315	2970	*	623.087128160743	590.532529918909	577.862400020275	458.090756867273	485.038515900982	454.19480464525	451.819826708238	439.042425848791	422.316352058096	523.233274477814	519.458149959679	533.616158791158
chr1	1538646	1542116	3471	*	148.691246492905	137.753286137872	155.425059315798	175.989669304941	166.590331395898	116.227708629728	277.636949589408	240.858530160869	238.762895136411	180.849084802734	208.843378657259	161.676481391983
chr1	1573896	1575715	1820	*	506.258291630604	470.84524852043	490.18672553444	405.035047738578	292.383030613209	403.087585247781	510.936439548568	395.644492486472	395.070135796283	418.762201217982	414.506401294356	475.814722438583
chr1	1598666	1602946	4281	*	306.233162419911	298.089078199985	280.296474492593	199.282419654125	201.721625771904	232.455417259456	346.25444663622	273.406980182608	270.311145544825	273.02944356141	294.712991201614	305.761221285357
chr1	1613926	1617435	3510	*	900.998148391529	774.579953201476	1024.2112883118	652.197009777135	836.351459661039	713.852451584004	846.634348177586	713.172704920771	750.704958582048	834.012769721348	922.303245846776	854.456015646752
chr1	1621905	1622975	1071	*	26.5520083023044	23.7116312204533	23.9115475870459	24.5867920352491	26.0651538918752	30.4994696404251	26.3913450180046	23.1455644599033	25.0951991885116	33.3605107888539	19.0821361209678	19.2671454508581
chr1	1658386	1661385	3000	*	433.682802270972	351.157967121952	455.647823464263	283.395129248398	329.780860110247	337.967096015522	319.863101618215	288.59625685942	293.972333351136	269.517810846794	296.833228548388	277.279354097132
chr1	1692195	1694395	2201	*	531.040166046088	424.551111375736	633.656011056716	995.118056584557	878.282359400143	921.578569135008	194.240299332514	227.839150152173	195.742553670391	431.930823897793	500.376013838711	513.511311364175
chr1	1723736	1725116	1381	*	352.256643477238	280.023073460592	367.972148978428	302.805754539384	261.784806479268	269.549366822136	323.030063020376	248.091519054589	283.217247984631	237.913116415248	261.849312326614	258.849910622398
chr1	1745356	1746806	1451	*	332.785170722215	281.152198756804	348.045859322557	29.7629587795121	26.0651538918752	25.5536096987346	467.654633719041	374.668824694685	334.124652052755	258.982912702945	291.532635181452	281.467863977753
chr1	1777306	1779385	2080	*	276.140886343966	219.05030746514	251.071249663982	256.220253841017	233.453117466361	206.901807560722	290.30479519805	268.343887957004	271.028151235926	279.174800811988	238.526701512097	242.933573076037
chr1	1888735	1893165	4431	*	605.38578929254	578.112151660577	583.176077261841	542.203466461547	507.703867111308	558.882173411033	653.449702645793	498.352934777294	519.829126047741	569.762407946479	551.261710161292	584.715979334738
chr1	1904485	1906955	2471	*	44.2533471705073	37.2611347749981	53.1367724156575	64.7020843032872	40.7976321785873	67.5934192031043	62.2835742424908	64.3736011541061	57.3604552880266	61.4535725057835	68.9077137701615	56.9637343764501
chr1	1907025	1910345	3321	*	191.174459776592	149.044539099992	200.591315869107	241.985795294294	245.91906063204	219.266457414948	304.028294607413	185.887814568599	220.837752858902	254.593371809675	235.346345491936	180.943626842841
chr1	1918375	1920835	2461	*	166.392585361108	138.882411434084	118.229318624838	266.572587329543	274.250749644948	267.07643685129	254.412565973564	207.586781249758	228.724815461006	275.663168097372	273.510617733872	227.017235529676
chr1	2003515	2004436	922	*	24.7818744154841	29.3572577015136	15.9410317246972	41.4093339541038	33.9980268154894	43.6884294849333	41.1704982280871	47.0144278091786	43.0203414660199	46.5291334686647	37.1041535685485	29.3195691643493
chr1	2018875	2020215	1341	*	84.9664265673741	75.6513948462082	45.1662565533089	77.6425011639446	66.8627860704625	65.1204892322591	101.342764869137	91.8589589502413	86.0406829320398	70.232654292324	87.9898498911292	62.82764820932
chr1	2044125	2045526	1402	*	30.092276075945	32.7446335901498	30.5536441390031	90.5829180246021	66.8627860704625	46.9856694460603	78.1183812532935	66.5434978222221	46.6053699215216	75.5001033642483	65.7273577500002	51.9375225197045
chr1	2049606	2051476	1871	*	74.3456232464523	40.6485106636343	39.8525793117431	103.523334885259	74.7956589940767	64.2961792419773	76.0070736518531	67.266796711594	86.0406829320398	63.2093888630916	74.2083071370969	61.1522442570714
chr1	2072756	2075515	2760	*	215.956334192076	220.179432761352	213.875508973021	280.807045876266	240.252722829458	262.1305769096	201.629875937555	193.84410235169	238.762895136411	260.738729060253	256.548718959678	231.205745410297
chr1	2114736	2116786	2051	*	76.1157571332726	101.621276659086	54.4651917260489	85.4067512803391	64.5962509494299	62.6475592614138	71.7844584489724	56.4173133710144	52.3414154503242	73.7442870069402	66.7874764233872	56.9637343764501
chr1	2121565	2125646	4082	*	46.0234810573276	54.198014218179	46.4946758637003	38.8212505819723	20.3988160892936	53.5801493683144	58.06095903961	31.1018522429951	39.4353130105183	86.0350015080969	89.0499685645163	69.5292640183141
chr1	2127896	2128936	1041	*	44.2533471705073	44.0358865522705	39.8525793117431	18.1165836049204	47.5972375416852	29.6751596501434	38.0035368259266	26.7620589067632	33.6992674817156	50.0407661832809	51.9458149959679	32.6703770688464
chr1	2132835	2133946	1112	*	24.7818744154841	60.9727659954514	66.4209655195719	151.402877269692	126.925966777827	159.916138114661	41.1704982280871	40.5047378048308	35.8502845550166	88.6687260440591	74.2083071370969	85.4456015646751
chr1	2178905	2180325	1421	*	47.7936149441479	40.6485106636343	42.509417932526	82.8186679082076	71.3958563125277	55.2287693488779	48.5600748331284	35.441645579227	38.7183073194179	38.6279598607782	61.4868830564518	23.4556553314795
chr1	2188905	2191575	2671	*	277.911020230786	249.536690462866	285.610151734159	226.457295061505	269.717679402883	266.252126861009	267.080411582206	221.329460147826	225.856792696605	293.221331670453	255.488600286291	232.043447386422
chr1	2192816	2196275	3460	*	284.991555778067	265.344444609835	325.462731045902	266.572587329543	227.786779663779	253.0631670165	268.136065382926	230.732345709661	260.273065869421	315.169036136804	319.095720689517	294.871095595742
chr1	2204235	2206396	2162	*	86.7365604541944	75.6513948462082	85.018835865052	124.228001862311	120.126361414729	97.2685788532477	160.459377709468	145.383076763768	155.590234968772	107.982705974448	119.793410092742	93.8226213259178
chr1	2208656	2211155	2500	*	74.3456232464523	60.9727659954514	43.8378372429174	87.9948346524706	75.928926554593	94.7956488824024	68.6174970468118	55.6940144816424	56.6434495969262	81.6454606148267	89.0499685645163	44.3982047345861
chr1	2211535	2215026	3492	*	168.162719247928	127.591158471963	197.934477248324	223.869211689374	249.318863313589	262.1305769096	219.575990549798	189.504309015458	205.063627654695	225.622401914091	295.773109875001	213.614003911688
chr1	2226155	2233555	7401	*	1325.8302812284	1036.53702192267	1252.69940969913	988.647848154228	1008.60812885952	1022.96869793966	992.314572676971	901.230416157486	907.01219924192	1051.73399802755	872.477668197583	940.739319187551
chr1	2245865	2249485	3621	*	118.59897041696	73.3931442537841	118.229318624838	109.993543315588	82.7285319176909	86.5525489795848	166.793300513789	177.208227896135	154.873229277672	93.9361751159834	87.9898498911292	91.309515397545
chr1	2312115	2316116	4002	*	83.1962926805538	79.0387707348444	131.513511728752	155.285002327889	149.591317988153	119.524948590855	190.017684129633	141.766582316908	177.817411392882	188.750258410621	139.935664887097	108.901256896155
chr1	2390416	2393426	3011	*	862.055202881483	724.898440168145	790.409489682905	647.020843032872	619.897355602423	630.597142565547	579.55393659538	556.940144816424	517.67810897444	646.140419489381	674.235476274195	710.371275753378
chr1	2411565	2414896	3332	*	674.421010878532	623.277163509059	621.700237263193	534.439216345152	524.702880519053	539.098733644271	562.663475783857	537.41107480338	518.39511466554	570.640316125133	576.704558322582	603.145422809472
chr1	2430176	2432825	2650	*	74.3456232464523	90.3300236969651	66.4209655195719	95.759084768865	117.859826293697	85.7282389893031	99.2314572676971	82.4560733884056	74.5685918744345	82.5233687934807	128.274359479839	75.393177851184
chr1	2442285	2448016	5732	*	308.003296306731	284.53957464544	362.658471736862	342.921046807422	302.582438657856	297.575906491715	315.640486415334	308.848625761835	286.085270749032	333.605107888539	347.718924870969	268.902334335889
chr1	2450906	2453125	2220	*	113.288568756499	126.462033175751	111.587222072881	98.3471681409965	107.66041824905	93.1470289018389	59.1166128403302	65.0969000434781	67.3985349634312	86.912909686751	98.5910366250002	70.3669659944384
chr1	2462735	2464385	1651	*	61.9546860387102	76.7805201424203	95.6461903481835	76.3484594778789	77.0621941151093	63.4718692516955	36.9478830252064	32.5484500217391	45.8883642304212	87.790817865405	76.3285444838711	74.5554758750597
chr1	2466775	2468205	1431	*	69.0352215859914	60.9727659954514	71.7346427611376	85.4067512803391	84.9950670387235	67.5934192031043	40.1148444273669	73.0531878265699	59.5114723613276	52.674490719243	92.2303245846776	75.393177851184
chr1	2468215	2471365	3151	*	76.1157571332726	99.3630260666616	98.3030289689664	93.1710013967335	128.059234338343	120.349258581137	99.2314572676971	96.9220511758452	84.6066715498392	125.540869547529	109.192223358871	77.0685818034325
chr1	2480026	2484036	4011	*	141.610710945623	97.1047754742375	138.155608280709	134.580335350837	103.127348006985	108.808918717192	154.125454905147	102.708442290821	97.5127739896452	104.471073259832	137.815427540323	83.7701976124266
chr1	2505325	2507785	2461	*	76.1157571332726	48.5523877371187	55.7936110364404	77.6425011639446	80.4619967966582	82.430999028176	52.7826900360091	48.4610255879226	30.1142390262139	67.5989297563619	68.9077137701615	62.82764820932
chr1	2525215	2533615	8401	*	1141.73635699909	912.333239339347	1131.8132524535	973.119347921439	974.61010204403	945.483558853179	1151.71829658572	957.6477295285	1034.63921225778	933.216393909256	901.100872379034	988.488331826634
chr1	2534575	2536146	1572	*	65.4949538123508	37.2611347749981	53.1367724156575	73.7603761057474	49.8637726627178	39.5668795335245	51.7270362352889	47.7377266985506	53.7754268325249	46.5291334686647	49.8255776491937	41.8850988062133
chr1	2539836	2549746	9911	*	541.66096936701	523.914137442397	564.578206916361	455.502673495142	444.240883722395	464.086524528631	526.771246559371	489.67334810483	489.714887021527	476.704141009149	502.496251185485	450.683663154855
chr1	2584966	2588646	3681	*	1044.37899322397	924.75361759768	1072.03438348589	732.427594313211	736.623914335604	752.595021127247	1007.09372588705	870.128563914491	843.19869273399	870.007005046164	824.772327895163	833.513466243645
chr1	2610405	2611406	1002	*	26.5520083023044	39.5193853674222	34.5389020701774	18.1165836049204	33.9980268154894	19.7834397667622	40.1148444273669	23.1455644599033	28.6802276440133	29.8488780742377	38.1642722419356	26.8064632359765
chr1	2641256	2644466	3211	*	431.912668384152	396.322978970434	458.304662085046	25.8808337213149	43.0641672996199	46.9856694460603	185.795068926752	146.10637565314	182.119445539484	218.599136484859	195.061835903226	226.179533553552
chr1	2650085	2702625	52541	*	1109.87394703632	1012.82539070222	1219.48892693934	628.904259427951	740.023717017153	645.434722390618	391.647560067188	204.69358569227	286.802276440133	470.558783758571	604.267643830647	412.987074229263
chr1	3062305	3064376	2072	*	37.1728116232262	31.6155082939378	62.4357075883976	29.7629587795121	30.5982241339405	36.2696395723975	48.5600748331284	20.2523689024154	42.3033357749196	67.5989297563619	37.1041535685485	50.262118567456
chr1	3067576	3072385	4810	*	281.451288004427	204.371678614383	263.027023457505	229.045378433637	230.053314784812	216.793527444103	243.856027966362	243.751725718357	225.139787005504	266.006178132177	287.292160487904	206.07468612657
chr1	3072385	3073825	1441	*	42.483213283687	36.132009478786	35.8673213805688	37.5272088959066	27.1984214523915	44.512739475215	54.8939976374495	23.8688633492753	53.0584211414246	45.6512252900106	56.1862896895163	30.1572711404736
chr1	3099906	3102876	2971	*	72.575489359632	70.0057683651479	94.3177710377921	51.7616674426297	69.1293211914951	65.9447992225408	88.6749192604953	62.2037044859902	59.5114723613276	67.5989297563619	59.3666457096776	77.0685818034325
chr1	3104885	3107455	2571	*	93.8170960014755	101.621276659086	115.572480004055	108.699501629522	109.926953370082	89.8497889407119	139.346301695064	104.155040069565	118.305939031555	134.31995133407	146.29637692742	131.51921025151
chr1	3109145	3112406	3262	*	95.5872298882958	127.591158471963	122.214576556012	115.169710059851	125.792699217311	129.416668474236	57.0053052388898	75.9463833840578	89.6257113875415	80.7675524361726	82.6892565241937	82.9324956363023
chr1	3115015	3116336	1322	*	51.3338827177885	24.8407565166654	27.8968055182202	41.4093339541038	31.7314916944568	39.5668795335245	16.8904608115229	25.3154611280193	25.812204879612	35.116327146162	25.4428481612904	10.8901256896155
chr1	3119175	3120205	1031	*	51.3338827177885	24.8407565166654	19.9262896558716	32.3510421516436	48.7305051022015	41.215499514088	23.224383615844	25.3154611280193	31.5482504084146	36.8721435034701	38.1642722419356	25.9687612598523
chr1	3169976	3171345	1370	*	49.5637488309682	51.9397636257549	41.1809986221346	34.9391255237751	50.9970402232341	60.9989392808503	66.5061894453715	52.8008189241545	53.0584211414246	64.9652052203997	46.6452216290324	38.5342909017162
chr1	3198336	3199466	1131	*	21.2416066418435	28.2281324053016	46.4946758637003	54.3497508147612	22.6653512103263	37.0939495626792	38.0035368259266	47.7377266985506	47.3223756126219	40.3837762180863	50.8856963225808	41.8850988062133
chr1	3217515	3222735	5221	*	154.001648153365	149.044539099992	155.425059315798	112.58162668772	107.66041824905	154.145968182689	160.459377709468	138.150087870048	147.703172366668	126.418777726183	170.679106415323	121.466786538019
chr1	3226335	3227815	1481	*	42.483213283687	48.5523877371187	29.2252248286116	65.9961259893529	63.4629833889135	47.8099794363421	23.224383615844	24.5921622386473	22.9441821152106	64.9652052203997	68.9077137701615	67.8538600660656
chr1	3247295	3252075	4781	*	277.911020230786	257.44056753635	310.850118631596	216.104961572979	230.053314784812	186.294057803678	166.793300513789	188.057711236715	179.968428466183	171.19209483754	171.73922508871	163.351885344232
chr1	3350826	3353756	2931	*	146.921112606084	199.855177429535	225.831282766544	181.165836049204	235.719652587393	222.563697376075	323.030063020376	325.484500217391	306.878435790942	206.308421983702	245.947532225807	185.132136723463
chr1	3393016	3394275	1260	*	56.6442843782494	44.0358865522705	102.288286900141	69.8782510475502	39.664364618071	50.2829094071874	61.2279204417706	44.8445311410627	50.9074040681236	55.3082152552052	43.4648656088711	64.5030521615685
chr1	3401965	3403596	1632	*	60.18455215189	35.002884182574	49.1515144844832	49.1735840704983	44.1974348601362	47.8099794363421	41.1704982280871	29.6552544642511	57.3604552880266	44.7733171113566	38.1642722419356	46.9113106629589
chr1	3408236	3410885	2650	*	99.1274976619364	102.750401955298	86.3472551754434	106.111418257391	94.061207522854	89.8497889407119	71.7844584489724	74.4997856053138	96.0787626074445	89.5466342227132	104.951748665323	84.6078995885509
chr1	3423766	3425335	1570	*	53.1040166046088	68.8766430689359	65.0925462091804	87.9948346524706	64.5962509494299	51.9315293877509	44.3374596302477	53.5241178135265	53.0584211414246	88.6687260440591	60.4267643830647	56.9637343764501
chr1	3451436	3455336	3901	*	198.254995323873	151.302789692416	191.292380696367	146.226710525429	160.923993593316	142.605628318745	184.739415126032	159.849054551207	186.421479686086	158.023472157729	221.564802737904	144.922441869498
chr1	3490086	3494255	4170	*	178.78352256885	162.594042654537	187.307122765193	185.047961107401	199.455090650871	176.402337920297	171.01591571667	138.150087870048	131.212041471361	186.994442053313	209.903497330646	169.215799177102
chr1	3498645	3500856	2212	*	44.2533471705073	58.7145154030273	65.0925462091804	67.2901676754187	89.5281372807888	58.526009310005	42.2261520288073	55.6940144816424	35.8502845550166	57.0640316125133	65.7273577500002	42.7228007823376
chr1	3530525	3532266	1742	*	97.3573637751161	132.107659656811	116.900899314446	155.285002327889	112.193488491115	127.768048493673	135.123686492183	114.281224520773	105.399836591749	96.5698996519456	122.973766112904	72.8800719228112
chr1	3542466	3544846	2381	*	67.2650876991711	44.0358865522705	34.5389020701774	65.9961259893529	84.9950670387235	86.5525489795848	35.8922292244862	48.4610255879226	35.8502845550166	48.2849498259728	44.5249842822582	14.2409335941125
chr1	3575536	3577975	2440	*	65.4949538123508	59.8436406992394	43.8378372429174	51.7616674426297	39.664364618071	54.4044593585962	64.3948818439311	68.713394490338	65.9645235812306	50.0407661832809	50.8856963225808	51.0998205435802
chr1	3596725	3599516	2792	*	123.90937207742	119.687281398479	131.513511728752	76.3484594778789	105.393883128017	105.511678756065	139.346301695064	99.0919478439611	99.6637910629461	85.1570933294429	116.613054072581	87.1210055169237
chr1	3609165	3614485	5321	*	192.944593663412	173.885295616658	221.84602483537	226.457295061505	240.252722829458	251.414547035937	233.29948995916	216.266367922222	247.366963429615	215.965411948896	190.821361209678	177.592818938344
chr1	3618405	3619855	1451	*	70.8053554728117	68.8766430689359	73.0630620715291	62.1140009311557	92.9279399623377	84.9039289990213	31.6696140216055	48.4610255879226	48.0393813037223	81.6454606148267	90.1100872379034	49.4244165913317
chr1	3620405	3622345	1941	*	60.18455215189	74.5222695499962	70.4062234507462	62.1140009311557	63.4629833889135	52.7558393780327	52.7826900360091	43.3979333623187	51.6244097592239	55.3082152552052	53.005933669355	59.4768403048229
chr1	3622936	3626166	3231	*	860.285068994662	738.44794372269	753.213748991945	681.959968556647	599.49853951313	616.583872730757	647.115779841472	596.721583731883	561.41545613156	599.611286020717	606.387881177421	744.717056774473
chr1	3649395	3653346	3952	*	210.645932531615	208.888179799232	228.488121387327	221.281128317242	227.786779663779	225.036627346921	212.186413944757	238.688633492753	298.991373188838	280.930617169296	263.969549673388	289.844883738996
chr1	3714776	3717655	2880	*	84.9664265673741	45.1650118484825	71.7346427611376	82.8186679082076	88.3948697202724	88.2011689601484	103.454072470578	54.9707155922704	69.5495520367322	85.1570933294429	119.793410092742	92.1472173736693
chr1	3718406	3720665	2260	*	72.575489359632	66.6183924765117	77.0483200027034	49.1735840704983	87.2616021597561	66.7691092128226	101.342764869137	69.43669337971	80.3046374032372	74.6221951855943	91.1702059112905	61.1522442570714
chr1	3721906	3723466	1561	*	56.6442843782494	31.6155082939378	46.4946758637003	49.1735840704983	61.1964482678809	36.2696395723975	22.1687298151238	23.1455644599033	21.51017073301	36.8721435034701	41.3446282620969	25.131059283728
chr1	3745595	3747645	2051	*	134.530175398342	135.495035545448	175.35134897167	143.638627153298	117.859826293697	121.173568571419	118.23322568066	132.363696755072	141.967126837866	135.197859512724	134.635071520162	120.629084561894
chr1	3771836	3774025	2190	*	127.449639851061	79.0387707348444	136.827188970318	111.287585001654	105.393883128017	74.1878991253584	130.901071289303	123.684110082608	139.099104073464	103.593165081178	148.416614274194	80.4193897079296
chr1	3795476	3797226	1751	*	332.785170722215	255.182316943926	317.492215183554	293.747462736924	201.721625771904	228.333867308048	221.687298151238	233.625541267149	216.5357187123	284.442249883912	244.88741355242	273.928546192635
chr1	3800736	3802416	1681	*	26.5520083023044	44.0358865522705	41.1809986221346	36.2331672098408	29.4649565734241	33.7967096015522	24.2800374165642	28.9319555748792	45.1713585393209	43.8954089327025	41.3446282620969	41.047396830089
chr1	3819346	3822436	3091	*	184.09392422931	176.143546209082	239.115475870459	120.345876804114	149.591317988153	131.889598445082	123.511494684261	110.664730073913	119.022944722655	100.959440545216	109.192223358871	108.06355492003
chr1	3855936	3858745	2810	*	886.837077296967	680.862553615874	830.262068994648	623.728092683688	577.96645586332	580.314233158359	549.995630175215	510.649015896617	453.14759677541	516.210009048582	542.780760774195	590.579893167608
chr1	3899136	3904426	5291	*	1492.22286658951	1481.41238863023	1513.06959453585	1341.92122845018	1304.39096215428	1271.08600501447	1071.48860773098	983.686489545891	1094.15068461911	1260.67614454722	1218.07635572178	1064.71921165394
chr1	3910126	3911596	1471	*	60.18455215189	60.9727659954514	75.7199006923119	51.7616674426297	50.9970402232341	37.918259552961	98.175803466977	66.5434978222221	60.2284780524279	81.6454606148267	71.0279511169356	67.0161580899413
chr1	3940026	3941786	1761	*	21.2416066418435	50.8106383295429	30.5536441390031	24.5867920352491	20.3988160892936	29.6751596501434	48.5600748331284	33.995047800483	29.3972333351136	28.9709698955837	40.2845095887098	30.1572711404736
chr1	3970725	3972566	1842	*	17.7013388682029	21.4533806280292	45.1662565533089	25.8808337213149	15.8657458472284	17.310509795917	28.5026526194449	23.8688633492753	24.3781934974113	26.3372453596215	32.8636788750001	22.6179533553552
chr1	4631315	4633345	2031	*	28.3221421891247	37.2611347749981	19.9262896558716	25.8808337213149	35.1312943760057	44.512739475215	16.8904608115229	15.9125755661835	25.0951991885116	25.4593371809675	21.202373467742	20.1048474269824
chr1	4651796	4657406	5611	*	290.301957438528	248.407565166654	255.056507595156	333.862755004962	299.182635976307	286.035566627771	439.151981099596	458.571495861835	468.204716288517	363.453985962777	463.271860270162	392.044524826157
chr1	4657775	4659595	1821	*	37.1728116232262	24.8407565166654	39.8525793117431	103.523334885259	101.994080446468	69.2420391836679	173.12722331811	119.344316746377	133.363058544662	74.6221951855943	79.5089005040324	91.309515397545
chr1	5422666	5425775	3110	*	83.1962926805538	85.8135225121168	74.3914813819205	135.874377036903	117.859826293697	140.132698347899	98.175803466977	87.5191656140095	70.2665577278325	100.959440545216	124.033884786291	110.576660848403
chr1	5514295	5514865	571	*	26.5520083023044	27.0990071090895	10.6273544831315	25.8808337213149	21.53208364981	31.3237796307069	29.5583064201651	15.1892766768116	21.51017073301	29.8488780742377	38.1642722419356	22.6179533553552
chr1	5744255	5748585	4331	*	111.518434869678	152.431914988629	146.126124143058	163.049252444284	194.922020408806	151.673038211844	185.795068926752	191.674205683574	190.723513832688	191.383982946583	206.723141310484	175.079713009972
chr1	5896196	5898236	2041	*	61.9546860387102	63.2310165878756	57.1220303468318	55.643792500827	41.9308997391036	51.9315293877509	133.012378890743	130.193800086956	114.003904884953	84.2791851507888	84.8094938709679	68.6915620421898
chr1	5974795	5977155	2361	*	63.7248199255305	80.1678960310565	82.3619972442691	80.2305845360761	87.2616021597561	73.3635891350767	77.0627274525733	52.8008189241545	63.0965008168292	87.790817865405	103.891629991936	92.1472173736693
chr1	5984976	5985685	710	*	14.1610710945623	4.51650118484825	10.6273544831315	15.5285002327889	28.3316890129078	11.5403398639446	16.8904608115229	21.6989666811594	30.8312447173143	20.1918881090432	22.2624921411291	15.0786355702368
chr1	5990465	5994405	3941	*	1265.64572907651	1195.74368868858	1337.71824556418	947.238514200124	953.078018394219	1012.252668066	927.91969083304	818.051043879708	871.878920378004	932.338485730602	1029.37523185887	1011.94398715811
chr1	6002635	6004255	1621	*	61.9546860387102	67.7475177727238	98.3030289689664	62.1140009311557	99.7275453254356	97.2685788532477	80.2296888547339	53.5241178135265	68.8325463456319	58.8198479698214	82.6892565241937	61.1522442570714
chr1	6032656	6035805	3150	*	134.530175398342	134.365910249236	119.557737935229	142.344585467232	157.524190911768	116.227708629728	96.0644958655366	103.431741180193	100.380796754046	171.19209483754	214.143972024194	182.61903079509
chr1	6052176	6053935	1760	*	53.1040166046088	66.6183924765117	54.4651917260489	67.2901676754187	71.3958563125277	48.6342894266239	82.3409964561742	65.0969000434781	82.4556544765382	78.1338279002105	75.268425810484	73.7177738989354
chr1	6082465	6084446	1982	*	70.8053554728117	70.0057683651479	54.4651917260489	93.1710013967335	89.5281372807888	74.1878991253584	84.4523040576146	81.7327744990336	73.1345804922339	82.5233687934807	89.0499685645163	87.9587074930479
chr1	6148095	6150616	2522	*	54.8741504914291	44.0358865522705	57.1220303468318	80.2305845360761	74.7956589940767	46.1613594557786	57.0053052388898	52.8008189241545	65.2475178901302	48.2849498259728	73.1481884637098	60.3145422809472
chr1	6163685	6166756	3072	*	141.610710945623	177.272671505294	176.679768282061	111.287585001654	114.460023612148	148.375798250717	69.673150847532	76.6696822734298	80.3046374032372	154.511839443113	187.641005189517	161.676481391983
chr1	6178586	6182056	3471	*	311.543564080372	294.701702311349	374.614245530385	275.630879132003	270.850946963399	272.022296792981	309.306563611013	253.154611280193	285.368265057932	253.715463631021	351.959399564517	311.625135118227
chr1	6198765	6200606	1842	*	465.545212233737	431.325863153008	452.99098484348	412.799297854972	371.711759849351	409.682065170035	346.25444663622	332.71748911111	365.672902461169	420.51801757529	452.670673536291	402.934650515772
chr1	6207626	6210256	2631	*	166.392585361108	169.36879443181	184.65028414441	161.755210758218	134.858839701441	140.132698347899	219.575990549798	201.07709124541	198.610576434792	197.529340197161	224.745158758065	230.368043434173
chr1	6234346	6236596	2251	*	253.129145815302	293.572577015137	243.100733801633	310.570004655778	260.651538918752	301.697456443124	295.583064201651	280.639969076328	273.179168309227	313.413219779496	327.576670076614	328.379174640712
chr1	6240496	6244176	3681	*	127.449639851061	103.87952725151	127.528253797578	141.050543781166	145.058247746088	133.538218425645	166.793300513789	117.897718967633	125.475995942558	122.907145011567	181.280293149194	109.738958872279
chr1	6244245	6251135	6891	*	423.06199895005	455.037494373462	507.456176569529	376.566130645131	514.503472474406	483.045654305112	465.5433261176	446.998713631883	415.863300838193	469.680875579917	559.742659548388	480.003232319205
chr1	6258855	6263396	4542	*	454.924408912815	442.617116115129	441.035211049957	394.682714250052	430.641672996199	389.898625403273	399.037136672229	327.654396885507	346.31374880146	341.506281496426	375.282010379033	290.68258571512
chr1	6272405	6273985	1581	*	79.6560249069132	63.2310165878756	58.4504496572232	116.463751745917	69.1293211914951	66.7691092128226	72.8401122496926	57.1406122603863	66.6815292723309	66.7210215777078	92.2303245846776	81.2570916840538
chr1	6275585	6278135	2551	*	226.577137512998	225.825059242413	191.292380696367	200.57646134019	172.25666919848	154.970278172971	133.012378890743	89.6890622821254	131.212041471361	183.482809338697	147.356495600807	136.545422108255
chr1	6335086	6338185	3100	*	161.082183700647	195.338676244687	175.35134897167	203.164544712322	228.920047224295	212.671977492694	162.570685310908	108.494833405797	136.231081309063	169.436278480232	198.242191923388	165.02728929648
chr1	6338225	6340306	2082	*	95.5872298882958	68.8766430689359	83.6904165546606	106.111418257391	98.5942777649193	97.2685788532477	120.344533282101	86.0725678352655	126.193001633658	99.2036241879077	130.394596826613	105.550448991658
chr1	6358346	6359735	1390	*	49.5637488309682	81.2970213272686	50.4799337948746	64.7020843032872	40.7976321785873	50.2829094071874	52.7826900360091	34.718346689855	45.8883642304212	57.9419397911673	60.4267643830647	42.7228007823376
chr1	6391376	6394506	3131	*	893.917612844248	833.294468604503	854.173616581694	605.611509078768	574.566653181771	686.650221904706	596.444397406903	601.061377068115	551.377376456155	623.314806844376	577.764676995969	694.454938207017
chr1	6418635	6421256	2622	*	106.208033209218	68.8766430689359	73.0630620715291	93.1710013967335	107.66041824905	64.2961792419773	108.732341474179	74.4997856053138	97.5127739896452	105.348981438486	129.334478153226	82.0947936601781
chr1	6422936	6425515	2580	*	79.6560249069132	82.4261466234806	85.018835865052	95.759084768865	109.926953370082	76.6608290962037	91.8418806626559	86.7958667246375	91.0597227697422	108.860614153102	85.869612544355	78.743985755681
chr1	6436385	6439475	3091	*	77.8858910200929	93.7173995856013	100.959867589749	119.051835118048	111.060220930599	116.227708629728	177.349838520991	146.10637565314	188.572496759387	137.831584048686	128.274359479839	123.979892466391
chr1	6440035	6441475	1441	*	14.1610710945623	31.6155082939378	34.5389020701774	25.8808337213149	43.0641672996199	44.512739475215	39.0591906266467	44.1212322516907	36.5672902461169	42.1395925753944	43.4648656088711	31.8326750927221
chr1	6447715	6449595	1881	*	35.4026777364059	72.2640189575721	63.764126898789	117.757793431983	90.6614048413051	73.3635891350767	93.9531882640962	76.6696822734298	89.6257113875415	103.593165081178	110.252342032258	79.5816877318053
chr1	6453945	6456046	2102	*	67.2650876991711	83.5552719196927	102.288286900141	100.935251513128	67.9960536309788	67.5934192031043	131.956725090023	141.043283427536	109.701870738351	57.0640316125133	76.3285444838711	39.3719928778405
chr1	6484626	6487525	2900	*	67.2650876991711	54.198014218179	90.3325131066177	109.993543315588	140.525177504023	93.9713388921207	129.845417488582	127.300604529468	115.437916267153	91.3024505800213	167.498750395162	125.65529641864
chr1	6489336	6491735	2400	*	215.956334192076	223.566808649989	212.54708966263	207.046669770519	156.390923351251	157.443208143816	179.461146122431	182.271320121739	159.892269115374	179.97117662408	224.745158758065	211.100897983315
chr1	6496045	6498955	2911	*	212.416066418435	197.596926837111	267.012281388679	152.696918955758	232.319849905844	152.497348202126	186.850722727472	184.441216789855	192.157525214889	201.040972911778	184.460649169355	215.289407863936
chr1	6519256	6520686	1431	*	42.483213283687	97.1047754742375	100.959867589749	80.2305845360761	89.5281372807888	71.7149691545131	154.125454905147	139.596685648792	146.269160984468	83.4012769721348	106.01186733871	95.4980252781663
chr1	6553446	6555455	2010	*	251.359011928482	224.695933946201	240.44389518085	245.867920352491	237.986187708426	239.04989718171	203.741183538995	201.07709124541	241.630917900812	300.244597099685	279.871329774194	258.849910622398
chr1	6578836	6581436	2601	*	444.303605591894	431.325863153008	487.529886913658	383.03633907546	325.247789868182	401.438965267217	408.538020878711	368.882433579709	378.579004900975	440.709905684333	432.528418741936	455.709875011601
chr1	6600505	6604926	4422	*	888.607211183787	776.8382037939	991.000805552012	552.555799950072	534.9022885637	595.151812983431	645.004472240031	484.610255879226	496.16793824143	582.93103062629	619.109305258066	664.297667066543
chr1	6612225	6615745	3521	*	1320.51987956794	1114.44666736131	1358.97295453044	1072.7605577485	965.543961559899	1012.252668066	1042.98595511154	953.307936192268	884.068017126709	1027.15256902524	1003.93238369758	877.911670978231
chr1	6624485	6627086	2602	*	290.301957438528	206.629929206808	260.370184836722	276.924920818069	257.251736237203	254.711786997064	225.909913354119	210.479976807246	222.271764241103	273.907351740064	287.292160487904	271.415440264262
chr1	6646435	6647476	1042	*	14.1610710945623	27.0990071090895	23.9115475870459	10.3523334885259	18.132280968261	27.2022296792981	15.8348070108027	17.3591733449275	34.4162731728159	38.6279598607782	40.2845095887098	30.9949731165978
chr1	6653315	6654305	991	*	23.0117405286638	30.4863829977257	37.1957406909602	38.8212505819723	39.664364618071	49.4585994169056	41.1704982280871	29.6552544642511	45.8883642304212	50.9186743619349	71.0279511169356	31.8326750927221
chr1	6700845	6702665	1821	*	219.496601965716	222.437683353777	245.757572422416	218.693044945111	208.521231135002	236.576967210865	198.462914535394	221.329460147826	219.403741476702	254.593371809675	281.991567120968	272.253142240386
chr1	6702785	6703445	661	*	24.7818744154841	11.2912529621206	22.5831282766544	36.2331672098408	41.9308997391036	45.3370494654968	6.33392280432109	4.33979333623187	9.32107398430432	25.4593371809675	22.2624921411291	32.6703770688464
chr1	6783216	6786955	3740	*	1924.13553497366	1607.87442180598	1899.63961385976	1393.68289589281	1468.71475842914	1516.73038211844	1389.24040174776	1231.05470971111	1244.72187975018	1444.15895388591	1334.68940979436	1426.60646533963
chr1	6866576	6868446	1871	*	35.4026777364059	20.3242553318171	38.5241600013517	34.9391255237751	53.2635753442667	26.3779196890163	38.0035368259266	18.8057711236715	38.0013016283176	21.9477044663513	32.8636788750001	26.8064632359765
chr1	6911715	6913196	1482	*	38.9429455100464	44.0358865522705	35.8673213805688	80.2305845360761	39.664364618071	47.8099794363421	115.0662642785	94.7521545077292	103.965825209548	59.6977561484754	77.3886631572582	46.9113106629589
chr1	6922015	6923355	1341	*	12.3909372077421	15.8077541469689	21.254708966263	41.4093339541038	39.664364618071	30.4994696404251	78.1183812532935	64.3736011541061	74.5685918744345	50.0407661832809	49.8255776491937	45.2359067107104
chr1	6934675	6936115	1441	*	56.6442843782494	79.0387707348444	62.4357075883976	54.3497508147612	83.8617994782072	75.836519105922	22.1687298151238	12.2960811193236	20.0761593508093	49.1628580046268	50.8856963225808	41.047396830089
chr1	6958066	6959675	1610	*	67.2650876991711	54.198014218179	74.3914813819205	72.4663344196816	54.396842904783	65.1204892322591	91.8418806626559	64.3736011541061	79.5876317121369	90.4245424013672	95.4106806048389	67.0161580899413
chr1	6984845	6986345	1501	*	44.2533471705073	36.132009478786	67.7493848299633	59.5259175590242	53.2635753442667	34.6210195918339	16.8904608115229	23.1455644599033	43.7373471571203	79.8896442575186	47.7053403024195	46.9113106629589
chr1	7110305	7111145	841	*	28.3221421891247	41.7776359598463	39.8525793117431	33.6450838377093	33.9980268154894	42.0398095043698	24.2800374165642	30.3785533536231	38.7183073194179	42.1395925753944	24.3827294879033	36.0211849733434
chr1	7116666	7118495	1830	*	49.5637488309682	33.8737588863619	46.4946758637003	99.6412098270623	72.5291238730441	75.836519105922	77.0627274525733	62.9270033753622	72.4175748011335	54.4303070765511	55.1261710161292	43.5605027584618
chr1	7149455	7151375	1921	*	65.4949538123508	83.5552719196927	86.3472551754434	40.115292268038	71.3958563125277	77.4851390864855	48.5600748331284	31.1018522429951	60.2284780524279	48.2849498259728	63.6071204032259	46.9113106629589
chr1	7247505	7248785	1281	*	84.9664265673741	51.9397636257549	53.1367724156575	59.5259175590242	62.3297158283972	51.1072193974691	73.8957660504128	99.0919478439611	87.4746943142405	44.7733171113566	69.9678324435485	59.4768403048229
chr1	7299085	7300356	1272	*	44.2533471705073	23.7116312204533	50.4799337948746	59.5259175590242	63.4629833889135	59.3503193002867	59.1166128403302	30.3785533536231	45.8883642304212	53.5523988978971	39.2243909153227	45.2359067107104
chr1	7334006	7335025	1020	*	99.1274976619364	65.4892671802997	82.3619972442691	60.8199592450899	56.6633780258157	51.1072193974691	13.7234994093624	23.1455644599033	13.6231081309063	39.5058680394323	49.8255776491937	41.8850988062133
chr1	7378686	7381356	2671	*	79.6560249069132	57.5853901068152	86.3472551754434	69.8782510475502	70.2625887520114	68.4177291933861	77.0627274525733	59.3105089285023	60.2284780524279	57.0640316125133	69.9678324435485	42.7228007823376
chr1	7450335	7451775	1441	*	15.9312049813826	32.7446335901498	33.2104827597859	53.0557091286955	61.1964482678809	60.1746292905685	54.8939976374495	33.271748911111	38.0013016283176	41.2616843967404	54.0660523427421	50.262118567456
chr1	7455295	7457105	1811	*	60.18455215189	38.3902600712102	25.2399668974373	47.8795423844325	75.928926554593	37.918259552961	50.6713824345687	54.9707155922704	68.8325463456319	60.5756643271295	63.6071204032259	51.9375225197045
chr1	7477006	7479116	2111	*	88.5066943410147	47.4232624409067	73.0630620715291	49.1735840704983	46.4639699811688	56.8773893294415	66.5061894453715	47.7377266985506	52.3414154503242	68.4768379350159	66.7874764233872	61.9899462331957
chr1	7580925	7582436	1512	*	12.3909372077421	20.3242553318171	15.9410317246972	21.9987086631176	24.9318863313589	30.4994696404251	27.4469988187247	23.8688633492753	34.4162731728159	32.4826026101999	38.1642722419356	31.8326750927221
chr1	7636966	7638605	1640	*	30.092276075945	33.8737588863619	23.9115475870459	36.2331672098408	39.664364618071	36.2696395723975	39.0591906266467	27.4853577961352	40.8693243927189	56.1861234338592	43.4648656088711	36.0211849733434
chr1	7640345	7641755	1411	*	44.2533471705073	72.2640189575721	47.8230951740917	54.3497508147612	74.7956589940767	61.823249271132	45.3931134309678	50.6309222560385	43.0203414660199	64.0872970417457	50.8856963225808	48.5867146152074
chr1	7645456	7648725	3270	*	113.288568756499	74.5222695499962	99.6314482793578	137.168418722969	155.257655790735	95.6199588726842	90.7862268619357	95.4754533971012	89.6257113875415	118.517604118297	131.4547155	101.361939111036
chr1	7650156	7651886	1731	*	31.8624099627653	48.5523877371187	59.7788689676147	81.5246262221418	70.2625887520114	70.0663491739496	58.06095903961	36.8882433579709	36.5672902461169	62.3314806844376	86.9297312177421	36.0211849733434
chr1	7656435	7658536	2102	*	155.771782040186	100.492151362874	140.812446901492	168.225419188547	142.791712625055	138.484078367336	63.3392280432109	73.7764867159419	81.7386487854378	94.8140832946375	108.132104685484	89.6341114452965
chr1	7666405	7670605	4201	*	628.397529821204	663.925674172693	649.597042781413	679.371885184515	666.361325583592	605.867842857094	695.6758546746	639.396218204829	701.948571587225	709.349808352473	704.978917802421	720.423699466869
chr1	7679415	7682086	2672	*	369.957982345441	305.992955273469	479.559371051309	390.800589191855	369.445224728318	334.669856054395	342.031831433339	293.659349085024	351.332788639163	370.477251392009	381.642722419356	354.347935900565
chr1	7701865	7706726	4862	*	782.39917797457	713.607187206024	781.110554510165	736.309719371408	813.686108450713	713.028141593723	745.291583308449	557.663443705796	699.797554513924	696.181185672662	694.37773106855	629.114184069324
chr1	7727176	7729606	2431	*	47.7936149441479	40.6485106636343	66.4209655195719	60.8199592450899	54.396842904783	48.6342894266239	63.3392280432109	34.718346689855	59.5114723613276	79.0117360788646	59.3666457096776	53.612926471953
chr1	7752276	7753485	1210	*	44.2533471705073	32.7446335901498	59.7788689676147	53.0557091286955	31.7314916944568	28.8508496598616	59.1166128403302	28.2086566855072	32.9822617906153	71.1105624709781	62.5470017298389	49.4244165913317
chr1	7770306	7772295	1990	*	201.795263097513	178.401796801506	221.84602483537	169.519460874612	165.457063835382	143.429938309026	147.791532100826	180.101423453623	198.610576434792	212.45377923428	204.60290396371	152.461759654616
chr1	7782905	7785015	2111	*	297.382492985809	345.512340640891	340.075343460208	322.21637983037	344.513338396959	319.007966239041	391.647560067188	408.663872495168	428.052397586898	366.965618677393	366.801060991936	352.672531948316
chr1	7942085	7942815	731	*	61.9546860387102	70.0057683651479	65.0925462091804	72.4663344196816	73.6623914335604	47.8099794363421	62.2835742424908	57.8639111497583	66.6815292723309	51.796582540589	62.5470017298389	38.5342909017162
chr1	7960516	7962936	2421	*	764.697839106367	668.442175357541	870.114648306392	640.550634602543	669.761128265141	689.123151875552	646.060126040751	522.221798126569	542.773308162951	593.465928770138	569.283727608872	592.255297119856
chr1	8014736	8016826	2091	*	72.575489359632	76.7805201424203	53.1367724156575	55.643792500827	71.3958563125277	46.1613594557786	55.9496514381697	44.1212322516907	48.7563869948226	54.4303070765511	45.5851029556453	44.3982047345861
chr1	8023855	8027556	3702	*	994.815244393005	761.030449646931	1004.28499865593	813.952220535353	785.354419437805	769.905530923164	713.621969286843	616.250653744926	633.116025241593	680.378838456889	686.95690035484	642.517415687312
chr1	8169435	8170535	1101	*	14.1610710945623	21.4533806280292	41.1809986221346	29.7629587795121	35.1312943760057	37.0939495626792	38.0035368259266	29.6552544642511	38.7183073194179	45.6512252900106	47.7053403024195	46.9113106629589
chr1	8317356	8318776	1421	*	106.208033209218	102.750401955298	96.9746096585749	128.110126920509	128.059234338343	117.876328610292	112.95495667706	109.218132295169	95.3617569163442	125.540869547529	133.574952846774	113.089766776776
chr1	8369686	8372215	2530	*	65.4949538123508	68.8766430689359	100.959867589749	86.7007929664048	86.1283345992398	105.511678756065	136.179340292904	86.0725678352655	86.7576886231402	82.5233687934807	111.312460705645	103.037343063285
chr1	8372405	8374916	2512	*	84.9664265673741	57.5853901068152	61.1072882780061	93.1710013967335	82.7285319176909	75.0122091156402	109.787995274899	108.494833405797	90.3427170786418	79.0117360788646	119.793410092742	66.178456113817
chr1	8407855	8409686	1832	*	47.7936149441479	65.4892671802997	39.8525793117431	63.4080426172214	54.396842904783	28.8508496598616	101.342764869137	73.7764867159419	69.5495520367322	65.8431133990538	60.4267643830647	60.3145422809472
chr1	8420946	8425386	4441	*	258.439547475763	266.473569906047	334.761666218642	254.926212154951	223.253709421714	286.035566627771	324.085716821096	269.067186846376	314.765498393046	281.80852534795	242.767176205646	225.341831577428
chr1	8438106	8440546	2441	*	134.530175398342	108.396028436358	100.959867589749	78.9365428500104	64.5962509494299	76.6608290962037	95.0088420648164	78.8395789415457	72.4175748011335	99.2036241879077	96.470799278226	98.8488331826634
chr1	8459925	8462236	2312	*	79.6560249069132	118.558156102267	108.930383452098	159.167127386086	116.72655873318	121.997878561701	143.568916897945	107.048235627053	126.910007324759	126.418777726183	125.094003459678	142.409335941125
chr1	8462325	8464765	2441	*	74.3456232464523	62.1018912916635	82.3619972442691	90.5829180246021	73.6623914335604	77.4851390864855	90.7862268619357	104.155040069565	85.3236772409395	86.912909686751	62.5470017298389	64.5030521615685
chr1	8525095	8527126	2032	*	224.807003626177	185.176548578778	237.787056560067	236.809628550031	215.3208364981	233.279727249738	190.017684129633	237.965334603381	259.55606017832	204.552605626394	258.668956306452	200.2107722937
chr1	8597925	8600085	2161	*	97.3573637751161	101.621276659086	103.616706210532	81.5246262221418	58.9299131468483	83.2553090184578	68.6174970468118	64.3736011541061	57.3604552880266	78.1338279002105	57.2464083629034	79.5816877318053
chr1	8621605	8622465	861	*	15.9312049813826	16.936879443181	14.6126124143058	37.5272088959066	23.7986187708426	30.4994696404251	27.4469988187247	23.8688633492753	27.9632219529129	24.5814290023134	26.5029668346775	25.131059283728
chr1	8628975	8630735	1761	*	97.3573637751161	79.0387707348444	66.4209655195719	81.5246262221418	101.994080446468	99.741508824093	80.2296888547339	75.9463833840578	76.7196089477355	70.232654292324	45.5851029556453	63.6653501854442
chr1	8631615	8633036	1422	*	90.2768282278349	64.3601418840876	102.288286900141	46.5855006983668	39.664364618071	59.3503193002867	29.5583064201651	26.7620589067632	44.4543528482206	25.4593371809675	22.2624921411291	19.2671454508581
chr1	8678546	8679926	1381	*	53.1040166046088	40.6485106636343	62.4357075883976	38.8212505819723	47.5972375416852	44.512739475215	52.7826900360091	27.4853577961352	24.3781934974113	37.7500516821242	32.8636788750001	33.5080790449706
chr1	8699896	8707775	7880	*	893.917612844248	843.456596270411	908.638808307743	850.185387745193	784.221151877289	852.33652995134	687.230624268839	694.3669337971	636.701053697095	696.181185672662	619.109305258066	629.951886045448
chr1	8711386	8713986	2601	*	74.3456232464523	67.7475177727238	63.764126898789	76.3484594778789	49.8637726627178	79.9580690573307	62.2835742424908	50.6309222560385	40.8693243927189	52.674490719243	59.3666457096776	61.9899462331957
chr1	8717836	8720246	2411	*	130.989907624702	128.720283768175	139.484027591101	121.63991849018	96.3277426438866	120.349258581137	67.5618432460917	46.2911289198067	44.4543528482206	74.6221951855943	62.5470017298389	59.4768403048229
chr1	8752665	8756656	3992	*	201.795263097513	202.113428021959	241.772314491242	155.285002327889	168.856866516931	164.03768806607	76.0070736518531	74.4997856053138	70.2665577278325	125.540869547529	115.552935399194	118.953680609646
chr1	8814485	8819356	4872	*	860.285068994662	695.541182466631	844.874681408954	784.189261755841	721.891436048892	803.702240524716	664.006240652995	619.867148191786	514.810086210038	713.739349245743	719.82057922984	712.88438168175
chr1	8822426	8823616	1191	*	14.1610710945623	20.3242553318171	26.5683862078287	37.5272088959066	70.2625887520114	46.9856694460603	43.2818058295275	39.0581400260869	50.9074040681236	50.9186743619349	38.1642722419356	39.3719928778405
chr1	8829415	8830235	821	*	24.7818744154841	18.066004739393	26.5683862078287	45.291459012301	61.1964482678809	57.7016993197232	44.3374596302477	34.718346689855	53.7754268325249	42.1395925753944	55.1261710161292	47.7490126390832
chr1	8848615	8849465	851	*	26.5520083023044	18.066004739393	23.9115475870459	34.9391255237751	32.8647592549731	34.6210195918339	82.3409964561742	67.990095600966	70.2665577278325	57.0640316125133	51.9458149959679	42.7228007823376
chr1	8877025	8880565	3541	*	592.994852084798	572.466525179516	670.851751747676	560.320050066467	601.765074634162	579.489923168077	589.054820801862	536.687775914008	506.206017916834	581.175214268981	626.530135971776	583.878277358613
chr1	8917015	8919036	2022	*	28.3221421891247	50.8106383295429	41.1809986221346	58.2318758729585	36.264561936522	60.9989392808503	58.06095903961	23.1455644599033	38.0013016283176	58.8198479698214	71.0279511169356	36.0211849733434
chr1	9128305	9129816	1512	*	24.7818744154841	38.3902600712102	21.254708966263	60.8199592450899	52.1303077837504	40.3911895238063	80.2296888547339	70.159992269082	68.1155406545315	53.5523988978971	74.2083071370969	39.3719928778405
chr1	9181416	9183676	2261	*	44.2533471705073	31.6155082939378	49.1515144844832	81.5246262221418	62.3297158283972	64.2961792419773	123.511494684261	77.3929811628017	95.3617569163442	60.5756643271295	78.4487818306453	43.5605027584618
chr1	9198416	9199565	1150	*	42.483213283687	31.6155082939378	31.8820634493945	65.9961259893529	74.7956589940767	72.5392791447949	62.2835742424908	74.4997856053138	78.1536203299362	99.2036241879077	98.5910366250002	90.4718134214207
chr1	9200036	9202115	2080	*	61.9546860387102	50.8106383295429	49.1515144844832	73.7603761057474	58.9299131468483	85.7282389893031	76.0070736518531	50.6309222560385	72.4175748011335	100.959440545216	82.6892565241937	95.4980252781663
chr1	9234025	9236056	2032	*	233.657673060279	208.888179799232	215.203928283413	235.515586863965	206.254696013969	175.578027930015	209.019452542596	235.072139045893	191.440519523789	208.06423834101	192.941598556452	180.943626842841
chr1	9252116	9254326	2211	*	46.0234810573276	46.2941371446946	63.764126898789	58.2318758729585	37.3978294970383	64.2961792419773	90.7862268619357	95.4754533971012	83.1726601676385	56.1861234338592	39.2243909153227	48.5867146152074
chr1	9291626	9295325	3700	*	162.852317587467	186.30567387499	168.709252419713	187.636044479533	201.721625771904	180.523887871706	197.407260734674	157.679157883091	210.799673183498	222.988677378129	188.701123862904	189.320646604084
chr1	9428296	9430365	2070	*	263.749949136224	257.44056753635	273.654377940636	304.09979622545	347.913141078508	356.926225792002	263.913450180046	273.406980182608	215.8187130212	302.000413456993	353.019518237904	299.897307452487
chr1	9538485	9541946	3462	*	699.202885294016	598.436406992394	712.03275036981	643.138717974674	574.566653181771	633.894382526674	584.832205598981	486.780152547342	502.620989461333	618.047357772452	686.95690035484	553.72100621814
chr1	9587465	9590945	3481	*	669.110609218071	546.496643366639	587.161335193015	529.263049600889	495.237923945629	537.450113663708	513.047747150009	453.508403636231	454.581608157611	500.407661832809	486.594471084679	499.270377770063
chr1	9592685	9594755	2071	*	56.6442843782494	62.1018912916635	67.7493848299633	73.7603761057474	65.7295185099462	81.6066890378943	95.0088420648164	71.6065900478259	92.4937341519428	95.6919914732915	67.8475950967743	96.3357272542906
chr1	9626836	9629075	2240	*	69.0352215859914	71.13489366136	66.4209655195719	89.2888763385363	75.928926554593	46.1613594557786	74.9514198511329	47.7377266985506	69.5495520367322	29.8488780742377	66.7874764233872	51.0998205435802
chr1	9651446	9653285	1840	*	123.90937207742	147.91541380378	131.513511728752	213.516878200848	158.657458472284	136.01114839649	135.123686492183	146.829674542512	146.269160984468	166.80255394427	156.897563661291	165.864991272605
chr1	9686796	9691046	4251	*	184.09392422931	190.822175059839	178.008187592453	314.452129713976	260.651538918752	276.968156734671	240.689066564202	219.882862369082	227.290804078805	275.663168097372	338.177856810485	228.692639481925
chr1	9821836	9827406	5571	*	619.546860387103	511.493759184065	583.176077261841	553.849841636138	504.304064429759	583.611473119486	593.277436004742	433.979333623187	460.317653686413	484.605314617036	474.93316567742	432.254219680121
chr1	9835255	9836595	1341	*	63.7248199255305	64.3601418840876	61.1072882780061	53.0557091286955	56.6633780258157	52.7558393780327	49.6157286338486	58.5872100391303	50.1903983770232	71.9884706496321	78.4487818306453	62.82764820932
chr1	9867095	9868946	1852	*	51.3338827177885	49.6815130333308	51.8083531052661	53.0557091286955	65.7295185099462	51.9315293877509	32.7252678223257	41.2280366942028	39.4353130105183	73.7442870069402	96.470799278226	36.8588869494677
chr1	9873626	9876206	2581	*	83.1962926805538	79.0387707348444	108.930383452098	103.523334885259	122.392896535762	95.6199588726842	121.400187082821	72.3298889371979	80.3046374032372	98.3257160092537	101.771392645162	100.524237134912
chr1	9908476	9911845	3370	*	1240.86385466103	998.146761851464	1179.6363476276	852.773471117325	992.74238301229	959.496828687969	868.80307799271	799.968571645409	879.765982980107	804.16389164711	765.405682185486	914.770557927699
chr1	9941226	9945105	3880	*	207.105664757974	187.434799171203	233.801798628893	207.046669770519	182.456077243126	187.942677784241	187.906376528192	196.013999019806	169.930348790779	192.261891125237	206.723141310484	208.587792054942
chr1	10031905	10034966	3062	*	1318.74974568112	1120.09229384237	1297.86566625243	1142.63880879605	993.875650572807	1167.22294623897	944.810151644563	870.851862803863	858.972817938198	942.87338387445	911.702059112905	974.247398232522
chr1	10177756	10180295	2540	*	81.4261587937335	137.753286137872	162.067155867755	134.580335350837	111.060220930599	145.07855828959	213.242067745477	199.630493466666	168.496337408578	134.31995133407	127.214240806452	156.650269535238
chr1	10209035	10213805	4771	*	1106.33367926268	1030.89139544161	1167.68057383407	925.239805537007	967.810496680932	1000.71232820206	1001.81545688345	911.356600608693	825.273550456482	970.96644559138	812.050903814518	939.901617211427
chr1	10252865	10254395	1531	*	35.4026777364059	33.8737588863619	39.8525793117431	28.4689170934464	31.7314916944568	40.3911895238063	26.3913450180046	38.3348411367149	30.1142390262139	67.5989297563619	65.7273577500002	67.8538600660656
chr1	10338986	10340435	1450	*	28.3221421891247	28.2281324053016	58.4504496572232	77.6425011639446	50.9970402232341	58.526009310005	40.1148444273669	52.0775200347825	63.0965008168292	41.2616843967404	44.5249842822582	32.6703770688464
chr1	10377195	10378685	1491	*	35.4026777364059	25.9698818128775	22.5831282766544	29.7629587795121	26.0651538918752	28.0265396695798	83.3966502568944	46.2911289198067	51.6244097592239	36.8721435034701	47.7053403024195	37.696588925592
chr1	10397676	10400295	2620	*	729.295161369961	637.955792359816	759.855845543902	596.553217276308	531.502485882151	703.960731700623	647.115779841472	641.566114872945	653.909190283503	689.15792024343	668.93488290726	655.9206473053
chr1	10429766	10432275	2510	*	500.947889970143	451.650118484825	548.637175191664	392.09463087792	395.510378620193	433.587054888206	380.035368259266	373.222226915941	355.634822785765	417.884293039328	434.648656088711	415.500180157636
chr1	10458816	10459586	771	*	23.0117405286638	10.1621276659086	37.1957406909602	41.4093339541038	32.8647592549731	28.0265396695798	28.5026526194449	23.8688633492753	35.1332788639163	43.8954089327025	20.1422547943549	22.6179533553552
chr1	10471236	10473376	2141	*	205.335530871154	185.176548578778	237.787056560067	196.694336281993	197.188555529839	181.348197861987	211.130760144036	188.781010126086	183.553456921685	248.448014559096	280.931448447581	247.122082956659
chr1	10473395	10476086	2692	*	159.312049813826	196.467801540899	170.037671730104	197.988377968059	181.32280968261	181.348197861987	199.518568336114	182.271320121739	167.779331717478	197.529340197161	231.105870798388	220.315619720682
chr1	10493826	10496285	2460	*	83.1962926805538	90.3300236969651	98.3030289689664	97.0531264549308	65.7295185099462	81.6066890378943	102.398418669858	74.4997856053138	98.2297796807455	142.221124941956	129.334478153226	104.712747015533
chr1	10506876	10508696	1821	*	100.897631548757	88.071773104541	74.3914813819205	104.817376571325	108.793685809566	79.133759067049	54.8939976374495	34.718346689855	56.6434495969262	55.3082152552052	72.0880697903227	66.178456113817
chr1	10518685	10519476	792	*	24.7818744154841	15.8077541469689	26.5683862078287	38.8212505819723	43.0641672996199	47.8099794363421	28.5026526194449	20.2523689024154	25.812204879612	28.0930617169296	26.5029668346775	13.4032316179883
chr1	10554355	10556675	2321	*	58.4144182650697	50.8106383295429	75.7199006923119	90.5829180246021	101.994080446468	84.9039289990213	62.2835742424908	52.0775200347825	63.8135065079295	76.3780115429024	73.1481884637098	56.9637343764501
chr1	10622576	10624446	1871	*	138.070443171983	97.1047754742375	144.797704832667	131.992251978706	107.66041824905	100.565818814375	43.2818058295275	13.0193800086956	13.6231081309063	92.1803587586753	80.5690191774195	87.9587074930479
chr1	10648746	10650406	1661	*	46.0234810573276	41.7776359598463	58.4504496572232	73.7603761057474	57.796645586332	37.0939495626792	102.398418669858	56.4173133710144	82.4556544765382	37.7500516821242	45.5851029556453	44.3982047345861
chr1	10650525	10652346	1822	*	109.748300982858	54.198014218179	77.0483200027034	59.5259175590242	49.8637726627178	60.9989392808503	61.2279204417706	46.2911289198067	59.5114723613276	78.1338279002105	65.7273577500002	46.9113106629589
chr1	10663186	10664785	1600	*	111.518434869678	66.6183924765117	79.7051586234862	108.699501629522	98.5942777649193	92.3227189115571	84.4523040576146	89.6890622821254	66.6815292723309	107.982705974448	131.4547155	101.361939111036
chr1	10667645	10668675	1031	*	42.483213283687	29.3572577015136	41.1809986221346	40.115292268038	49.8637726627178	37.918259552961	30.6139602208853	33.271748911111	32.2652560995149	48.2849498259728	48.7654589758066	22.6179533553552
chr1	10669276	10673576	4301	*	81.4261587937335	110.654279028782	148.782962763841	131.992251978706	163.190528714349	133.538218425645	89.7305730612155	101.985143401449	86.7576886231402	130.808318619454	149.476732947581	120.629084561894
chr1	10673765	10693235	19471	*	578.833780990236	547.625768662851	571.220303468318	597.847258962374	613.097750239325	567.125273313851	367.367522650623	318.974810213043	392.202113031882	517.087917227236	517.337912612904	410.47396830089
chr1	10693316	10696386	3071	*	608.926057066181	411.001607821191	467.603597257786	399.858880994315	409.109589346389	434.411364878488	402.204098074389	379.731916920289	339.860697581557	337.116740603155	354.079636911291	398.746140635151
chr1	10705975	10710546	4572	*	122.1392381906	117.429030806055	134.170350349535	139.7565020951	155.257655790735	136.01114839649	163.626339111628	128.02390341884	135.514075617963	138.70949222734	148.416614274194	132.356912227634
chr1	10727655	10729635	1981	*	60.18455215189	39.5193853674222	58.4504496572232	55.643792500827	73.6623914335604	68.4177291933861	219.575990549798	211.92657458599	172.08136586408	56.1861234338592	90.1100872379034	65.3407541376928
chr1	10733456	10738475	5020	*	207.105664757974	182.918297986354	208.561831731456	236.809628550031	237.986187708426	214.320597473258	242.800374165642	238.688633492753	213.667695947899	334.483016067193	302.133821915323	230.368043434173
chr1	10793315	10797426	4112	*	254.899279702122	296.959952903773	337.418504839425	358.449547040211	373.978294970383	345.385885928058	399.037136672229	308.848625761835	346.31374880146	414.372660324712	337.117738137098	390.369120873908
chr1	10813755	10814576	822	*	14.1610710945623	20.3242553318171	21.254708966263	34.9391255237751	29.4649565734241	34.6210195918339	15.8348070108027	8.67958667246375	11.4720910576053	34.238418967508	27.5630855080646	25.9687612598523
chr1	10834236	10836485	2250	*	38.9429455100464	51.9397636257549	85.018835865052	87.9948346524706	64.5962509494299	58.526009310005	124.567148484982	67.990095600966	129.77803008916	51.796582540589	65.7273577500002	68.6915620421898
chr1	10865125	10868595	3471	*	194.714727550232	189.693049763627	215.203928283413	245.867920352491	230.053314784812	229.158177298329	230.132528557	217.712965700966	222.988769932203	210.697962876972	214.143972024194	231.205745410297
chr1	10888456	10889555	1100	*	35.4026777364059	14.6786288507568	30.5536441390031	28.4689170934464	37.3978294970383	37.918259552961	22.1687298151238	24.5921622386473	32.9822617906153	32.4826026101999	44.5249842822582	24.2933573076037
chr1	10901146	10902255	1110	*	53.1040166046088	49.6815130333308	79.7051586234862	68.5842093614844	58.9299131468483	36.2696395723975	39.0591906266467	23.1455644599033	14.3401138220066	35.116327146162	40.2845095887098	25.131059283728
chr1	10954845	10986855	32011	*	400.050258421386	322.92983471665	332.104827597859	473.619257100062	419.308997391036	419.573785053416	371.590137853504	347.18346689855	364.955896770069	416.12847668202	524.758743326614	324.190664760091
chr1	11011705	11013806	2102	*	348.716375703598	327.446335901498	409.153147600563	353.273380295948	366.045422046769	338.791406005803	338.864870031179	317.528212434299	323.36956668625	371.355159570663	406.025451907259	374.452783327547
chr1	11037026	11038526	1501	*	67.2650876991711	41.7776359598463	63.764126898789	71.1722927336159	67.9960536309788	60.9989392808503	33.7809216230458	38.3348411367149	48.7563869948226	65.8431133990538	71.0279511169356	39.3719928778405
chr1	11058586	11061276	2691	*	603.61565540572	504.719007406792	549.965594502055	487.853715646785	485.038515900982	440.18153481046	522.54863135649	388.411503592753	469.638727670718	494.26230458223	453.730792209678	477.490126390832
chr1	11098566	11101715	3150	*	208.875798644795	187.434799171203	221.84602483537	157.873085700021	179.056274561578	219.266457414948	220.631644350518	159.849054551207	184.270462612785	195.773523839853	271.390380387097	226.179533553552
chr1	11214595	11216096	1502	*	58.4144182650697	71.13489366136	67.7493848299633	64.7020843032872	56.6633780258157	65.9447992225408	63.3392280432109	55.6940144816424	79.5876317121369	52.674490719243	68.9077137701615	58.6391383286986
chr1	11259665	11263616	3952	*	545.20123714065	545.367518070427	553.950852433229	490.441799018917	477.105642977368	493.761684178774	500.379901541366	414.450263610144	470.355733361818	493.384396403576	495.075420471775	485.02944417595
chr1	11271716	11274866	3151	*	394.739856760925	338.737588863619	367.972148978428	332.568713318896	325.247789868182	346.210195918339	346.25444663622	281.3632679657	276.047191073628	300.244597099685	294.712991201614	289.007181762872
chr1	11324496	11325205	710	*	15.9312049813826	23.7116312204533	33.2104827597859	25.8808337213149	41.9308997391036	27.2022296792981	31.6696140216055	33.271748911111	29.3972333351136	32.4826026101999	47.7053403024195	37.696588925592
chr1	11336825	11338295	1471	*	42.483213283687	53.068888921967	33.2104827597859	72.4663344196816	84.9950670387235	59.3503193002867	48.5600748331284	37.6115422473429	35.1332788639163	31.6046944315458	43.4648656088711	19.2671454508581
chr1	11338325	11340976	2652	*	132.760041511522	114.041654917418	104.945125520924	135.874377036903	155.257655790735	192.888537725932	107.676687673459	93.3055567289853	98.2297796807455	107.104797795794	81.6291378508066	82.0947936601781
chr1	11341915	11343275	1361	*	35.4026777364059	20.3242553318171	47.8230951740917	81.5246262221418	81.5952643571746	74.1878991253584	35.8922292244862	23.8688633492753	24.3781934974113	53.5523988978971	44.5249842822582	56.1260324003258
chr1	11345705	11346736	1032	*	63.7248199255305	85.8135225121168	59.7788689676147	72.4663344196816	83.8617994782072	70.8906591642314	79.1740350540137	45.5678300304347	55.9264439058259	50.0407661832809	85.869612544355	61.1522442570714
chr1	11354955	11356506	1552	*	63.7248199255305	63.2310165878756	63.764126898789	100.935251513128	63.4629833889135	103.863058775502	195.295953133234	142.48988120628	149.137183748869	88.6687260440591	85.869612544355	96.3357272542906
chr1	11374886	11376405	1520	*	53.1040166046088	46.2941371446946	33.2104827597859	106.111418257391	74.7956589940767	61.823249271132	47.5044210324082	21.6989666811594	27.9632219529129	54.4303070765511	45.5851029556453	38.5342909017162
chr1	11411985	11414876	2892	*	228.347271399818	228.083309834837	251.071249663982	252.33812878282	223.253709421714	192.888537725932	217.464682948358	164.188847887439	156.307240659872	229.134034628707	220.504684064517	225.341831577428
chr1	11434445	11435426	982	*	56.6442843782494	64.3601418840876	65.0925462091804	47.8795423844325	63.4629833889135	66.7691092128226	22.1687298151238	25.3154611280193	43.0203414660199	43.8954089327025	43.4648656088711	36.8588869494677
chr1	11438006	11441535	3530	*	81.4261587937335	72.2640189575721	126.199834487187	93.1710013967335	86.1283345992398	72.5392791447949	106.621033872738	90.4123611714974	96.7957682985448	107.104797795794	106.01186733871	83.7701976124266
chr1	11453216	11455215	2000	*	246.048610268021	178.401796801506	265.683862078287	279.513004190201	273.117482084432	265.427816870727	164.681992912348	172.145135670531	154.156223586571	226.500310092745	206.723141310484	186.807540675711
chr1	11458006	11460186	2181	*	76.1157571332726	41.7776359598463	50.4799337948746	121.63991849018	96.3277426438866	92.3227189115571	152.014147303706	123.684110082608	139.816109764565	98.3257160092537	94.3505619314518	88.7964094691722
chr1	11462355	11463986	1632	*	54.8741504914291	50.8106383295429	42.509417932526	56.9378341868927	50.9970402232341	43.6884294849333	45.3931134309678	48.4610255879226	42.3033357749196	54.4303070765511	55.1261710161292	36.0211849733434
chr1	11474406	11475436	1031	*	30.092276075945	29.3572577015136	46.4946758637003	49.1735840704983	37.3978294970383	45.3370494654968	50.6713824345687	36.1649444685989	38.7183073194179	64.9652052203997	37.1041535685485	43.5605027584618
chr1	11477196	11482485	5290	*	656.719672010329	517.139385665125	633.656011056716	648.314884718937	648.229044615331	571.24682326526	579.55393659538	512.818912564733	514.810086210038	569.762407946479	609.568237197582	517.699821244796
chr1	11498795	11500866	2072	*	81.4261587937335	108.396028436358	123.542995866404	100.935251513128	74.7956589940767	79.9580690573307	150.958493502986	135.980191201932	142.684132528966	126.418777726183	143.116020907258	114.765170729024
chr1	11540525	11542455	1931	*	31.8624099627653	47.4232624409067	10.6273544831315	27.1748754073806	29.4649565734241	33.7967096015522	36.9478830252064	30.3785533536231	33.6992674817156	44.7733171113566	38.1642722419356	46.0736086868346
chr1	11563056	11564445	1390	*	33.6325438495856	40.6485106636343	51.8083531052661	49.1735840704983	36.264561936522	40.3911895238063	40.1148444273669	60.7571067072462	63.0965008168292	43.0175007540485	45.5851029556453	35.1834829972192
chr1	11641965	11643375	1411	*	42.483213283687	30.4863829977257	38.5241600013517	41.4093339541038	38.5310970575547	60.9989392808503	43.2818058295275	33.271748911111	36.5672902461169	37.7500516821242	55.1261710161292	51.9375225197045
chr1	11649865	11651425	1561	*	63.7248199255305	70.0057683651479	87.6756744858349	89.2888763385363	83.8617994782072	91.4984089212754	79.1740350540137	69.43669337971	91.7767284608425	92.1803587586753	146.29637692742	92.9849193497935
chr1	11653446	11656166	2721	*	201.795263097513	217.921182168928	245.757572422416	223.869211689374	154.124388230219	147.551488260435	190.017684129633	208.31008013913	206.497639036896	254.593371809675	224.745158758065	162.514183368108
chr1	11663935	11665265	1331	*	70.8053554728117	48.5523877371187	59.7788689676147	50.467625756564	45.3307024206525	38.7425695432427	45.3931134309678	56.4173133710144	90.3427170786418	50.0407661832809	76.3285444838711	56.1260324003258
chr1	11679576	11682216	2641	*	438.993203931433	369.223971861345	415.79524415252	384.330380761526	342.246803275927	386.601385442146	361.033599846302	327.654396885507	315.482504084146	366.965618677393	343.47845017742	311.625135118227
chr1	11689315	11694706	5392	*	375.268384005902	371.482222453769	345.389020701774	442.562256634484	439.70781348033	399.790345286654	479.266825526963	433.979333623187	393.636124414082	399.448221287593	429.348062721775	391.206822850032
chr1	11699975	11702685	2711	*	143.380844832444	117.429030806055	100.959867589749	190.224127851664	154.124388230219	127.768048493673	224.854259553399	180.101423453623	172.08136586408	201.918881090432	153.717207641129	145.760143845622
chr1	11703805	11705705	1901	*	46.0234810573276	44.0358865522705	74.3914813819205	56.9378341868927	71.3958563125277	49.4585994169056	73.8957660504128	69.43669337971	92.4937341519428	57.0640316125133	51.9458149959679	39.3719928778405
chr1	11734596	11738206	3611	*	203.565396984334	153.561040284841	146.126124143058	161.755210758218	149.591317988153	182.172507852269	186.850722727472	162.742250108695	201.478599199193	184.360717517351	218.384446717742	170.053501153226
chr1	11803075	11804155	1081	*	54.8741504914291	59.8436406992394	70.4062234507462	56.9378341868927	63.4629833889135	54.4044593585962	62.2835742424908	58.5872100391303	91.0597227697422	76.3780115429024	59.3666457096776	56.9637343764501
chr1	11804536	11807335	2800	*	739.915964690882	599.565532288606	694.763299334722	542.203466461547	532.635753442667	567.125273313851	539.439092168013	494.013141441062	493.299915477028	637.361337702841	501.436132512098	530.26535088666
chr1	11847615	11849486	1872	*	42.483213283687	28.2281324053016	19.9262896558716	36.2331672098408	56.6633780258157	34.6210195918339	70.7288046482522	39.7814389154588	61.6624894346286	64.0872970417457	69.9678324435485	55.2883304242016
chr1	11905716	11912336	6621	*	1276.26653239743	1245.42520172191	1394.84027591101	1435.09222984691	1269.25966777827	1272.73462499504	764.293351721412	737.764867159418	649.607156136901	640.872970417457	668.93488290726	614.873250475211
chr1	11924736	11927536	2801	*	215.956334192076	221.308558057564	269.669120009462	234.2215451779	236.852920147909	218.442147424666	280.803910991569	232.902242377777	209.365661801297	204.552605626394	214.143972024194	224.504129601303
chr1	11933985	11935365	1381	*	90.2768282278349	94.8465248818133	100.959867589749	63.4080426172214	88.3948697202724	71.7149691545131	87.6192654597751	107.048235627053	89.6257113875415	106.22688961714	99.6511552983873	92.9849193497935
chr1	11979235	11981296	2062	*	624.857262047563	575.853901068152	569.891884157927	464.560965297602	472.572572735303	464.910834518913	495.101632537766	444.828816963767	508.357034990135	460.023885614722	506.736725879033	500.945781722311
chr1	12018706	12021395	2690	*	437.223070044612	473.103499112855	455.647823464263	469.737132041865	419.308997391036	428.641194946515	430.706750693834	475.20737031739	428.769403277999	443.343630220295	428.287944048388	416.33788213376
chr1	12040296	12040835	540	*	30.092276075945	18.066004739393	30.5536441390031	36.2331672098408	35.1312943760057	42.0398095043698	17.9461146122431	9.40288556183573	15.057119513107	37.7500516821242	22.2624921411291	16.7540395224853
chr1	12207176	12209935	2760	*	102.667765435577	70.0057683651479	106.273544831315	108.699501629522	95.1944750833703	105.511678756065	129.845417488582	99.8152467333331	107.55085366505	128.174594083491	90.1100872379034	67.8538600660656
chr1	12229335	12231656	2322	*	150.461380379725	186.30567387499	172.694510350887	170.813502560678	149.591317988153	173.929407949451	218.520336749078	224.945954594685	202.912610581394	245.814290023134	252.30824426613	230.368043434173
chr1	12339126	12340966	1841	*	46.0234810573276	39.5193853674222	50.4799337948746	56.9378341868927	53.2635753442667	44.512739475215	44.3374596302477	42.6746344729468	60.9454837435282	47.4070416473187	37.1041535685485	57.8014363525744
chr1	12549576	12550335	760	*	46.0234810573276	41.7776359598463	35.8673213805688	23.2927503491834	18.132280968261	27.2022296792981	23.224383615844	14.4659777874396	25.0951991885116	39.5058680394323	36.0440348951614	23.4556553314795
chr1	12552086	12555025	2940	*	49.5637488309682	46.2941371446946	41.1809986221346	72.4663344196816	56.6633780258157	37.0939495626792	111.899302876339	86.0725678352655	103.965825209548	77.2559197215565	44.5249842822582	32.6703770688464
chr1	12615086	12620975	5890	*	308.003296306731	357.932718899224	340.075343460208	269.160670701675	310.51531158147	264.603506880445	282.915218593009	242.305127939613	250.234986194016	227.378218271399	257.608837633065	279.792460025505
chr1	12658746	12659396	651	*	21.2416066418435	18.066004739393	18.5978703454801	11.6463751745917	33.9980268154894	10.7160298736629	22.1687298151238	20.9756677917874	19.359153659709	23.7035208236594	32.8636788750001	23.4556553314795
chr1	13512656	13514386	1731	*	42.483213283687	31.6155082939378	46.4946758637003	55.643792500827	52.1303077837504	27.2022296792981	33.7809216230458	41.9513355835748	71.7005691100332	58.8198479698214	38.1642722419356	46.9113106629589
chr1	13582886	13586966	4081	*	177.013388682029	232.599811019685	178.008187592453	121.63991849018	131.459037019892	135.186838406209	210.075106343316	209.756677917874	196.459559361491	208.942146519664	149.476732947581	177.592818938344
chr1	13699566	13701656	2091	*	182.32379034249	124.203782583327	110.258802762489	152.696918955758	121.259628975246	130.240978464518	194.240299332514	164.188847887439	184.987468303886	149.244390371189	147.356495600807	139.058528036628
chr1	13748226	13750485	2260	*	709.823688614938	637.955792359816	692.106460713939	631.492342800083	548.501499289896	601.746292905685	447.597211505357	509.925717007245	452.43059108431	503.041386368771	489.77482710484	503.458887650684
chr1	13892205	13894146	1942	*	111.518434869678	115.17078021363	78.3767393130948	116.463751745917	103.127348006985	119.524948590855	131.956725090023	95.4754533971012	91.0597227697422	124.662961368875	115.552935399194	81.2570916840538
chr1	13965436	13966635	1200	*	56.6442843782494	75.6513948462082	58.4504496572232	67.2901676754187	63.4629833889135	73.3635891350767	71.7844584489724	57.8639111497583	59.5114723613276	73.7442870069402	90.1100872379034	72.8800719228112
chr1	14016716	14018636	1921	*	31.8624099627653	48.5523877371187	55.7936110364404	46.5855006983668	48.7305051022015	65.9447992225408	58.06095903961	75.2230844946858	75.2855975655349	57.9419397911673	55.1261710161292	73.7177738989354
chr1	14026716	14028025	1310	*	129.219773737881	111.783404324994	123.542995866404	91.8769597106678	88.3948697202724	103.03874878522	70.7288046482522	105.601637848309	83.8896658587389	143.976941299264	111.312460705645	133.194614203758
chr1	14265296	14266346	1051	*	31.8624099627653	42.9067612560584	29.2252248286116	106.111418257391	101.994080446468	107.984608726911	8.44523040576146	5.78639111497583	4.30203414660199	38.6279598607782	31.803560201613	46.0736086868346
chr1	14281685	14283956	2272	*	49.5637488309682	31.6155082939378	34.5389020701774	59.5259175590242	48.7305051022015	52.7558393780327	67.5618432460917	65.0969000434781	58.7944666702272	55.3082152552052	61.4868830564518	56.1260324003258
chr1	14403996	14405956	1961	*	35.4026777364059	47.4232624409067	23.9115475870459	33.6450838377093	24.9318863313589	38.7425695432427	62.2835742424908	62.9270033753622	50.1903983770232	56.1861234338592	64.667239076613	47.7490126390832
chr1	14436866	14438145	1280	*	54.8741504914291	76.7805201424203	79.7051586234862	58.2318758729585	61.1964482678809	44.512739475215	41.1704982280871	37.6115422473429	39.4353130105183	36.8721435034701	38.1642722419356	46.0736086868346
chr1	14495165	14496946	1782	*	19.4714727550232	48.5523877371187	42.509417932526	71.1722927336159	32.8647592549731	41.215499514088	61.2279204417706	83.1793722777776	86.0406829320398	50.9186743619349	58.3065270362905	50.262118567456
chr1	14521676	14523585	1910	*	46.0234810573276	68.8766430689359	55.7936110364404	45.291459012301	30.5982241339405	56.0530793391597	27.4469988187247	37.6115422473429	40.1523187016186	43.0175007540485	34.9839162217743	41.047396830089
chr1	14597346	14601126	3781	*	359.33717902452	388.41910189695	358.673213805688	318.334254772173	316.181649384051	329.723996112704	375.812753056385	347.906765787922	382.881039047577	323.948117923345	318.03560201613	357.698743805062
chr1	14601165	14603065	1901	*	46.0234810573276	68.8766430689359	61.1072882780061	54.3497508147612	35.1312943760057	55.2287693488779	92.897534463376	73.7764867159419	55.2094382147256	65.8431133990538	60.4267643830647	62.82764820932
chr1	14624856	14626866	2011	*	63.7248199255305	65.4892671802997	39.8525793117431	55.643792500827	63.4629833889135	60.1746292905685	59.1166128403302	64.3736011541061	52.3414154503242	63.2093888630916	53.005933669355	63.6653501854442
chr1	14668186	14669276	1091	*	42.483213283687	25.9698818128775	29.2252248286116	33.6450838377093	32.8647592549731	50.2829094071874	22.1687298151238	18.0824722342995	28.6802276440133	28.0930617169296	16.9618987741936	22.6179533553552
chr1	14689825	14691846	2022	*	58.4144182650697	86.9426478083289	67.7493848299633	37.5272088959066	33.9980268154894	32.1480896209886	32.7252678223257	34.718346689855	38.7183073194179	29.8488780742377	55.1261710161292	39.3719928778405
chr1	14732416	14733675	1260	*	40.7130793968667	25.9698818128775	63.764126898789	45.291459012301	33.9980268154894	52.7558393780327	57.0053052388898	33.271748911111	55.9264439058259	43.8954089327025	33.9237975483872	37.696588925592
chr1	14779195	14780736	1542	*	28.3221421891247	47.4232624409067	45.1662565533089	24.5867920352491	31.7314916944568	36.2696395723975	50.6713824345687	28.9319555748792	33.6992674817156	31.6046944315458	45.5851029556453	41.8850988062133
chr1	14875575	14877426	1852	*	72.575489359632	97.1047754742375	71.7346427611376	89.2888763385363	89.5281372807888	93.9713388921207	67.5618432460917	76.6696822734298	48.7563869948226	79.0117360788646	100.711273971774	82.9324956363023
chr1	14893915	14895625	1711	*	49.5637488309682	44.0358865522705	42.509417932526	40.115292268038	56.6633780258157	53.5801493683144	66.5061894453715	52.8008189241545	68.8325463456319	91.3024505800213	82.6892565241937	44.3982047345861
chr1	14922826	14925546	2721	*	217.726468078896	206.629929206808	199.262896558716	159.167127386086	167.723598956414	152.497348202126	228.021220955559	206.863482360386	183.553456921685	214.209595591588	215.204090697581	185.132136723463
chr1	14980316	14982006	1691	*	102.667765435577	64.3601418840876	107.601964141706	76.3484594778789	69.1293211914951	73.3635891350767	99.2314572676971	88.9657633927534	98.2297796807455	92.1803587586753	108.132104685484	78.743985755681
chr1	15152096	15154705	2610	*	281.451288004427	267.602695202259	277.63963587181	234.2215451779	307.115508899921	235.752657220583	358.922292244862	358.03295023913	298.991373188838	297.610872563723	363.620704971775	302.41041338086
chr1	15246925	15248026	1102	*	81.4261587937335	71.13489366136	89.0040937962263	67.2901676754187	70.2625887520114	49.4585994169056	76.0070736518531	67.266796711594	70.9835634189329	107.104797795794	80.5690191774195	80.4193897079296
chr1	15272315	15273476	1162	*	53.1040166046088	62.1018912916635	39.8525793117431	33.6450838377093	46.4639699811688	39.5668795335245	54.8939976374495	53.5241178135265	50.1903983770232	50.0407661832809	56.1862896895163	60.3145422809472
chr1	15326415	15327336	922	*	40.7130793968667	30.4863829977257	11.9557737935229	37.5272088959066	48.7305051022015	45.3370494654968	95.0088420648164	74.4997856053138	86.7576886231402	31.6046944315458	45.5851029556453	41.8850988062133
chr1	15383466	15387116	3651	*	145.150978719264	129.849409064387	185.978703454801	143.638627153298	114.460023612148	115.403398639446	263.913450180046	243.028426828985	243.064929283013	186.994442053313	184.460649169355	172.566607081599
chr1	15407996	15411805	3810	*	361.10731291134	316.155082939378	371.957406909602	354.567421982014	350.179676199541	327.251066141859	359.977946045582	342.843673562318	327.671600832852	318.68066885142	375.282010379033	375.290485303671
chr1	15430946	15431776	831	*	46.0234810573276	27.0990071090895	25.2399668974373	49.1735840704983	43.0641672996199	42.0398095043698	36.9478830252064	30.3785533536231	30.8312447173143	31.6046944315458	37.1041535685485	15.9163375463611
chr1	15523595	15528976	5382	*	1922.36540108684	1706.10832257643	2081.63305938338	1737.89798438629	1625.10568178039	1732.69959957226	1424.07697717153	1380.77757981111	1282.00617568739	1382.70538138013	1421.6191410121	1429.119571268
chr1	15602895	15604345	1451	*	118.59897041696	138.882411434084	150.111382074232	217.399003259045	141.658445064539	195.361467696777	168.904608115229	172.868434559903	198.610576434792	221.232861020821	265.029668346775	224.504129601303
chr1	15616206	15618706	2501	*	649.639136463048	588.274279326485	735.944297956856	549.967716577941	558.700907334542	581.962853138923	511.992093349288	419.513355835748	423.033357749196	530.256539907047	465.392097616936	495.919569865566
chr1	15683145	15685696	2552	*	154.001648153365	145.657163211356	215.203928283413	172.107544246744	140.525177504023	129.416668474236	145.680224499385	141.043283427536	141.967126837866	177.337452088118	175.979699782258	128.168402347013
chr1	15757466	15759755	2290	*	97.3573637751161	106.137777843934	119.557737935229	119.051835118048	124.659431656794	118.700638600573	148.847185901546	120.067615635749	129.77803008916	149.244390371189	159.017801008065	101.361939111036
chr1	15776475	15777515	1041	*	53.1040166046088	54.198014218179	67.7493848299633	41.4093339541038	49.8637726627178	58.526009310005	22.1687298151238	13.7426788980676	12.906102439806	60.5756643271295	72.0880697903227	40.2096948539648
chr1	15833376	15837525	4150	*	1104.56354537586	841.198345677987	1117.2006400392	953.708722630453	876.01582427911	984.226128396422	903.639653416476	872.298460582607	815.952476472178	877.030270475396	796.149123713711	933.200001402432
chr1	15843655	15844915	1261	*	38.9429455100464	42.9067612560584	45.1662565533089	46.5855006983668	18.132280968261	35.4453295821157	49.6157286338486	33.995047800483	33.6992674817156	47.4070416473187	37.1041535685485	46.9113106629589
chr1	15845796	15851956	6161	*	1458.59032273992	1272.524208831	1568.86320557229	1282.39531089115	1208.06321951039	1309.00426456744	1245.67148484982	1061.80276959807	1061.88542851959	1179.03068393239	1126.90614981049	1254.03985825803
chr1	15885745	15887246	1502	*	42.483213283687	55.3271395143911	75.7199006923119	80.2305845360761	79.3287292361419	70.0663491739496	121.400187082821	156.232560104347	124.041984560357	72.8663788282862	78.4487818306453	72.8800719228112
chr1	15974786	15976806	2021	*	315.083831854012	257.44056753635	349.374278632948	241.985795294294	268.584411842366	276.968156734671	291.36044899877	291.489452416908	286.085270749032	311.657403422188	300.013584568549	289.844883738996
chr1	16021236	16062495	41260	*	485.01668498876	525.04326273861	569.891884157927	634.080426172214	675.427466067723	744.351921224429	574.275667591779	453.508403636231	422.316352058096	595.221745127446	726.181291270163	532.778456815033
chr1	16066855	16067785	931	*	26.5520083023044	45.1650118484825	34.5389020701774	40.115292268038	41.9308997391036	25.5536096987346	36.9478830252064	42.6746344729468	35.1332788639163	39.5058680394323	55.1261710161292	39.3719928778405
chr1	16072185	16074106	1922	*	76.1157571332726	93.7173995856013	108.930383452098	68.5842093614844	81.5952643571746	112.930468668601	111.899302876339	113.557925631401	122.607973178157	115.005971403681	131.4547155	85.4456015646751
chr1	16078795	16080785	1991	*	61.9546860387102	49.6815130333308	82.3619972442691	87.9948346524706	69.1293211914951	108.808918717192	63.3392280432109	57.8639111497583	98.2297796807455	68.4768379350159	90.1100872379034	67.0161580899413
chr1	16111495	16112795	1301	*	53.1040166046088	47.4232624409067	54.4651917260489	59.5259175590242	49.8637726627178	50.2829094071874	62.2835742424908	44.1212322516907	45.1713585393209	50.9186743619349	68.9077137701615	41.8850988062133
chr1	16144616	16147066	2451	*	51.3338827177885	31.6155082939378	67.7493848299633	49.1735840704983	46.4639699811688	60.9989392808503	91.8418806626559	73.7764867159419	76.7196089477355	54.4303070765511	46.6452216290324	49.4244165913317
chr1	16153305	16156806	3502	*	107.978167096038	114.041654917418	123.542995866404	133.286293664772	112.193488491115	98.0928888435295	158.348070108027	127.300604529468	146.269160984468	102.715256902524	133.574952846774	116.440574681273
chr1	16167265	16168386	1122	*	81.4261587937335	53.068888921967	67.7493848299633	72.4663344196816	74.7956589940767	65.9447992225408	87.6192654597751	72.3298889371979	86.7576886231402	68.4768379350159	64.667239076613	77.9062837795568
chr1	16189475	16191186	1712	*	44.2533471705073	32.7446335901498	33.2104827597859	41.4093339541038	21.53208364981	28.8508496598616	77.0627274525733	45.5678300304347	50.1903983770232	54.4303070765511	22.2624921411291	39.3719928778405
chr1	16204895	16207686	2792	*	111.518434869678	93.7173995856013	120.886157245621	218.693044945111	220.987174300681	211.847667502412	260.746488777885	211.203275696618	210.082667492397	176.459543909464	194.001717229839	160.001077439735
chr1	16216966	16218045	1080	*	35.4026777364059	31.6155082939378	54.4651917260489	68.5842093614844	63.4629833889135	54.4044593585962	57.0053052388898	57.8639111497583	57.3604552880266	71.1105624709781	77.3886631572582	50.262118567456
chr1	16236026	16238126	2101	*	297.382492985809	267.602695202259	316.163795873162	273.042795759872	268.584411842366	276.968156734671	247.022989368523	223.499356815941	258.83905448722	258.105004524291	266.089787020162	269.740036312014
chr1	16243506	16245156	1651	*	38.9429455100464	33.8737588863619	67.7493848299633	50.467625756564	60.0631807073646	42.0398095043698	50.6713824345687	39.7814389154588	39.4353130105183	50.9186743619349	72.0880697903227	36.8588869494677
chr1	16247915	16249676	1762	*	17.7013388682029	29.3572577015136	42.509417932526	18.1165836049204	32.8647592549731	41.215499514088	61.2279204417706	49.1843244772946	50.1903983770232	36.8721435034701	56.1862896895163	34.3457810210949
chr1	16350635	16354026	3392	*	453.154275025995	354.545343010588	425.09417932526	434.79800651809	319.5814520656	394.844485344963	374.757099255665	383.348411367149	334.841657743855	394.180772215669	351.959399564517	392.882226802281
chr1	16362895	16363805	911	*	51.3338827177885	24.8407565166654	42.509417932526	56.9378341868927	28.3316890129078	29.6751596501434	41.1704982280871	13.7426788980676	30.8312447173143	37.7500516821242	41.3446282620969	40.2096948539648
chr1	16366015	16369436	3422	*	612.466324839821	609.727659954514	701.405395886679	603.023425706637	563.233977576608	590.20595304174	560.552168182417	502.692728113525	467.487710597417	535.523988978971	507.796844552421	474.139318486335
chr1	16439976	16441615	1640	*	226.577137512998	151.302789692416	217.860766904196	199.282419654125	233.453117466361	196.185777687059	214.297721546197	209.756677917874	212.950690256799	254.593371809675	242.767176205646	196.859964389203
chr1	16498245	16502525	4281	*	323.934501288114	333.091962382559	390.555277255083	380.448255703329	346.779873517992	410.506375160317	397.981482871509	373.945525805313	402.957198398387	428.419191183177	377.402247725807	332.567684521334
chr1	16512645	16515116	2472	*	431.912668384152	360.190969491648	484.873048292875	615.963842567294	557.567639774026	645.434722390618	427.539789291674	336.33398355797	337.709680508256	156.267655800421	163.258275701613	206.07468612657
chr1	16606926	16608216	1291	*	19.4714727550232	36.132009478786	27.8968055182202	50.467625756564	53.2635753442667	28.0265396695798	26.3913450180046	26.0387600173912	27.9632219529129	16.680255394427	14.8416614274194	26.8064632359765
chr1	16611205	16616675	5471	*	1386.01483338029	1331.23872423402	1534.32430350211	1353.56760362477	1247.72758412846	1310.652884548	1093.65733754611	1042.99699847439	996.637910629462	891.076801333861	888.379448298389	825.974148458526
chr1	16616716	16617575	860	*	35.4026777364059	38.3902600712102	51.8083531052661	55.643792500827	72.5291238730441	41.215499514088	22.1687298151238	23.8688633492753	22.9441821152106	17.558163573081	24.3827294879033	8.37701976124266
chr1	16617736	16619155	1420	*	49.5637488309682	72.2640189575721	69.0778041403547	72.4663344196816	62.3297158283972	88.2011689601484	28.5026526194449	29.6552544642511	24.3781934974113	24.5814290023134	49.8255776491937	21.7802513792309
chr1	16619236	16625175	5940	*	242.50834249438	214.533806280292	239.115475870459	270.45471238774	248.185595753073	274.495226763826	198.462914535394	126.577305640096	182.836451230585	120.273420475605	220.504684064517	161.676481391983
chr1	16625465	16626606	1142	*	58.4144182650697	50.8106383295429	42.509417932526	71.1722927336159	66.8627860704625	78.3094490767672	29.5583064201651	30.3785533536231	25.812204879612	48.2849498259728	41.3446282620969	28.481867188225
chr1	16628356	16630035	1680	*	40.7130793968667	51.9397636257549	57.1220303468318	102.229293199194	104.260615567501	63.4718692516955	39.0591906266467	21.6989666811594	10.755085366505	48.2849498259728	39.2243909153227	28.481867188225
chr1	16630036	16632016	1981	*	69.0352215859914	64.3601418840876	79.7051586234862	124.228001862311	115.593291172664	91.4984089212754	40.1148444273669	45.5678300304347	38.7183073194179	54.4303070765511	74.2083071370969	55.2883304242016
chr1	16636045	16637725	1681	*	33.6325438495856	65.4892671802997	34.5389020701774	56.9378341868927	91.7946724018214	58.526009310005	25.3356912172844	23.1455644599033	19.359153659709	42.1395925753944	31.803560201613	30.9949731165978
chr1	16642346	16646326	3981	*	460.234810573276	576.983026364364	584.504496572232	534.439216345152	582.499526105385	597.624742954276	351.532715639821	320.421407991787	356.351828476865	539.913529872241	502.496251185485	452.359067107104
chr1	16692825	16693885	1061	*	30.092276075945	27.0990071090895	18.5978703454801	38.8212505819723	40.7976321785873	34.6210195918339	47.5044210324082	54.9707155922704	41.5863300838193	74.6221951855943	98.5910366250002	64.5030521615685
chr1	16710585	16711166	582	*	15.9312049813826	21.4533806280292	34.5389020701774	23.2927503491834	19.2655485287773	17.310509795917	35.8922292244862	53.5241178135265	41.5863300838193	35.116327146162	36.0440348951614	36.8588869494677
chr1	16716705	16718296	1592	*	53.1040166046088	53.068888921967	45.1662565533089	65.9961259893529	64.5962509494299	66.7691092128226	61.2279204417706	46.2911289198067	44.4543528482206	58.8198479698214	47.7053403024195	29.3195691643493
chr1	16894926	16898155	3230	*	823.112257371436	693.282931874207	697.420137955505	978.295514665702	859.016810871365	868.822729756975	535.216476965132	446.275414742511	391.485107340781	253.715463631021	241.707057532259	285.656373858375
chr1	16902716	16907445	4730	*	1097.48300982858	1025.24576896055	1194.2489600419	1004.17634838702	899.814443049953	1018.02283799797	1033.48507090506	884.59454170193	831.726601676385	493.384396403576	442.06948680242	516.862119268672
chr1	16913156	16915956	2801	*	798.330382955952	687.637305393147	676.165428989242	797.129678616498	656.161917538945	675.934192031043	797.018619543738	825.284032773428	848.934738262793	396.814496751631	394.364146500001	381.154399136541
chr1	16921135	16923036	1902	*	72.575489359632	53.068888921967	86.3472551754434	85.4067512803391	91.7946724018214	102.214438794938	110.843649075619	79.5628778309177	87.4746943142405	48.2849498259728	32.8636788750001	39.3719928778405
chr1	16923815	16928486	4672	*	169.932853134748	123.074657287115	209.890251041847	221.281128317242	244.785793071524	201.13163762875	331.475293426137	287.872957970048	262.424082942722	138.70949222734	148.416614274194	147.435547797871
chr1	16951525	16952416	892	*	21.2416066418435	11.2912529621206	15.9410317246972	62.1140009311557	62.3297158283972	78.3094490767672	29.5583064201651	20.2523689024154	26.5292105707123	21.0697962876972	32.8636788750001	31.8326750927221
chr1	16960615	16961425	811	*	35.4026777364059	38.3902600712102	22.5831282766544	67.2901676754187	31.7314916944568	30.4994696404251	47.5044210324082	41.9513355835748	68.1155406545315	64.0872970417457	61.4868830564518	46.9113106629589
chr1	16971146	16972165	1020	*	33.6325438495856	13.5495035545448	30.5536441390031	59.5259175590242	58.9299131468483	51.1072193974691	50.6713824345687	47.7377266985506	31.5482504084146	52.674490719243	59.3666457096776	52.7752244958288
chr1	17010515	17013396	2882	*	284.991555778067	301.476454088621	374.614245530385	344.215088493488	346.779873517992	326.426756151577	377.924060657825	279.916670186956	314.765498393046	328.337658816615	386.943315786291	318.326750927221
chr1	17045386	17046866	1481	*	24.7818744154841	41.7776359598463	58.4504496572232	34.9391255237751	46.4639699811688	41.215499514088	26.3913450180046	35.441645579227	43.0203414660199	41.2616843967404	50.8856963225808	30.9949731165978
chr1	17053215	17055356	2142	*	433.682802270972	386.160851304526	456.976242774654	511.146465995969	449.907221524976	436.884294849333	391.647560067188	417.343459167632	412.278272382691	476.704141009149	454.790910883066	452.359067107104
chr1	17059445	17061165	1721	*	130.989907624702	89.200898400753	102.288286900141	122.933960176246	109.926953370082	94.7956488824024	115.0662642785	94.7521545077292	106.833847973949	105.348981438486	106.01186733871	112.252064800652
chr1	17118815	17120615	1801	*	53.1040166046088	83.5552719196927	47.8230951740917	75.0544177918131	81.5952643571746	85.7282389893031	114.01061047778	81.0094756096616	86.7576886231402	96.5698996519456	91.1702059112905	84.6078995885509
chr1	17125685	17126666	982	*	31.8624099627653	44.0358865522705	30.5536441390031	47.8795423844325	44.1974348601362	35.4453295821157	45.3931134309678	26.0387600173912	24.3781934974113	59.6977561484754	37.1041535685485	41.8850988062133
chr1	17192025	17193045	1021	*	53.1040166046088	47.4232624409067	69.0778041403547	29.7629587795121	29.4649565734241	39.5668795335245	22.1687298151238	26.0387600173912	25.0951991885116	45.6512252900106	40.2845095887098	45.2359067107104
chr1	17383175	17414485	31311	*	306.233162419911	350.02884182574	381.256342082343	446.444381692681	373.978294970383	281.914016676362	290.30479519805	175.038331228019	225.139787005504	304.634137992956	343.47845017742	210.263196007191
chr1	17436515	17440945	4431	*	1028.44778824259	697.799433059055	843.546262098563	663.843384951726	623.297158283972	701.487801729778	657.672317848674	559.833340373912	572.170541498065	614.535725057835	578.824795669356	602.307720833347
chr1	17537936	17541666	3731	*	341.635840156317	329.704586493923	292.252248286116	328.686588260699	262.918074039785	310.764866336224	290.30479519805	277.74677351884	315.482504084146	291.465515313145	273.510617733872	257.17450667015
chr1	17546665	17547906	1242	*	26.5520083023044	36.132009478786	21.254708966263	33.6450838377093	18.132280968261	31.3237796307069	30.6139602208853	33.271748911111	31.5482504084146	37.7500516821242	32.8636788750001	18.4294434747339
chr1	17572886	17575236	2351	*	53.1040166046088	74.5222695499962	74.3914813819205	76.3484594778789	88.3948697202724	67.5934192031043	119.288879481381	95.4754533971012	90.3427170786418	90.4245424013672	91.1702059112905	66.178456113817
chr1	17602945	17603985	1041	*	37.1728116232262	28.2281324053016	39.8525793117431	59.5259175590242	52.1303077837504	51.9315293877509	26.3913450180046	16.6358744555555	18.6421479686086	21.9477044663513	30.7434415282259	29.3195691643493
chr1	17644616	17646905	2290	*	56.6442843782494	29.3572577015136	41.1809986221346	68.5842093614844	80.4619967966582	56.0530793391597	40.1148444273669	44.8445311410627	38.0013016283176	49.1628580046268	66.7874764233872	41.047396830089
chr1	17652945	17654505	1561	*	49.5637488309682	49.6815130333308	62.4357075883976	38.8212505819723	88.3948697202724	44.512739475215	51.7270362352889	67.266796711594	60.9454837435282	77.2559197215565	84.8094938709679	57.8014363525744
chr1	17657236	17658146	911	*	40.7130793968667	49.6815130333308	51.8083531052661	51.7616674426297	58.9299131468483	36.2696395723975	33.7809216230458	26.0387600173912	35.8502845550166	59.6977561484754	100.711273971774	77.9062837795568
chr1	17671295	17673745	2451	*	104.437899322397	119.687281398479	132.841931039144	113.875668373785	125.792699217311	126.943738503391	152.014147303706	148.276272321256	128.344018706959	163.290921229653	155.837444987904	160.001077439735
chr1	17683325	17684415	1091	*	33.6325438495856	50.8106383295429	42.509417932526	29.7629587795121	24.9318863313589	28.0265396695798	23.224383615844	29.6552544642511	32.2652560995149	18.4360717517351	37.1041535685485	27.6441652121008
chr1	18107235	18108835	1601	*	49.5637488309682	50.8106383295429	57.1220303468318	124.228001862311	72.5291238730441	84.0796190087396	119.288879481381	111.388028963285	122.607973178157	49.1628580046268	76.3285444838711	64.5030521615685
chr1	18110015	18111625	1611	*	26.5520083023044	24.8407565166654	58.4504496572232	65.9961259893529	58.9299131468483	65.9447992225408	74.9514198511329	78.1162800521737	55.2094382147256	35.9942353248161	71.0279511169356	45.2359067107104
chr1	18557536	18558586	1051	*	53.1040166046088	64.3601418840876	51.8083531052661	80.2305845360761	69.1293211914951	66.7691092128226	42.2261520288073	42.6746344729468	54.4924325236252	37.7500516821242	40.2845095887098	53.612926471953
chr1	18630815	18631985	1171	*	54.8741504914291	25.9698818128775	38.5241600013517	47.8795423844325	36.264561936522	33.7967096015522	33.7809216230458	20.2523689024154	22.9441821152106	37.7500516821242	38.1642722419356	48.5867146152074
chr1	18643015	18644316	1302	*	49.5637488309682	64.3601418840876	69.0778041403547	75.0544177918131	56.6633780258157	47.8099794363421	41.1704982280871	29.6552544642511	38.7183073194179	43.8954089327025	54.0660523427421	61.9899462331957
chr1	18723895	18726326	2432	*	129.219773737881	154.690165581053	126.199834487187	147.520752211495	108.793685809566	139.308388357617	30.6139602208853	15.1892766768116	15.057119513107	72.8663788282862	67.8475950967743	92.9849193497935
chr1	18882975	18886855	3881	*	60.18455215189	49.6815130333308	73.0630620715291	51.7616674426297	83.8617994782072	90.6740989309936	63.3392280432109	57.8639111497583	53.7754268325249	105.348981438486	80.5690191774195	78.743985755681
chr1	18901176	18903936	2761	*	438.993203931433	399.71035485907	443.69204967074	327.392546574633	339.980268154894	345.385885928058	396.925829070789	320.421407991787	362.804879696768	447.733171113566	419.806994661291	377.803591232044
chr1	18906825	18907766	942	*	42.483213283687	33.8737588863619	27.8968055182202	32.3510421516436	49.8637726627178	49.4585994169056	78.1183812532935	86.7958667246375	87.4746943142405	73.7442870069402	68.9077137701615	60.3145422809472
chr1	18923535	18924705	1171	*	24.7818744154841	51.9397636257549	65.0925462091804	43.9974173262353	49.8637726627178	36.2696395723975	19.0017684129633	44.8445311410627	32.2652560995149	45.6512252900106	50.8856963225808	74.5554758750597
chr1	18948566	18951285	2720	*	97.3573637751161	98.2339007704495	124.871415176795	49.1735840704983	73.6623914335604	90.6740989309936	79.1740350540137	56.4173133710144	44.4543528482206	94.8140832946375	104.951748665323	82.9324956363023
chr1	18954505	18958076	3572	*	978.884039411622	788.12945675602	878.08516416874	687.13613530091	711.692028004245	683.352981943579	637.61489563499	579.362410386955	543.490313854052	713.739349245743	586.245626383066	645.030521615685
chr1	19066895	19068146	1252	*	21.2416066418435	12.4203782583327	2.65683862078287	24.5867920352491	45.3307024206525	26.3779196890163	70.7288046482522	44.8445311410627	46.6053699215216	37.7500516821242	31.803560201613	24.2933573076037
chr1	19208926	19211926	3001	*	499.177756083323	535.205390404518	568.563464847535	471.031173727931	413.642659588454	419.573785053416	405.37105947655	381.178514699033	347.747760183661	393.302864037015	457.971266903227	385.342909017162
chr1	19250166	19253045	2880	*	380.578785666363	308.251205865893	417.123663462911	328.686588260699	343.380070836443	335.494166044676	310.362217411734	299.445740199999	273.896174000327	330.971383352577	366.801060991936	353.51023392444
chr1	19269405	19283105	13701	*	129.219773737881	102.750401955298	96.9746096585749	73.7603761057474	113.326756051631	69.2420391836679	67.5618432460917	41.9513355835748	49.4733926859229	95.6919914732915	96.470799278226	59.4768403048229
chr1	19310635	19314315	3681	*	605.38578929254	490.040378556036	629.670753125541	463.266923611536	503.170796869243	470.681004450885	491.934671135605	517.158705900965	461.751665068614	559.22750980263	486.594471084679	516.024417292548
chr1	19404956	19407056	2101	*	104.437899322397	111.783404324994	130.185092418361	129.404168606574	113.326756051631	117.876328610292	198.462914535394	174.315032338647	231.592838225407	153.633931264459	160.077919681452	121.466786538019
chr1	19484096	19487516	3421	*	642.558600915766	531.818014515882	607.087624848887	548.673674891875	505.437331990276	509.423573994128	585.887859399701	499.076233666665	506.206017916834	593.465928770138	586.245626383066	550.370198313643
chr1	19595426	19597886	2461	*	315.083831854012	312.767707050742	310.850118631596	239.397711922163	247.052328192556	307.467626375097	259.690834977165	259.66430128454	258.12204879612	341.506281496426	251.248125592742	341.782406258701
chr1	19643165	19645636	2472	*	159.312049813826	118.558156102267	143.469285522275	182.45987773527	169.990134077447	138.484078367336	144.624570698665	169.251940113043	150.57119513107	134.31995133407	155.837444987904	136.545422108255
chr1	19653335	19654375	1041	*	35.4026777364059	33.8737588863619	27.8968055182202	47.8795423844325	55.5301104652994	51.9315293877509	49.6157286338486	75.2230844946858	53.0584211414246	76.3780115429024	62.5470017298389	56.9637343764501
chr1	19659196	19661085	1890	*	86.7365604541944	60.9727659954514	61.1072882780061	103.523334885259	101.994080446468	89.0254789504301	120.344533282101	73.7764867159419	114.003904884953	108.860614153102	102.831511318549	96.3357272542906
chr1	19664465	19666145	1681	*	31.8624099627653	45.1650118484825	38.5241600013517	50.467625756564	66.8627860704625	77.4851390864855	47.5044210324082	38.3348411367149	55.2094382147256	77.2559197215565	75.268425810484	77.0685818034325
chr1	19682035	19683176	1142	*	49.5637488309682	29.3572577015136	54.4651917260489	75.0544177918131	70.2625887520114	63.4718692516955	36.9478830252064	46.2911289198067	36.5672902461169	40.3837762180863	42.404746935484	46.9113106629589
chr1	19704276	19705406	1131	*	42.483213283687	60.9727659954514	73.0630620715291	91.8769597106678	87.2616021597561	77.4851390864855	62.2835742424908	57.8639111497583	45.1713585393209	85.1570933294429	90.1100872379034	65.3407541376928
chr1	19736925	19738876	1952	*	56.6442843782494	80.1678960310565	70.4062234507462	87.9948346524706	100.860812885952	102.214438794938	159.403723908748	128.02390341884	171.364360172979	112.372246867718	131.4547155	108.901256896155
chr1	19880256	19885036	4781	*	587.684450424337	491.169503852248	573.877142089101	498.206049135311	480.505445658917	483.869964295393	383.202329661426	324.761201328019	365.672902461169	453.00062018549	445.249842822582	440.631239441364
chr1	19940155	19941875	1721	*	65.4949538123508	18.066004739393	34.5389020701774	62.1140009311557	61.1964482678809	69.2420391836679	67.5618432460917	80.2861767202897	86.7576886231402	79.8896442575186	81.6291378508066	81.2570916840538
chr1	20151826	20153705	1880	*	31.8624099627653	38.3902600712102	59.7788689676147	69.8782510475502	54.396842904783	51.9315293877509	104.509726271298	76.6696822734298	116.871927649354	78.1338279002105	81.6291378508066	71.2046679705626
chr1	20233325	20235206	1882	*	38.9429455100464	45.1650118484825	31.8820634493945	128.110126920509	117.859826293697	100.565818814375	46.448767231688	44.8445311410627	58.0774609791269	58.8198479698214	58.3065270362905	71.2046679705626
chr1	20271575	20272566	992	*	24.7818744154841	19.1951300356051	18.5978703454801	33.6450838377093	36.264561936522	16.4861998056352	36.9478830252064	18.8057711236715	32.9822617906153	35.9942353248161	25.4428481612904	42.7228007823376
chr1	20290305	20291455	1151	*	30.092276075945	19.1951300356051	18.5978703454801	58.2318758729585	61.1964482678809	49.4585994169056	98.175803466977	95.4754533971012	118.305939031555	65.8431133990538	85.869612544355	56.1260324003258
chr1	20339635	20341345	1711	*	37.1728116232262	37.2611347749981	39.8525793117431	80.2305845360761	95.1944750833703	79.133759067049	84.4523040576146	60.7571067072462	72.4175748011335	53.5523988978971	66.7874764233872	81.2570916840538
chr1	20365915	20367696	1782	*	33.6325438495856	33.8737588863619	54.4651917260489	100.935251513128	81.5952643571746	85.7282389893031	100.287111068417	94.7521545077292	81.0216430943375	91.3024505800213	106.01186733871	80.4193897079296
chr1	20373225	20374355	1131	*	31.8624099627653	37.2611347749981	23.9115475870459	12.9404168606574	35.1312943760057	22.2563697376075	41.1704982280871	35.441645579227	41.5863300838193	43.0175007540485	64.667239076613	44.3982047345861
chr1	20385495	20388166	2672	*	155.771782040186	159.206666765901	179.336606902844	144.932668839363	148.458050427637	172.280787968888	168.904608115229	156.232560104347	190.723513832688	219.477044663513	213.083853350807	227.017235529676
chr1	20409346	20411526	2181	*	35.4026777364059	67.7475177727238	55.7936110364404	62.1140009311557	61.1964482678809	87.3768589698666	96.0644958655366	66.5434978222221	78.8706260210365	112.372246867718	94.3505619314518	115.602872705149
chr1	20430905	20432285	1381	*	12.3909372077421	18.066004739393	13.2841931039144	32.3510421516436	43.0641672996199	18.1348197861987	28.5026526194449	21.6989666811594	26.5292105707123	39.5058680394323	36.0440348951614	49.4244165913317
chr1	20448285	20449355	1071	*	33.6325438495856	36.132009478786	43.8378372429174	41.4093339541038	43.0641672996199	49.4585994169056	54.8939976374495	73.0531878265699	78.1536203299362	82.5233687934807	79.5089005040324	51.0998205435802
chr1	20482936	20487955	5020	*	601.8455215189	541.98014218179	684.13594485159	647.020843032872	692.426479475467	614.110942759911	577.44262899394	507.755820339129	548.509353691754	632.97179680957	621.22954260484	638.328905806691
chr1	20493266	20495045	1780	*	109.748300982858	90.3300236969651	131.513511728752	170.813502560678	137.125374822474	158.267518134098	102.398418669858	101.261844512077	98.2297796807455	111.494338689064	112.372579379033	87.9587074930479
chr1	20507185	20509786	2602	*	145.150978719264	208.888179799232	192.620800006758	130.69821029264	155.257655790735	138.484078367336	162.570685310908	143.936478985024	157.024246350973	154.511839443113	162.198157028226	196.859964389203
chr1	20530046	20531515	1470	*	35.4026777364059	42.9067612560584	57.1220303468318	71.1722927336159	49.8637726627178	28.0265396695798	46.448767231688	43.3979333623187	53.7754268325249	60.5756643271295	47.7053403024195	61.9899462331957
chr1	20551885	20554485	2601	*	180.55365645567	150.173664396204	151.439801384624	191.51816953773	163.190528714349	165.686308046634	244.911681767082	214.819770143478	230.158826843207	184.360717517351	210.963616004033	167.540395224853
chr1	20632836	20635016	2181	*	300.92276075945	337.608463567407	406.49630897978	240.691753608228	252.718665995138	314.886416287632	314.584832614614	339.95047800483	293.972333351136	315.169036136804	321.215958036291	324.190664760091
chr1	20638806	20641035	2230	*	47.7936149441479	48.5523877371187	47.8230951740917	41.4093339541038	38.5310970575547	39.5668795335245	36.9478830252064	29.6552544642511	28.6802276440133	38.6279598607782	58.3065270362905	56.1260324003258
chr1	20660436	20662785	2350	*	573.523379329775	557.787896328759	640.298107608673	489.147757332851	541.701893926798	527.558393780327	446.541557704637	488.226750326086	478.959801655022	564.494958874555	543.840879447582	525.239139029915
chr1	20695696	20697816	2121	*	210.645932531615	198.726052133323	196.606057937933	227.751336747571	202.85489333242	202.780257609313	159.403723908748	175.038331228019	184.270462612785	218.599136484859	243.827294879033	170.053501153226
chr1	20705106	20706065	960	*	28.3221421891247	44.0358865522705	47.8230951740917	62.1140009311557	46.4639699811688	48.6342894266239	17.9461146122431	17.3591733449275	22.2271764241103	57.0640316125133	32.8636788750001	42.7228007823376
chr1	20709866	20712645	2780	*	169.932853134748	180.66004739393	172.694510350887	170.813502560678	188.122415045708	157.443208143816	202.685529738275	162.018951219323	199.327582125892	148.366482192535	169.618987741936	163.351885344232
chr1	20717125	20718975	1851	*	116.828836530139	102.750401955298	82.3619972442691	179.871794363138	150.72458554867	127.768048493673	144.624570698665	154.062663436232	163.477297570876	195.773523839853	196.121954576613	193.509156484705
chr1	20729755	20734095	4341	*	368.187848458621	315.025957643166	341.403762770599	284.689170934464	298.04936841579	309.11624635566	329.363985824697	277.023474629468	341.294708963758	340.628373317772	309.554652629033	315.813644998848
chr1	20785465	20789625	4161	*	1173.59876696185	1006.05063892495	1056.09335176119	834.656887512405	922.479794260279	974.334408513041	1033.48507090506	786.949191636713	785.121231754864	874.396545939434	883.078854931454	971.734292304149
chr1	21117175	21118776	1602	*	46.0234810573276	46.2941371446946	34.5389020701774	37.5272088959066	20.3988160892936	30.4994696404251	69.673150847532	44.1212322516907	47.3223756126219	22.8256126450053	21.202373467742	38.5342909017162
chr1	21148796	21150935	2140	*	58.4144182650697	67.7475177727238	86.3472551754434	51.7616674426297	45.3307024206525	55.2287693488779	72.8401122496926	54.9707155922704	60.9454837435282	54.4303070765511	53.005933669355	74.5554758750597
chr1	21173735	21178125	4391	*	700.973019180836	675.216927134814	733.287459336073	716.899094080422	715.091830685794	725.392791447949	620.724434823467	509.925717007245	513.376074827838	641.750878596111	647.732509439518	557.071814122637
chr1	21191916	21193415	1500	*	44.2533471705073	47.4232624409067	26.5683862078287	38.8212505819723	14.7324782867121	20.607749757044	81.285342655454	62.2037044859902	77.4366146388359	36.8721435034701	31.803560201613	51.9375225197045
chr1	21194945	21196655	1711	*	54.8741504914291	37.2611347749981	41.1809986221346	64.7020843032872	47.5972375416852	46.1613594557786	50.6713824345687	37.6115422473429	68.8325463456319	67.5989297563619	83.7493751975808	51.9375225197045
chr1	21198146	21199785	1640	*	86.7365604541944	72.2640189575721	75.7199006923119	104.817376571325	99.7275453254356	86.5525489795848	52.7826900360091	31.8251511323671	40.8693243927189	71.9884706496321	99.6511552983873	90.4718134214207
chr1	21254046	21255815	1770	*	21.2416066418435	42.9067612560584	51.8083531052661	72.4663344196816	67.9960536309788	65.9447992225408	182.628107524592	120.79091452512	149.854189439969	89.5466342227132	111.312460705645	74.5554758750597
chr1	21289375	21290705	1331	*	63.7248199255305	81.2970213272686	83.6904165546606	135.874377036903	81.5952643571746	97.2685788532477	117.17757187994	53.5241178135265	88.1917000053408	61.4535725057835	91.1702059112905	62.82764820932
chr1	21323916	21324995	1080	*	40.7130793968667	30.4863829977257	59.7788689676147	45.291459012301	46.4639699811688	42.8641194946515	42.2261520288073	43.3979333623187	25.812204879612	41.2616843967404	25.4428481612904	40.2096948539648
chr1	21343956	21347176	3221	*	612.466324839821	508.106383295429	539.338240018924	601.729384020571	522.43634539802	531.679943731735	440.207634900316	405.77067693768	381.447027665377	432.808732076447	483.414115064517	476.652424414707
chr1	21397805	21398606	802	*	37.1728116232262	40.6485106636343	53.1367724156575	24.5867920352491	24.9318863313589	41.215499514088	32.7252678223257	29.6552544642511	37.2842959372173	49.1628580046268	50.8856963225808	40.2096948539648
chr1	21439146	21441025	1880	*	297.382492985809	277.764822868168	317.492215183554	309.275962969713	252.718665995138	310.764866336224	261.802142578605	185.164515679227	218.686735785601	259.860820881599	278.811211100807	246.284380980534
chr1	21508706	21511156	2451	*	67.2650876991711	60.9727659954514	59.7788689676147	86.7007929664048	99.7275453254356	69.2420391836679	101.342764869137	83.9026711671496	88.1917000053408	49.1628580046268	94.3505619314518	60.3145422809472
chr1	21618406	21622795	4390	*	145.150978719264	130.978534360599	179.336606902844	168.225419188547	175.656471880029	182.172507852269	133.012378890743	130.193800086956	140.533115455665	183.482809338697	220.504684064517	138.220826060504
chr1	21650745	21652795	2051	*	164.622451474287	109.52515373257	138.155608280709	177.283710991007	152.991120669702	140.957008338181	191.073337930353	127.300604529468	121.173961795956	197.529340197161	153.717207641129	118.115978633522
chr1	21658436	21660155	1720	*	102.667765435577	90.3300236969651	107.601964141706	99.6412098270623	97.461010204403	84.0796190087396	88.6749192604953	60.7571067072462	56.6434495969262	92.1803587586753	73.1481884637098	82.9324956363023
chr1	21666365	21670085	3721	*	155.771782040186	150.173664396204	181.993445523627	186.342002793467	166.590331395898	168.159238017479	185.795068926752	155.509261214975	148.420178057769	201.040972911778	244.88741355242	174.242011033847
chr1	21781395	21784656	3262	*	669.110609218071	571.337399883304	624.357075883976	537.027299717284	575.699920742287	558.057863420752	619.668781022747	486.780152547342	474.65776750842	588.198479698214	602.147406483872	621.574866284205
chr1	21936036	21938216	2181	*	407.130793968667	360.190969491648	369.30056828882	353.273380295948	303.715706218372	352.804675840593	388.480598665027	303.062234646859	286.802276440133	362.576077784123	280.931448447581	339.269300330328
chr1	21977105	22017505	40401	*	210.645932531615	180.66004739393	237.787056560067	276.924920818069	288.98322793166	296.751596501434	160.459377709468	110.664730073913	148.420178057769	263.372453596215	273.510617733872	185.132136723463
chr1	22024395	22026336	1942	*	223.036869739357	234.858061612109	285.610151734159	300.217671167252	219.853906740165	266.252126861009	211.130760144036	213.373172364734	207.931650419096	254.593371809675	250.188006919355	220.315619720682
chr1	22051556	22054266	2711	*	438.993203931433	380.515224823465	442.363630360349	367.507838842671	355.846014002122	456.667734616095	422.261520288073	384.071710256521	381.447027665377	412.616843967404	525.818862000001	418.013286086009
chr1	22140845	22144065	3221	*	235.427806947099	248.407565166654	289.595409665333	251.044087096754	231.186582345328	220.915077395512	252.301258372124	282.086566855072	268.160128471524	274.785259918718	301.073703241936	246.284380980534
chr1	22184876	22186196	1321	*	42.483213283687	50.8106383295429	63.764126898789	42.7033756401695	54.396842904783	49.4585994169056	49.6157286338486	41.9513355835748	39.4353130105183	36.8721435034701	60.4267643830647	68.6915620421898
chr1	22207345	22209585	2241	*	81.4261587937335	51.9397636257549	77.0483200027034	77.6425011639446	62.3297158283972	90.6740989309936	123.511494684261	99.0919478439611	116.871927649354	88.6687260440591	95.4106806048389	107.225852943906
chr1	22252415	22254696	2282	*	46.0234810573276	39.5193853674222	42.509417932526	54.3497508147612	71.3958563125277	35.4453295821157	23.224383615844	54.9707155922704	36.5672902461169	68.4768379350159	60.4267643830647	34.3457810210949
chr1	22318295	22319536	1242	*	30.092276075945	32.7446335901498	38.5241600013517	58.2318758729585	65.7295185099462	58.526009310005	87.6192654597751	73.0531878265699	105.399836591749	44.7733171113566	81.6291378508066	56.1260324003258
chr1	22341595	22343276	1682	*	102.667765435577	123.074657287115	120.886157245621	166.931377502481	118.993093854213	161.564758095225	76.0070736518531	38.3348411367149	48.0393813037223	65.8431133990538	66.7874764233872	68.6915620421898
chr1	22349245	22351655	2411	*	159.312049813826	137.753286137872	140.812446901492	179.871794363138	168.856866516931	189.591297764805	64.3948818439311	54.2474167028984	68.1155406545315	117.639695939643	132.514834173387	118.115978633522
chr1	22416336	22417466	1131	*	60.18455215189	40.6485106636343	41.1809986221346	51.7616674426297	57.796645586332	53.5801493683144	47.5044210324082	32.5484500217391	48.7563869948226	44.7733171113566	58.3065270362905	41.047396830089
chr1	22419906	22420846	941	*	53.1040166046088	44.0358865522705	39.8525793117431	64.7020843032872	50.9970402232341	51.9315293877509	61.2279204417706	51.3542211454105	51.6244097592239	54.4303070765511	72.0880697903227	40.2096948539648
chr1	22450686	22454305	3620	*	302.69289464627	238.245437500745	282.953313113376	357.155505354145	300.315903536823	365.993635685102	330.419639625417	283.533164633816	266.726117089324	301.122505278339	323.336195383065	316.651346974973
chr1	22546615	22549055	2441	*	53.1040166046088	51.9397636257549	106.273544831315	81.5246262221418	73.6623914335604	72.5392791447949	47.5044210324082	54.9707155922704	58.7944666702272	104.471073259832	97.5309179516131	67.0161580899413
chr1	22553595	22555265	1671	*	31.8624099627653	39.5193853674222	37.1957406909602	37.5272088959066	56.6633780258157	32.9723996112704	30.6139602208853	20.9756677917874	29.3972333351136	44.7733171113566	41.3446282620969	34.3457810210949
chr1	22562985	22564095	1111	*	61.9546860387102	84.6843972159048	86.3472551754434	67.2901676754187	95.1944750833703	92.3227189115571	84.4523040576146	71.6065900478259	82.4556544765382	80.7675524361726	94.3505619314518	76.2308798273082
chr1	22572456	22573385	930	*	33.6325438495856	15.8077541469689	25.2399668974373	10.3523334885259	44.1974348601362	28.0265396695798	25.3356912172844	23.8688633492753	29.3972333351136	42.1395925753944	25.4428481612904	10.8901256896155
chr1	22626005	22627785	1781	*	61.9546860387102	60.9727659954514	53.1367724156575	54.3497508147612	53.2635753442667	53.5801493683144	63.3392280432109	52.0775200347825	47.3223756126219	71.9884706496321	94.3505619314518	84.6078995885509
chr1	22640745	22642955	2211	*	58.4144182650697	51.9397636257549	42.509417932526	68.5842093614844	61.1964482678809	63.4718692516955	72.8401122496926	54.9707155922704	78.1536203299362	71.9884706496321	95.4106806048389	51.0998205435802
chr1	22672655	22675396	2742	*	100.897631548757	124.203782583327	116.900899314446	177.283710991007	205.121428453453	164.03768806607	181.572453723871	130.917098976328	171.364360172979	215.965411948896	274.570736407259	190.996050556333
chr1	22689555	22692096	2542	*	42.483213283687	50.8106383295429	38.5241600013517	49.1735840704983	30.5982241339405	39.5668795335245	78.1183812532935	61.4804055966182	38.7183073194179	41.2616843967404	46.6452216290324	40.2096948539648
chr1	22704235	22705446	1212	*	109.748300982858	85.8135225121168	70.4062234507462	72.4663344196816	73.6623914335604	79.9580690573307	44.3374596302477	60.7571067072462	74.5685918744345	76.3780115429024	61.4868830564518	51.9375225197045
chr1	22709165	22713035	3871	*	543.43110325383	462.941371446946	451.662565533089	392.09463087792	509.970402232341	501.18047409131	472.932902722642	348.630064677294	415.146295147092	460.023885614722	306.374296608872	411.311670277015
chr1	22761545	22762946	1402	*	67.2650876991711	47.4232624409067	57.1220303468318	34.9391255237751	57.796645586332	80.7823790476125	30.6139602208853	35.441645579227	25.0951991885116	35.116327146162	53.005933669355	56.1260324003258
chr1	22799396	22802876	3481	*	184.09392422931	207.75905450302	240.44389518085	177.283710991007	237.986187708426	225.036627346921	253.356912172844	201.800390134782	278.915213838029	260.738729060253	237.46658283871	260.525314574647
chr1	22805056	22807916	2861	*	88.5066943410147	63.2310165878756	75.7199006923119	59.5259175590242	78.1954616756256	70.0663491739496	125.622802285702	81.0094756096616	93.9277455341435	107.104797795794	150.536851620968	115.602872705149
chr1	22824336	22825045	710	*	38.9429455100464	29.3572577015136	39.8525793117431	41.4093339541038	63.4629833889135	48.6342894266239	16.8904608115229	13.7426788980676	15.7741252042073	38.6279598607782	44.5249842822582	49.4244165913317
chr1	23013626	23014325	700	*	63.7248199255305	68.8766430689359	54.4651917260489	38.8212505819723	43.0641672996199	36.2696395723975	60.1722666410504	61.4804055966182	64.5305121990299	86.0350015080969	66.7874764233872	61.1522442570714
chr1	23018386	23021365	2980	*	320.394233514473	353.416217714376	423.765760014869	407.623131110709	333.180662791796	378.358285539328	377.924060657825	342.120374672946	307.595441482042	345.017914211042	341.358212830646	362.724955661807
chr1	23166985	23169585	2601	*	323.934501288114	267.602695202259	309.521699321205	331.27467163283	298.04936841579	260.481956929036	245.967335567802	258.941002395168	222.271764241103	258.982912702945	270.33026171371	283.143267930002
chr1	23177106	23178465	1360	*	166.392585361108	138.882411434084	171.366091040495	166.931377502481	121.259628975246	124.470808532546	128.789763687862	92.5822578396133	123.324978869257	129.052502262145	138.87554621371	136.545422108255
chr1	23216786	23218225	1440	*	44.2533471705073	48.5523877371187	51.8083531052661	73.7603761057474	58.9299131468483	58.526009310005	51.7270362352889	58.5872100391303	53.7754268325249	74.6221951855943	85.869612544355	54.4506284480773
chr1	23341846	23345595	3750	*	1060.31019820536	939.432246448437	1070.7059641755	921.357680478809	908.880583534083	896.849269426555	917.363152825838	803.585066092269	813.084453707777	813.820881612305	837.493751975808	882.937882834977
chr1	23367166	23372066	4901	*	1060.31019820536	1008.30888951737	1190.26370211073	1015.82272356161	930.412667183893	926.524429076699	935.309267438082	757.293937172462	808.065413870074	950.774557482337	878.838380237905	918.121365832196
chr1	23403346	23404935	1590	*	35.4026777364059	31.6155082939378	63.764126898789	93.1710013967335	71.3958563125277	74.1878991253584	115.0662642785	82.4560733884056	90.3427170786418	86.912909686751	94.3505619314518	93.8226213259178
chr1	23483055	23485476	2422	*	235.427806947099	214.533806280292	217.860766904196	212.222836514782	231.186582345328	261.306266919318	358.922292244862	325.484500217391	306.161430099842	254.593371809675	236.406464165323	240.420467147664
chr1	23530315	23532535	2221	*	217.726468078896	177.272671505294	257.713346215939	159.167127386086	168.856866516931	165.686308046634	209.019452542596	193.84410235169	206.497639036896	201.918881090432	226.865396104839	204.399282174321
chr1	23539106	23540345	1240	*	33.6325438495856	57.5853901068152	51.8083531052661	46.5855006983668	48.7305051022015	37.918259552961	61.2279204417706	58.5872100391303	60.2284780524279	43.8954089327025	62.5470017298389	56.9637343764501
chr1	23544316	23545636	1321	*	54.8741504914291	53.068888921967	67.7493848299633	49.1735840704983	36.264561936522	39.5668795335245	60.1722666410504	55.6940144816424	37.2842959372173	65.8431133990538	56.1862896895163	45.2359067107104
chr1	23553665	23556295	2631	*	286.761689664887	261.957068721199	263.027023457505	221.281128317242	257.251736237203	222.563697376075	298.750025603812	255.324507948309	259.55606017832	233.523575521977	202.482666616936	247.122082956659
chr1	23558306	23560206	1901	*	187.634192002951	132.107659656811	152.768220695015	107.405459943457	142.791712625055	138.484078367336	146.735878300105	125.130707861352	118.305939031555	119.395512296951	127.214240806452	172.566607081599
chr1	23567495	23569006	1512	*	65.4949538123508	48.5523877371187	51.8083531052661	60.8199592450899	54.396842904783	38.7425695432427	47.5044210324082	33.271748911111	55.2094382147256	51.796582540589	30.7434415282259	66.178456113817
chr1	23597555	23599065	1511	*	24.7818744154841	33.8737588863619	54.4651917260489	53.0557091286955	44.1974348601362	26.3779196890163	110.843649075619	91.8589589502413	81.0216430943375	48.2849498259728	50.8856963225808	50.262118567456
chr1	23636676	23638175	1500	*	49.5637488309682	39.5193853674222	43.8378372429174	51.7616674426297	49.8637726627178	50.2829094071874	40.1148444273669	55.6940144816424	39.4353130105183	39.5058680394323	60.4267643830647	35.1834829972192
chr1	23690996	23693966	2971	*	283.221421891247	187.434799171203	179.336606902844	207.046669770519	180.189542122094	190.415607755087	198.462914535394	201.800390134782	186.421479686086	229.134034628707	270.33026171371	245.44667900441
chr1	23742385	23744855	2471	*	352.256643477238	355.6744683068	352.031117253731	245.867920352491	287.849960371144	291.805736559743	327.252678223257	258.217703505797	306.878435790942	296.732964385069	336.05761946371	304.923519309233
chr1	23758315	23785365	27051	*	543.43110325383	640.21404295224	557.936110364404	529.263049600889	533.769021003184	549.814763517934	459.209403313279	363.819341354105	370.691942298872	544.303070765511	626.530135971776	529.427648910536
chr1	23790376	23793035	2660	*	228.347271399818	280.023073460592	239.115475870459	185.047961107401	207.387963574485	173.10509795917	196.351606933954	184.441216789855	206.497639036896	244.93638184448	221.564802737904	178.430520914469
chr1	23799565	23801996	2432	*	401.820392308207	446.004492003765	438.378372429174	375.272088959066	373.978294970383	337.967096015522	327.252678223257	341.397075783574	323.36956668625	347.651638747004	411.326045274194	393.719928778405
chr1	23824136	23826005	1870	*	145.150978719264	120.816406694691	170.037671730104	179.871794363138	179.056274561578	160.740448104943	145.680224499385	128.02390341884	142.684132528966	162.413013050999	168.558869068549	139.896230012752
chr1	23866676	23868995	2320	*	346.946241816777	298.089078199985	269.669120009462	258.808337213149	268.584411842366	241.522827152556	264.969103980766	222.052759037198	255.971031722819	259.860820881599	269.270143040323	301.572711404736
chr1	23902485	23903536	1052	*	17.7013388682029	13.5495035545448	25.2399668974373	28.4689170934464	21.53208364981	25.5536096987346	29.5583064201651	27.4853577961352	40.8693243927189	36.8721435034701	45.5851029556453	20.9425494031067
chr1	23958676	23960845	2170	*	534.580433819728	513.752009776489	638.969688298281	373.978047273	403.443251543808	486.342894266239	464.48767231688	465.081185866182	519.11212035664	441.587813862987	388.003434459678	480.003232319205
chr1	23979445	23982316	2872	*	460.234810573276	438.100614930281	446.348888291523	480.089465530391	376.244830091416	481.397034324548	464.48767231688	352.246559124154	368.540925225571	420.51801757529	471.752809657259	457.385278963849
chr1	24186966	24188316	1351	*	42.483213283687	31.6155082939378	31.8820634493945	78.9365428500104	67.9960536309788	56.0530793391597	46.448767231688	48.4610255879226	43.0203414660199	50.0407661832809	66.7874764233872	51.9375225197045
chr1	24413086	24414025	940	*	46.0234810573276	40.6485106636343	43.8378372429174	36.2331672098408	28.3316890129078	42.8641194946515	45.3931134309678	40.5047378048308	35.8502845550166	45.6512252900106	51.9458149959679	33.5080790449706
chr1	24415046	24416705	1660	*	246.048610268021	213.40468098408	257.713346215939	238.103670236097	270.850946963399	263.779196890163	181.572453723871	215.54306903285	260.273065869421	273.907351740064	323.336195383065	278.117056073256
chr1	24467646	24469446	1801	*	33.6325438495856	29.3572577015136	62.4357075883976	77.6425011639446	44.1974348601362	60.9989392808503	53.8383438367293	61.4804055966182	60.9454837435282	72.8663788282862	101.771392645162	53.612926471953
chr1	24501835	24504226	2392	*	106.208033209218	56.4562648106032	108.930383452098	122.933960176246	106.527150688533	134.362528415927	185.795068926752	135.980191201932	182.836451230585	115.005971403681	121.913647439516	114.765170729024
chr1	24551676	24552575	900	*	7.08053554728117	36.132009478786	21.254708966263	23.2927503491834	32.8647592549731	28.0265396695798	32.7252678223257	45.5678300304347	40.8693243927189	39.5058680394323	26.5029668346775	31.8326750927221
chr1	24641735	24645256	3522	*	1155.89742809365	1122.35054443479	1218.16050762895	939.47426408373	995.008918133323	977.631648474168	787.517735337256	768.866719402414	793.008294356967	927.071036658677	867.177074830647	991.001437755007
chr1	24744205	24747425	3221	*	729.295161369961	670.700425949966	704.062234507462	613.375759195162	616.497552920874	626.475592614138	643.948818439311	560.556639263284	556.396416293858	588.198479698214	488.714708431453	554.558708194264
chr1	24847465	24849136	1672	*	54.8741504914291	80.1678960310565	66.4209655195719	94.4650430827993	103.127348006985	79.9580690573307	155.181108705867	107.048235627053	122.607973178157	126.418777726183	137.815427540323	133.194614203758
chr1	24928516	24930555	2040	*	61.9546860387102	15.8077541469689	39.8525793117431	59.5259175590242	69.1293211914951	56.0530793391597	63.3392280432109	56.4173133710144	59.5114723613276	57.0640316125133	74.2083071370969	46.9113106629589
chr1	25101000	25101900	901	*	10.6208033209218	4.51650118484825	15.9410317246972	19.4106252909862	22.6653512103263	32.9723996112704	32.7252678223257	28.2086566855072	26.5292105707123	25.4593371809675	33.9237975483872	27.6441652121008
chr1	25198020	25199450	1431	*	31.8624099627653	24.8407565166654	35.8673213805688	31.0570004655778	47.5972375416852	39.5668795335245	59.1166128403302	42.6746344729468	65.2475178901302	31.6046944315458	50.8856963225808	37.696588925592
chr1	25231640	25233630	1991	*	249.588878041661	254.053191647714	233.801798628893	225.163253375439	214.187568937583	236.576967210865	190.017684129633	208.31008013913	255.971031722819	248.448014559096	270.33026171371	275.603950144884
chr1	25238850	25242900	4051	*	309.773430193551	270.990071090895	329.447988977076	283.395129248398	319.5814520656	338.791406005803	243.856027966362	185.887814568599	225.139787005504	250.203830916404	253.368362939517	239.58276517154
chr1	25245890	25248210	2321	*	481.47641721512	503.58988211058	576.533980709884	454.208631809076	472.572572735303	487.16720425652	504.602516744247	474.484071428018	437.373471571203	430.175007540485	481.293877717743	404.610054468021
chr1	25255570	25256380	811	*	33.6325438495856	46.2941371446946	42.509417932526	51.7616674426297	48.7305051022015	28.8508496598616	7.38957660504128	12.2960811193236	8.60406829320398	39.5058680394323	42.404746935484	46.0736086868346
chr1	25266940	25268690	1751	*	150.461380379725	119.687281398479	135.498769659927	80.2305845360761	53.2635753442667	56.8773893294415	89.7305730612155	47.7377266985506	59.5114723613276	2.63372453596215	1.0601186733871	0.837701976124266
chr1	25336760	25339650	2891	*	401.820392308207	324.058960012862	417.123663462911	287.277254306595	309.382044020954	314.886416287632	378.979714458545	284.97976241256	301.85939595324	276.541076276026	302.133821915323	309.949731165979
chr1	25429420	25432570	3151	*	973.573637751161	827.648842123443	965.760838654575	860.537721233719	897.54790792892	806.175170495561	735.790699101967	694.3669337971	717.005691100332	853.326749651737	760.10508881855	908.068942118705
chr1	25508830	25509450	621	*	49.5637488309682	42.9067612560584	39.8525793117431	71.1722927336159	79.3287292361419	88.2011689601484	41.1704982280871	23.8688633492753	20.7931650419096	79.8896442575186	81.6291378508066	77.9062837795568
chr1	25543290	25544560	1271	*	46.0234810573276	42.9067612560584	21.254708966263	46.5855006983668	53.2635753442667	56.8773893294415	96.0644958655366	93.3055567289853	60.2284780524279	55.3082152552052	68.9077137701615	56.1260324003258
chr1	25566000	25568000	2001	*	67.2650876991711	111.783404324994	87.6756744858349	46.5855006983668	82.7285319176909	66.7691092128226	120.344533282101	76.6696822734298	96.0787626074445	73.7442870069402	91.1702059112905	56.9637343764501
chr1	25615250	25619930	4681	*	692.122349746734	604.082033473454	705.390653817853	516.322632740232	485.038515900982	506.950644023283	555.273899178816	545.367362586472	564.283478895961	541.669346229549	455.851029556453	521.050629149294
chr1	25729860	25731050	1191	*	42.483213283687	65.4892671802997	55.7936110364404	29.7629587795121	43.0641672996199	36.2696395723975	32.7252678223257	23.1455644599033	24.3781934974113	43.8954089327025	41.3446282620969	25.9687612598523
chr1	25770830	25772660	1831	*	44.2533471705073	63.2310165878756	53.1367724156575	81.5246262221418	90.6614048413051	81.6066890378943	41.1704982280871	53.5241178135265	55.9264439058259	53.5523988978971	63.6071204032259	43.5605027584618
chr1	25774740	25776550	1811	*	67.2650876991711	77.9096454386324	65.0925462091804	62.1140009311557	61.1964482678809	72.5392791447949	114.01061047778	101.261844512077	60.2284780524279	44.7733171113566	59.3666457096776	64.5030521615685
chr1	25798590	25801230	2641	*	164.622451474287	152.431914988629	170.037671730104	142.344585467232	186.989147485192	174.753717939733	195.295953133234	125.130707861352	160.609274806474	195.773523839853	198.242191923388	144.922441869498
chr1	25809900	25811460	1561	*	49.5637488309682	35.002884182574	49.1515144844832	41.4093339541038	52.1303077837504	51.9315293877509	44.3374596302477	42.6746344729468	47.3223756126219	66.7210215777078	89.0499685645163	64.5030521615685
chr1	25817700	25821610	3911	*	364.64758068498	281.152198756804	362.658471736862	326.098504888567	295.782833294758	325.602446161295	324.085716821096	313.911717987439	275.330185382527	337.116740603155	314.855245995968	363.562657637932
chr1	25858150	25860100	1951	*	185.864058116131	160.335792062113	132.841931039144	129.404168606574	91.7946724018214	116.227708629728	135.123686492183	122.960811193236	129.77803008916	142.221124941956	131.4547155	173.404309057723
chr1	25874310	25876390	2081	*	198.254995323873	134.365910249236	168.709252419713	153.990960641824	129.19250189886	98.9171988338112	145.680224499385	173.591733449275	143.401138220066	103.593165081178	151.596970294355	103.875045039409
chr1	25894870	25897720	2851	*	109.748300982858	140.011536730296	124.871415176795	141.050543781166	116.72655873318	112.106158678319	142.513263097225	112.834626742029	104.682830900648	147.48857401388	144.176139580645	110.576660848403
chr1	25904100	25908500	4401	*	801.870650729593	733.931442537841	844.874681408954	845.00922100093	720.758168488375	771.554150903728	752.68115991349	725.468786040095	722.024730938034	753.245217285175	825.83244656855	723.774507371366
chr1	25921950	25923730	1781	*	28.3221421891247	22.5825059242413	45.1662565533089	103.523334885259	91.7946724018214	101.390128804657	46.448767231688	57.8639111497583	55.9264439058259	82.5233687934807	62.5470017298389	72.8800719228112
chr1	25925670	25928580	2911	*	162.852317587467	138.882411434084	138.155608280709	185.047961107401	139.391909943507	139.308388357617	167.848954314509	186.611113457971	195.742553670391	212.45377923428	162.198157028226	156.650269535238
chr1	25932310	25934420	2111	*	109.748300982858	55.3271395143911	87.6756744858349	50.467625756564	72.5291238730441	50.2829094071874	67.5618432460917	87.5191656140095	53.0584211414246	86.0350015080969	100.711273971774	72.8800719228112
chr1	25952600	25953710	1111	*	19.4714727550232	30.4863829977257	18.5978703454801	20.7046669770519	32.8647592549731	34.6210195918339	19.0017684129633	23.8688633492753	22.9441821152106	64.0872970417457	81.6291378508066	60.3145422809472
chr1	25996720	25999590	2871	*	640.788467028946	581.499527549213	565.906626226752	577.142591985322	469.172770053754	542.395973605398	386.369291063587	399.260986933332	352.049794330263	434.564548433755	505.676607205646	466.600000701216
chr1	26016150	26017900	1751	*	49.5637488309682	33.8737588863619	42.509417932526	56.9378341868927	46.4639699811688	47.8099794363421	50.6713824345687	49.9076233666665	57.3604552880266	43.8954089327025	62.5470017298389	65.3407541376928
chr1	26021480	26022400	921	*	60.18455215189	72.2640189575721	87.6756744858349	47.8795423844325	80.4619967966582	60.9989392808503	41.1704982280871	55.6940144816424	52.3414154503242	57.0640316125133	78.4487818306453	65.3407541376928
chr1	26034270	26038120	3851	*	403.590526195027	293.572577015137	395.868954496648	344.215088493488	359.245816683671	273.670916773544	339.920523831899	301.615636868115	332.690640670554	331.849291531231	365.740942318549	330.892280569085
chr1	26045830	26047000	1171	*	26.5520083023044	41.7776359598463	33.2104827597859	43.9974173262353	36.264561936522	36.2696395723975	48.5600748331284	32.5484500217391	61.6624894346286	43.8954089327025	68.9077137701615	40.2096948539648
chr1	26104060	26105330	1271	*	21.2416066418435	33.8737588863619	49.1515144844832	43.9974173262353	12.4659431656794	38.7425695432427	16.8904608115229	23.8688633492753	22.9441821152106	29.8488780742377	40.2845095887098	31.8326750927221
chr1	26109900	26113070	3171	*	1279.80680017107	1114.44666736131	1244.72889383678	922.651722164875	848.817402826719	961.145448668532	788.573389137976	777.546306074877	750.704958582048	853.326749651737	925.483601866938	909.744346070953
chr1	26160790	26164930	4141	*	201.795263097513	135.495035545448	151.439801384624	190.224127851664	203.988160892936	193.712847716214	219.575990549798	185.887814568599	185.704473994986	184.360717517351	199.302310596775	198.535368341451
chr1	26167840	26170940	3101	*	208.875798644795	188.563924467415	187.307122765193	181.165836049204	173.389936758996	186.294057803678	215.353375346917	199.630493466666	202.912610581394	219.477044663513	201.422547943549	188.48294462796
chr1	26231690	26235430	3741	*	715.134090275398	617.631537027999	750.556910371162	591.377050532045	602.898342194679	649.556272342027	545.773014972334	433.979333623187	515.527091901139	611.902000521873	516.277793939517	556.234112146513
chr1	26279180	26281380	2201	*	138.070443171983	179.530922097718	200.591315869107	208.340711456585	216.454104058616	240.698517162274	233.29948995916	222.052759037198	215.1017073301	237.035208236594	250.188006919355	212.776301935564
chr1	26306050	26307500	1451	*	311.543564080372	303.734704681045	302.879602769248	240.691753608228	225.520244542746	231.631107269175	296.638718002371	247.368220165217	268.877134162625	281.80852534795	314.855245995968	289.844883738996
chr1	26410380	26411870	1491	*	51.3338827177885	60.9727659954514	27.8968055182202	38.8212505819723	38.5310970575547	37.918259552961	20.0574222136835	29.6552544642511	30.8312447173143	34.238418967508	38.1642722419356	30.9949731165978
chr1	26431080	26433150	2071	*	449.614007252354	403.097730747707	531.367724156575	547.37963320581	448.77395396446	459.964974577222	275.525641987968	294.382647974395	328.388606523952	429.297099361831	355.139755584678	389.531418897784
chr1	26468460	26470280	1821	*	35.4026777364059	22.5825059242413	7.97051586234862	43.9974173262353	27.1984214523915	39.5668795335245	80.2296888547339	44.8445311410627	55.9264439058259	56.1861234338592	59.3666457096776	34.3457810210949
chr1	26470370	26474060	3691	*	920.469621146552	793.775083237081	847.531520029737	749.250136232066	702.625887520114	792.986210651053	836.077810170384	778.992903853621	728.477782157937	776.948738108835	802.509835754034	811.733214864414
chr1	26499800	26501790	1991	*	205.335530871154	224.695933946201	329.447988977076	296.335546109055	244.785793071524	281.08970668608	315.640486415334	298.722441310627	313.331487010845	303.756229814301	283.051685794355	246.284380980534
chr1	26529000	26531160	2161	*	244.2784763812	229.212435131049	294.909086906899	269.160670701675	257.251736237203	282.738326666644	269.191719183647	222.052759037198	206.497639036896	359.942353248161	263.969549673388	256.336804694025
chr1	26541340	26543050	1711	*	26.5520083023044	29.3572577015136	47.8230951740917	32.3510421516436	40.7976321785873	50.2829094071874	53.8383438367293	43.3979333623187	54.4924325236252	43.8954089327025	65.7273577500002	39.3719928778405
chr1	26618540	26622500	3961	*	462.004944460097	372.611347749981	462.28992001622	569.378341868927	555.301104652994	538.274423653989	487.712055932724	433.979333623187	386.466067503079	446.855262934912	407.085570580646	456.547576987725
chr1	26691330	26694030	2701	*	506.258291630604	443.746241411341	514.098273121486	480.089465530391	478.238910537884	442.654464781305	463.43201851616	317.528212434299	431.6374260424	464.413426507993	481.293877717743	447.332855250358
chr1	26694410	26700230	5821	*	1154.12729420683	1017.34189188707	1242.07205521599	1037.82143222473	1083.4037878536	963.618378639378	934.253613637361	854.939287237679	935.692426885933	1063.14680435006	971.068704822583	1016.13249703873
chr1	26722720	26725720	3001	*	130.989907624702	123.074657287115	132.841931039144	182.45987773527	142.791712625055	172.280787968888	181.572453723871	164.188847887439	205.780633345795	160.657196693691	154.777326314516	169.215799177102
chr1	26785640	26789990	4351	*	658.489805897149	566.820898698456	677.493848299633	516.322632740232	506.570599550792	556.409243440188	491.934671135605	393.474595818357	453.86460246651	484.605314617036	542.780760774195	480.003232319205
chr1	26825970	26828110	2141	*	334.555304609035	298.089078199985	247.085991732807	235.515586863965	256.118468676687	280.265396695798	250.189950770683	223.499356815941	249.517980502916	227.378218271399	238.526701512097	273.928546192635
chr1	26862680	26866070	3391	*	490.327086649221	451.650118484825	547.308755881272	370.095922214803	392.110575938644	355.277605811439	411.704982280871	319.698109102415	370.691942298872	430.175007540485	384.823078439517	417.175584109885
chr1	26889550	26891710	2161	*	146.921112606084	151.302789692416	212.54708966263	152.696918955758	179.056274561578	154.145968182689	191.073337930353	137.426788980676	134.080064235762	184.360717517351	190.821361209678	190.158348580208
chr1	26899410	26901560	2151	*	169.932853134748	199.855177429535	216.532347593804	143.638627153298	152.991120669702	169.807857998043	133.012378890743	128.747202308212	108.26785935615	161.535104872345	181.280293149194	164.189587320356
chr1	26920720	26923080	2361	*	476.166015554659	359.061844195436	486.201467603266	318.334254772173	345.646605957476	361.872085733693	372.645791654224	299.445740199999	334.841657743855	402.081945823555	415.566519967743	427.228007823376
chr1	26992730	26995400	2671	*	302.69289464627	211.146430391656	286.93857104455	311.864046341844	281.050355008046	261.306266919318	267.080411582206	233.625541267149	296.840356115537	264.250361774869	279.871329774194	284.81867188225
chr1	27043290	27045900	2611	*	81.4261587937335	85.8135225121168	77.0483200027034	85.4067512803391	104.260615567501	82.430999028176	69.673150847532	69.43669337971	55.9264439058259	64.9652052203997	106.01186733871	79.5816877318053
chr1	27057140	27058590	1451	*	31.8624099627653	36.132009478786	31.8820634493945	50.467625756564	31.7314916944568	41.215499514088	82.3409964561742	62.2037044859902	68.8325463456319	44.7733171113566	29.6833228548388	46.9113106629589
chr1	27069900	27072050	2151	*	74.3456232464523	80.1678960310565	53.1367724156575	93.1710013967335	89.5281372807888	109.633228707474	137.234994093624	99.0919478439611	98.9467853718458	115.883879582335	106.01186733871	112.252064800652
chr1	27096940	27098510	1571	*	44.2533471705073	33.8737588863619	27.8968055182202	50.467625756564	50.9970402232341	45.3370494654968	48.5600748331284	31.1018522429951	29.3972333351136	44.7733171113566	31.803560201613	25.9687612598523
chr1	27098620	27100690	2071	*	70.8053554728117	41.7776359598463	77.0483200027034	45.291459012301	92.9279399623377	54.4044593585962	82.3409964561742	69.43669337971	75.2855975655349	72.8663788282862	99.6511552983873	77.0685818034325
chr1	27102110	27103640	1531	*	42.483213283687	93.7173995856013	46.4946758637003	82.8186679082076	89.5281372807888	66.7691092128226	70.7288046482522	36.1649444685989	61.6624894346286	93.0582669373293	95.4106806048389	72.8800719228112
chr1	27153770	27155810	2041	*	226.577137512998	241.632813389382	272.325958630245	266.572587329543	249.318863313589	226.685247327484	252.301258372124	230.009046820289	207.931650419096	266.006178132177	236.406464165323	216.964811816185
chr1	27233620	27236260	2641	*	846.1239979001	780.225579682536	766.497942095859	745.368011173868	754.756195303865	717.974001535413	530.993861762252	512.095613675361	481.827824419423	614.535725057835	624.409898625001	662.622263114294
chr1	27298700	27302000	3301	*	148.691246492905	133.236784953023	108.930383452098	164.343294130349	177.923007001061	160.740448104943	250.189950770683	250.261415722705	222.988769932203	162.413013050999	228.985633451613	178.430520914469
chr1	27320980	27323860	2881	*	603.61565540572	452.779243781038	548.637175191664	421.857589657432	424.975335193617	422.871025014543	350.4770618391	331.270891332366	318.350526848547	453.878528364144	459.031385576614	420.526392014382
chr1	27348660	27350680	2021	*	95.5872298882958	56.4562648106032	66.4209655195719	65.9961259893529	70.2625887520114	50.2829094071874	87.6192654597751	64.3736011541061	108.98486504725	100.959440545216	107.071986012097	82.9324956363023
chr1	27365080	27367660	2581	*	247.818744154841	206.629929206808	184.65028414441	164.343294130349	109.926953370082	163.213378075789	297.694371803091	283.533164633816	286.802276440133	198.407248375815	217.324328044355	167.540395224853
chr1	27391230	27394370	3141	*	231.887539173458	211.146430391656	270.997539319853	283.395129248398	268.584411842366	287.684186608334	300.861333205252	268.343887957004	260.273065869421	339.750465139118	313.795127322581	255.499102717901
chr1	27395160	27395900	741	*	35.4026777364059	36.132009478786	35.8673213805688	36.2331672098408	35.1312943760057	51.9315293877509	36.9478830252064	33.995047800483	32.2652560995149	52.674490719243	71.0279511169356	36.0211849733434
chr1	27488220	27491520	3301	*	408.900927855488	334.221087678771	398.525793117431	388.212505819723	353.57947888109	377.533975549046	334.642254828298	304.508832425603	266.009111398223	393.302864037015	355.139755584678	333.405386497458
chr1	27496470	27497730	1261	*	65.4949538123508	60.9727659954514	92.9893517274006	68.5842093614844	47.5972375416852	27.2022296792981	90.7862268619357	49.1843244772946	76.7196089477355	65.8431133990538	67.8475950967743	58.6391383286986
chr1	27518590	27520340	1751	*	54.8741504914291	120.816406694691	108.930383452098	119.051835118048	108.793685809566	101.390128804657	147.791532100826	128.747202308212	148.420178057769	119.395512296951	124.033884786291	124.817594442516
chr1	27521340	27523870	2531	*	53.1040166046088	44.0358865522705	62.4357075883976	80.2305845360761	65.7295185099462	79.133759067049	95.0088420648164	91.8589589502413	108.26785935615	93.0582669373293	134.635071520162	70.3669659944384
chr1	27524860	27529700	4841	*	308.003296306731	283.410449349228	333.433246908251	227.751336747571	279.917087447529	272.846606783263	381.091022059986	306.678729093719	342.011714654858	388.913323143744	374.221891705646	302.41041338086
chr1	27535550	27538350	2801	*	67.2650876991711	66.6183924765117	59.7788689676147	80.2305845360761	79.3287292361419	80.7823790476125	122.455840883541	114.281224520773	98.2297796807455	85.1570933294429	108.132104685484	67.0161580899413
chr1	27559630	27564180	4551	*	191.174459776592	171.627045024234	215.203928283413	142.344585467232	210.787766256034	180.523887871706	285.026526194449	231.455644599033	235.894872372009	205.430513805048	244.88741355242	191.833752532457
chr1	27565750	27570150	4401	*	194.714727550232	207.75905450302	305.536441390031	200.57646134019	147.324782867121	230.806797278893	412.760636081591	357.309651349758	312.614481319745	266.006178132177	310.61477130242	283.980969906126
chr1	27570430	27573620	3191	*	180.55365645567	175.01442091287	225.831282766544	153.990960641824	200.588358211387	157.443208143816	222.742951951958	201.800390134782	215.8187130212	275.663168097372	225.805277431452	251.31059283728
chr1	27574240	27577990	3751	*	83.1962926805538	50.8106383295429	118.229318624838	90.5829180246021	104.260615567501	102.214438794938	182.628107524592	126.577305640096	125.475995942558	115.883879582335	118.733291419355	107.225852943906
chr1	27588780	27591400	2621	*	76.1157571332726	56.4562648106032	81.0335779338777	63.4080426172214	80.4619967966582	92.3227189115571	85.5079578583348	69.43669337971	71.7005691100332	78.1338279002105	94.3505619314518	65.3407541376928
chr1	27591610	27595850	4241	*	247.818744154841	267.602695202259	301.551183458856	221.281128317242	214.187568937583	231.631107269175	261.802142578605	245.921622386473	237.32888375421	302.878321635647	249.127888245968	248.797486908907
chr1	27597600	27607670	10071	*	798.330382955952	761.030449646931	860.815713133652	732.427594313211	699.226084838565	741.878991253584	762.182044119972	697.260129354588	666.098287032209	862.983739616932	939.26514462097	815.921724745035
chr1	27624010	27625610	1601	*	49.5637488309682	46.2941371446946	23.9115475870459	56.9378341868927	55.5301104652994	42.8641194946515	45.3931134309678	31.1018522429951	48.0393813037223	42.1395925753944	58.3065270362905	58.6391383286986
chr1	27662550	27663930	1381	*	63.7248199255305	37.2611347749981	74.3914813819205	87.9948346524706	77.0621941151093	59.3503193002867	91.8418806626559	49.1843244772946	70.2665577278325	81.6454606148267	81.6291378508066	62.82764820932
chr1	27671030	27672800	1771	*	146.921112606084	149.044539099992	131.513511728752	126.816085234443	106.527150688533	105.511678756065	163.626339111628	135.980191201932	133.363058544662	154.511839443113	165.378513048387	144.922441869498
chr1	27724630	27726980	2351	*	931.090424467474	908.945863450711	944.506129688312	777.719053325512	831.818389418974	810.29672044697	828.688233565343	792.012283862317	772.215129315058	820.844147041537	792.96876769355	841.890486004888
chr1	27771520	27774960	3441	*	739.915964690882	678.60430302345	799.708424855645	723.369302510751	577.96645586332	623.178352653011	514.103400950729	473.037473649274	468.204716288517	611.902000521873	666.814645560485	638.328905806691
chr1	27830250	27831840	1591	*	258.439547475763	242.761938685594	244.429153112024	229.045378433637	193.78875284829	213.496287482976	263.913450180046	245.921622386473	251.668997576217	244.93638184448	267.149905693549	238.745063195416
chr1	27871710	27873640	1931	*	74.3456232464523	66.6183924765117	59.7788689676147	55.643792500827	95.1944750833703	68.4177291933861	107.676687673459	86.7958667246375	65.9645235812306	72.8663788282862	80.5690191774195	67.8538600660656
chr1	27913630	27915510	1881	*	357.567045137699	415.518109006039	418.452082773303	394.682714250052	407.976321785873	410.506375160317	402.204098074389	309.571924651207	364.238891078969	439.831997505679	408.145689254033	427.228007823376
chr1	27980110	27982080	1971	*	33.6325438495856	29.3572577015136	27.8968055182202	23.2927503491834	37.3978294970383	42.8641194946515	65.4505356446513	73.7764867159419	75.2855975655349	50.9186743619349	56.1862896895163	51.9375225197045
chr1	28087400	28090660	3261	*	359.33717902452	357.932718899224	415.79524415252	314.452129713976	261.784806479268	337.967096015522	270.247372984367	310.295223540579	311.180469937544	302.000413456993	330.757026096775	326.703770688464
chr1	28232100	28235280	3181	*	155.771782040186	212.275555687868	175.35134897167	152.696918955758	147.324782867121	148.375798250717	142.513263097225	121.514213414492	144.118143911167	187.872350231967	187.641005189517	215.289407863936
chr1	28235460	28237150	1691	*	472.625747781018	449.391867892401	439.706791739566	354.567421982014	415.909194709487	341.264335976649	372.645791654224	278.470072408212	334.841657743855	345.017914211042	383.76295976613	372.777379375298
chr1	28246310	28249640	3331	*	304.46302853309	356.803593603012	354.687955874514	392.09463087792	403.443251543808	405.560515218626	358.922292244862	360.926145796618	422.316352058096	317.802760672766	353.019518237904	340.944704282576
chr1	28258730	28261660	2931	*	518.649228838346	540.851016885578	613.729721400844	527.969007914823	469.172770053754	445.951704742432	415.927597483752	527.284890352173	425.184374822497	448.61107929222	549.141472814517	499.270377770063
chr1	28327540	28329840	2301	*	219.496601965716	221.308558057564	199.262896558716	247.161962038557	207.387963574485	206.07749757044	175.23853091955	154.062663436232	188.572496759387	239.668932772556	251.248125592742	201.886176245948
chr1	28368180	28370780	2601	*	244.2784763812	265.344444609835	270.997539319853	234.2215451779	225.520244542746	225.860937337202	286.082179995169	283.533164633816	283.934253675731	277.41898445468	294.712991201614	283.143267930002
chr1	28504880	28509190	4311	*	366.417714571801	355.6744683068	369.30056828882	332.568713318896	371.711759849351	361.047775743411	295.583064201651	307.402027983091	266.726117089324	280.930617169296	283.051685794355	319.164452903345
chr1	28517400	28519460	2061	*	373.498250119082	344.383215344679	373.285826219994	256.220253841017	303.715706218372	280.265396695798	342.031831433339	307.402027983091	313.331487010845	315.169036136804	301.073703241936	301.572711404736
chr1	28551590	28555640	4051	*	525.729764385627	481.007376186339	515.426692431878	476.207340472194	471.439305174786	466.559454499476	377.924060657825	352.969858013526	354.200811403564	421.395925753944	429.348062721775	429.741113751749
chr1	28579680	28583050	3371	*	587.684450424337	386.160851304526	451.662565533089	424.445673029564	412.509392027938	412.15499514088	426.484135490954	407.217274716424	364.238891078969	373.988884106626	355.139755584678	367.751167518553
chr1	28641940	28643980	2041	*	456.694542799636	405.355981340131	338.746924149817	388.212505819723	359.245816683671	377.533975549046	318.807447817495	312.465120208695	298.274367497738	358.186536890853	348.779043544356	380.316697160417
chr1	28647660	28650410	2751	*	603.61565540572	529.559763923458	589.818173813798	656.079134835332	600.631807073646	644.610412400337	459.209403313279	409.38717138454	365.672902461169	354.674904176236	366.801060991936	409.636266324766
chr1	28667960	28670090	2131	*	585.914316537517	427.938487264372	426.422598635651	289.865337678727	369.445224728318	355.277605811439	304.028294607413	341.397075783574	330.539623597253	342.38418967508	312.735008649194	308.27432721373
chr1	28735950	28738500	2551	*	731.065295256781	651.505295914361	735.944297956856	632.786384486149	506.570599550792	591.854573022304	547.884322573775	455.678300304347	488.997881330426	535.523988978971	470.692690983872	581.365171430241
chr1	28811860	28813200	1341	*	74.3456232464523	39.5193853674222	85.018835865052	67.2901676754187	50.9970402232341	49.4585994169056	66.5061894453715	61.4804055966182	53.0584211414246	100.081532366562	95.4106806048389	73.7177738989354
chr1	28834760	28836040	1281	*	42.483213283687	24.8407565166654	23.9115475870459	18.1165836049204	43.0641672996199	21.4320597473258	88.6749192604953	70.8832911584539	73.8515861833342	57.9419397911673	44.5249842822582	46.0736086868346
chr1	28876990	28878660	1671	*	65.4949538123508	85.8135225121168	69.0778041403547	69.8782510475502	63.4629833889135	56.0530793391597	42.2261520288073	47.0144278091786	53.0584211414246	76.3780115429024	56.1862896895163	62.82764820932
chr1	28881770	28882510	741	*	40.7130793968667	55.3271395143911	35.8673213805688	76.3484594778789	48.7305051022015	60.1746292905685	46.448767231688	47.7377266985506	54.4924325236252	45.6512252900106	49.8255776491937	51.0998205435802
chr1	28886510	28887950	1441	*	74.3456232464523	111.783404324994	87.6756744858349	112.58162668772	83.8617994782072	89.0254789504301	93.9531882640962	87.5191656140095	61.6624894346286	63.2093888630916	113.43269805242	70.3669659944384
chr1	28913570	28915890	2321	*	1005.43604771393	866.039102194653	976.388193137706	771.248844895183	740.023717017153	778.148630825982	651.338395044353	643.012712651689	544.207319545152	632.97179680957	653.033102806453	728.800719228112
chr1	28927200	28928480	1281	*	104.437899322397	68.8766430689359	83.6904165546606	68.5842093614844	77.0621941151093	54.4044593585962	42.2261520288073	52.8008189241545	31.5482504084146	50.0407661832809	40.2845095887098	41.8850988062133
chr1	29096230	29097550	1321	*	37.1728116232262	42.9067612560584	30.5536441390031	27.1748754073806	39.664364618071	18.9591297764805	48.5600748331284	20.9756677917874	48.0393813037223	37.7500516821242	29.6833228548388	29.3195691643493
chr1	29120630	29125450	4821	*	116.828836530139	145.657163211356	162.067155867755	146.226710525429	220.987174300681	135.186838406209	192.128991731073	154.785962325603	168.496337408578	172.947911194848	208.843378657259	157.487971511362
chr1	29179880	29184290	4411	*	899.228014504709	785.871206163596	892.697776583046	744.073969487803	681.093803870304	701.487801729778	647.115779841472	566.34303037826	625.94596833059	720.762614674976	742.083071370969	752.256374559591
chr1	29202540	29203950	1411	*	84.9664265673741	79.0387707348444	85.018835865052	72.4663344196816	69.1293211914951	56.0530793391597	70.7288046482522	68.713394490338	65.2475178901302	86.0350015080969	75.268425810484	56.9637343764501
chr1	29230140	29231500	1361	*	247.818744154841	210.017305095444	269.669120009462	190.224127851664	189.255682606224	198.658707657904	179.461146122431	187.334412347343	159.175263424274	190.506074767929	223.685040084678	196.859964389203
chr1	29235610	29238930	3321	*	451.384141139175	458.424870262098	437.049953118783	285.983212620529	359.245816683671	328.075376132141	439.151981099596	334.164086889854	329.105612215052	394.180772215669	437.829012108872	412.149372253139
chr1	29245300	29246780	1481	*	67.2650876991711	56.4562648106032	59.7788689676147	55.643792500827	55.5301104652994	51.1072193974691	33.7809216230458	46.2911289198067	46.6053699215216	70.232654292324	49.8255776491937	55.2883304242016
chr1	29248950	29249920	971	*	37.1728116232262	48.5523877371187	34.5389020701774	23.2927503491834	46.4639699811688	22.2563697376075	42.2261520288073	46.2911289198067	44.4543528482206	35.9942353248161	45.5851029556453	45.2359067107104
chr1	29519490	29520600	1111	*	7.08053554728117	27.0990071090895	33.2104827597859	49.1735840704983	55.5301104652994	37.0939495626792	23.224383615844	20.2523689024154	14.3401138220066	39.5058680394323	26.5029668346775	26.8064632359765
chr1	29682320	29683550	1231	*	54.8741504914291	30.4863829977257	42.509417932526	50.467625756564	37.3978294970383	49.4585994169056	35.8922292244862	34.718346689855	37.2842959372173	73.7442870069402	47.7053403024195	44.3982047345861
chr1	29748720	29750040	1321	*	46.0234810573276	33.8737588863619	21.254708966263	102.229293199194	104.260615567501	89.0254789504301	85.5079578583348	104.155040069565	112.569893502752	116.761787760989	97.5309179516131	93.8226213259178
chr1	29854950	29856100	1151	*	19.4714727550232	18.066004739393	27.8968055182202	27.1748754073806	43.0641672996199	48.6342894266239	29.5583064201651	31.1018522429951	35.8502845550166	31.6046944315458	19.0821361209678	31.8326750927221
chr1	29930900	29932380	1481	*	38.9429455100464	60.9727659954514	47.8230951740917	72.4663344196816	79.3287292361419	68.4177291933861	61.2279204417706	49.1843244772946	54.4924325236252	48.2849498259728	64.667239076613	61.1522442570714
chr1	29962040	29963510	1471	*	35.4026777364059	32.7446335901498	34.5389020701774	60.8199592450899	44.1974348601362	56.0530793391597	31.6696140216055	34.718346689855	22.2271764241103	37.7500516821242	38.1642722419356	40.2096948539648
chr1	29973560	29975320	1761	*	53.1040166046088	63.2310165878756	41.1809986221346	43.9974173262353	31.7314916944568	50.2829094071874	35.8922292244862	33.995047800483	29.3972333351136	32.4826026101999	47.7053403024195	30.1572711404736
chr1	30085040	30086640	1601	*	23.0117405286638	23.7116312204533	19.9262896558716	85.4067512803391	112.193488491115	75.836519105922	73.8957660504128	70.159992269082	48.7563869948226	48.2849498259728	54.0660523427421	55.2883304242016
chr1	30379830	30380870	1041	*	35.4026777364059	50.8106383295429	50.4799337948746	108.699501629522	73.6623914335604	77.4851390864855	72.8401122496926	54.9707155922704	55.9264439058259	48.2849498259728	49.8255776491937	40.2096948539648
chr1	30639570	30642050	2481	*	51.3338827177885	47.4232624409067	46.4946758637003	90.5829180246021	84.9950670387235	84.0796190087396	62.2835742424908	56.4173133710144	38.7183073194179	42.1395925753944	66.7874764233872	59.4768403048229
chr1	30689190	30690360	1171	*	30.092276075945	45.1650118484825	59.7788689676147	32.3510421516436	47.5972375416852	38.7425695432427	33.7809216230458	36.1649444685989	27.9632219529129	37.7500516821242	57.2464083629034	30.9949731165978
chr1	30706620	30708850	2231	*	155.771782040186	103.87952725151	140.812446901492	124.228001862311	132.592304580409	134.362528415927	100.287111068417	102.708442290821	106.833847973949	165.924645765616	156.897563661291	129.006104323137
chr1	30710650	30711640	991	*	23.0117405286638	21.4533806280292	25.2399668974373	43.9974173262353	75.928926554593	78.3094490767672	17.9461146122431	28.9319555748792	34.4162731728159	40.3837762180863	46.6452216290324	46.0736086868346
chr1	30717450	30720320	2871	*	957.642432769778	793.775083237081	890.040937962263	892.888763385363	872.616021597561	786.391730728799	921.585768028719	891.82753059565	872.595926069104	972.722261948688	1010.29309573791	930.68689547406
chr1	30781260	30783310	2051	*	74.3456232464523	77.9096454386324	51.8083531052661	68.5842093614844	95.1944750833703	86.5525489795848	53.8383438367293	57.8639111497583	58.7944666702272	65.8431133990538	86.9297312177421	67.0161580899413
chr1	30801340	30803050	1711	*	63.7248199255305	55.3271395143911	83.6904165546606	67.2901676754187	77.0621941151093	84.9039289990213	66.5061894453715	37.6115422473429	70.9835634189329	72.8663788282862	81.6291378508066	56.9637343764501
chr1	30811340	30812970	1631	*	38.9429455100464	50.8106383295429	54.4651917260489	53.0557091286955	58.9299131468483	68.4177291933861	30.6139602208853	37.6115422473429	44.4543528482206	51.796582540589	59.3666457096776	64.5030521615685
chr1	30815150	30817720	2571	*	210.645932531615	296.959952903773	308.193280010814	278.218962504135	216.454104058616	264.603506880445	201.629875937555	227.115851262801	231.592838225407	306.389954350264	296.833228548388	240.420467147664
chr1	30823310	30825640	2331	*	594.764985971618	605.211158769666	632.327591746324	482.677548902522	434.041475677748	459.964974577222	487.712055932724	392.751296928985	426.618386204698	476.704141009149	477.053403024195	504.296589626808
chr1	30855840	30857540	1701	*	67.2650876991711	89.200898400753	99.6314482793578	98.3471681409965	92.9279399623377	77.4851390864855	71.7844584489724	52.0775200347825	56.6434495969262	99.2036241879077	115.552935399194	113.9274687529
chr1	30878920	30881760	2841	*	371.728116232262	371.482222453769	379.927922771951	278.218962504135	312.781846702502	244.820067113683	276.581295788688	202.523689024154	264.575100016023	345.017914211042	365.740942318549	366.075763566304
chr1	30883520	30886320	2801	*	53.1040166046088	57.5853901068152	50.4799337948746	43.9974173262353	53.2635753442667	50.2829094071874	52.7826900360091	55.6940144816424	48.7563869948226	71.1105624709781	72.0880697903227	55.2883304242016
chr1	30887300	30889150	1851	*	81.4261587937335	73.3931442537841	74.3914813819205	73.7603761057474	78.1954616756256	70.8906591642314	83.3966502568944	63.6503022647342	84.6066715498392	99.2036241879077	113.43269805242	88.7964094691722
chr1	30900360	30901390	1031	*	38.9429455100464	39.5193853674222	33.2104827597859	42.7033756401695	28.3316890129078	29.6751596501434	33.7809216230458	19.5290700130434	24.3781934974113	43.0175007540485	28.6232041814517	36.0211849733434
chr1	30905110	30910040	4931	*	223.036869739357	240.50368809317	280.296474492593	229.045378433637	232.319849905844	230.806797278893	249.134296969963	201.07709124541	225.139787005504	257.227096345637	286.232041814517	203.561580198197
chr1	30910620	30912280	1661	*	60.18455215189	68.8766430689359	55.7936110364404	59.5259175590242	92.9279399623377	55.2287693488779	78.1183812532935	65.0969000434781	55.2094382147256	81.6454606148267	93.2904432580647	71.2046679705626
chr1	31063570	31067050	3481	*	649.639136463048	596.17815639997	656.23913933337	637.962551230412	572.300118060738	512.720813955255	496.157286338486	411.557068052656	410.84426100049	441.587813862987	491.895064451614	521.050629149294
chr1	31154060	31156490	2431	*	120.36910430378	137.753286137872	126.199834487187	173.40158593281	174.523204319512	122.822188551982	159.403723908748	158.402456772463	180.685434157284	151.878114907151	152.657088967742	120.629084561894
chr1	31183660	31184930	1271	*	28.3221421891247	51.9397636257549	54.4651917260489	43.9974173262353	47.5972375416852	57.7016993197232	40.1148444273669	36.1649444685989	51.6244097592239	59.6977561484754	65.7273577500002	48.5867146152074
chr1	31198370	31200370	2001	*	102.667765435577	112.912529621206	139.484027591101	159.167127386086	184.722612364159	177.226647910578	120.344533282101	99.0919478439611	99.6637910629461	125.540869547529	156.897563661291	96.3357272542906
chr1	31201410	31203620	2211	*	37.1728116232262	44.0358865522705	65.0925462091804	104.817376571325	61.1964482678809	88.2011689601484	85.5079578583348	66.5434978222221	70.9835634189329	76.3780115429024	78.4487818306453	75.393177851184
chr1	31214290	31217310	3021	*	83.1962926805538	79.0387707348444	95.6461903481835	68.5842093614844	79.3287292361419	89.0254789504301	97.1201496662568	80.2861767202897	94.6447512252438	114.128063225027	91.1702059112905	77.0685818034325
chr1	31218620	31219860	1241	*	46.0234810573276	44.0358865522705	54.4651917260489	40.115292268038	57.796645586332	48.6342894266239	23.224383615844	33.271748911111	34.4162731728159	21.9477044663513	34.9839162217743	37.696588925592
chr1	31227270	31229410	2141	*	138.070443171983	138.882411434084	146.126124143058	150.108835583626	121.259628975246	122.822188551982	97.1201496662568	82.4560733884056	110.418876429451	159.779288515037	182.340411822581	179.268222890593
chr1	31237550	31240970	3421	*	343.405974043137	326.317210605286	328.119569666685	270.45471238774	315.048381823535	307.467626375097	376.868406857105	287.149659080676	276.047191073628	258.982912702945	270.33026171371	304.085817333109
chr1	31243450	31244850	1401	*	47.7936149441479	48.5523877371187	47.8230951740917	51.7616674426297	29.4649565734241	39.5668795335245	46.448767231688	35.441645579227	32.9822617906153	39.5058680394323	39.2243909153227	43.5605027584618
chr1	31296020	31298600	2581	*	654.949538123508	704.574184836328	809.007360028385	534.439216345152	475.972375416852	516.842363906664	438.096327298876	463.634588087439	472.506750435119	539.035621693587	545.961116794356	505.134291602932
chr1	31371720	31378120	6401	*	428.372400610511	452.779243781038	468.932016568177	486.55967396072	469.172770053754	417.100855082571	366.311868849903	266.173991288888	348.464765874761	454.756436542798	498.255776491937	397.908438659026
chr1	31394630	31395070	441	*	58.4144182650697	39.5193853674222	53.1367724156575	43.9974173262353	31.7314916944568	37.0939495626792	53.8383438367293	47.0144278091786	32.2652560995149	43.0175007540485	59.3666457096776	41.8850988062133
chr1	31412260	31415730	3471	*	417.751597289589	478.749125593915	573.877142089101	401.15292268038	360.379084244188	400.614655276936	396.925829070789	316.081614655555	349.898777256962	455.634344721452	418.746875987904	418.850988062133
chr1	31422390	31423730	1341	*	69.0352215859914	68.8766430689359	66.4209655195719	55.643792500827	49.8637726627178	56.0530793391597	50.6713824345687	53.5241178135265	61.6624894346286	68.4768379350159	50.8856963225808	56.1260324003258
chr1	31481790	31484320	2531	*	164.622451474287	109.52515373257	154.096640005407	239.397711922163	214.187568937583	223.388007366357	70.7288046482522	67.990095600966	79.5876317121369	158.023472157729	172.799343762097	158.325673487486
chr1	31548630	31550700	2071	*	54.8741504914291	53.068888921967	50.4799337948746	73.7603761057474	73.6623914335604	80.7823790476125	81.285342655454	52.0775200347825	53.7754268325249	62.3314806844376	99.6511552983873	75.393177851184
chr1	31617140	31618760	1621	*	86.7365604541944	135.495035545448	100.959867589749	151.402877269692	131.459037019892	96.444268862966	133.012378890743	109.941431184541	102.531813827347	145.732757656572	146.29637692742	128.168402347013
chr1	31644030	31646010	1981	*	839.043462352819	802.808085606777	919.266162790875	821.716470651747	682.227071430821	674.28557205048	589.054820801862	516.435407011593	482.544830110523	641.750878596111	686.95690035484	645.868223591809
chr1	31674500	31675920	1421	*	37.1728116232262	27.0990071090895	35.8673213805688	60.8199592450899	29.4649565734241	47.8099794363421	35.8922292244862	25.3154611280193	31.5482504084146	38.6279598607782	45.5851029556453	34.3457810210949
chr1	31693850	31694980	1131	*	33.6325438495856	62.1018912916635	42.509417932526	42.7033756401695	44.1974348601362	44.512739475215	53.8383438367293	60.7571067072462	40.8693243927189	69.35474611367	74.2083071370969	63.6653501854442
chr1	31718310	31720700	2391	*	51.3338827177885	54.198014218179	50.4799337948746	54.3497508147612	65.7295185099462	60.9989392808503	53.8383438367293	45.5678300304347	78.8706260210365	36.8721435034701	57.2464083629034	51.0998205435802
chr1	31752270	31755100	2831	*	86.7365604541944	63.2310165878756	71.7346427611376	69.8782510475502	71.3958563125277	43.6884294849333	118.23322568066	118.621017857005	114.720910576053	90.4245424013672	119.793410092742	79.5816877318053
chr1	31757550	31766710	9161	*	729.295161369961	657.150922395421	786.424231751731	599.141300648439	664.09479046256	685.825911914425	648.171433642192	650.969000434781	631.682013859393	684.768379350159	682.716425661292	701.994255992135
chr1	31770760	31773440	2681	*	139.840577058803	100.492151362874	135.498769659927	102.229293199194	140.525177504023	121.173568571419	129.845417488582	115.727822299517	121.890967487056	126.418777726183	146.29637692742	127.330700370888
chr1	31781360	31783840	2481	*	162.852317587467	152.431914988629	162.067155867755	126.816085234443	138.25864238299	131.0652884548	118.23322568066	116.451121188889	100.380796754046	154.511839443113	202.482666616936	139.058528036628
chr1	31784260	31787150	2891	*	86.7365604541944	101.621276659086	98.3030289689664	95.759084768865	152.991120669702	147.551488260435	91.8418806626559	51.3542211454105	66.6815292723309	103.593165081178	128.274359479839	92.1472173736693
chr1	31787730	31790190	2461	*	277.911020230786	265.344444609835	308.193280010814	247.161962038557	266.317876721334	218.442147424666	250.189950770683	263.2807957314	257.405043105019	298.488780742377	327.576670076614	308.27432721373
chr1	31811190	31812400	1211	*	111.518434869678	145.657163211356	130.185092418361	108.699501629522	92.9279399623377	103.03874878522	124.567148484982	108.494833405797	114.003904884953	128.174594083491	112.372579379033	112.252064800652
chr1	31936620	31939620	3001	*	608.926057066181	600.694657584818	688.121202782765	533.145174659086	472.572572735303	484.694274285675	597.500051207623	480.993761432366	504.772006534634	500.407661832809	450.550436189517	513.511311364175
chr1	31986750	31988420	1671	*	35.4026777364059	29.3572577015136	41.1809986221346	77.6425011639446	57.796645586332	46.9856694460603	61.2279204417706	62.2037044859902	79.5876317121369	47.4070416473187	38.1642722419356	46.0736086868346
chr1	32012230	32016330	4101	*	1093.94274205494	1035.40789662646	1219.48892693934	947.238514200124	828.418586737425	904.268059339091	813.909080355261	729.085280486955	717.005691100332	774.315013572873	799.329479733873	812.570916840538
chr1	32062170	32064140	1971	*	118.59897041696	146.786288507568	132.841931039144	170.813502560678	157.524190911768	147.551488260435	198.462914535394	196.013999019806	174.232382937381	187.872350231967	152.657088967742	174.242011033847
chr1	32070390	32074890	4501	*	1470.98125994766	1223.97182109388	1309.82144004596	1132.28647530753	1032.40674763036	1156.50691636531	970.145842861848	799.968571645409	917.767284608425	1019.25139541735	986.970484923389	1034.56194051347
chr1	32107370	32109520	2151	*	242.50834249438	278.89394816438	272.325958630245	173.40158593281	185.855879924675	191.239917745368	194.240299332514	156.955858993719	178.534417083983	241.424749129864	224.745158758065	237.907361219292
chr1	32178710	32180930	2221	*	398.280124534566	421.1637354871	523.397208294226	447.738423378747	334.313930352312	336.318476034958	324.085716821096	319.698109102415	291.104310586735	343.262097853734	358.320111604839	407.960862372518
chr1	32198360	32202260	3901	*	428.372400610511	477.620000297703	455.647823464263	372.684005586934	369.445224728318	375.885355568483	357.866638444142	313.911717987439	303.29340733544	432.808732076447	404.965333233872	397.070736682902
chr1	32204820	32207580	2761	*	215.956334192076	217.921182168928	241.772314491242	150.108835583626	227.786779663779	173.929407949451	183.683761325312	191.674205683574	194.30854228819	221.232861020821	245.947532225807	198.535368341451
chr1	32221020	32223920	2901	*	192.944593663412	205.500803910596	243.100733801633	186.342002793467	168.856866516931	156.618898153534	186.850722727472	172.868434559903	176.383400010682	245.814290023134	279.871329774194	211.100897983315
chr1	32240160	32241950	1791	*	107.978167096038	108.396028436358	99.6314482793578	94.4650430827993	89.5281372807888	86.5525489795848	80.2296888547339	66.5434978222221	69.5495520367322	74.6221951855943	95.4106806048389	67.0161580899413
chr1	32291230	32293960	2731	*	189.404325889771	191.951300356051	212.54708966263	209.63475314265	220.987174300681	149.200108240999	210.075106343316	132.363696755072	129.77803008916	182.604901160043	170.679106415323	194.34685846083
chr1	32331190	32333260	2071	*	100.897631548757	112.912529621206	92.9893517274006	108.699501629522	91.7946724018214	83.2553090184578	53.8383438367293	31.1018522429951	38.7183073194179	71.9884706496321	68.9077137701615	70.3669659944384
chr1	32333780	32339070	5291	*	925.780022807013	835.552719196927	872.771486927174	636.668509544346	700.359352399082	666.042472147662	622.835742424908	551.153753701448	494.016921168129	643.506694953419	656.213458826614	654.245243353052
chr1	32350420	32353090	2671	*	318.624099627653	272.119196387107	293.580667596508	337.744880063159	329.780860110247	259.657646938754	368.423176451344	316.081614655555	299.708378879939	309.023678886226	342.418331504033	293.195691643493
chr1	32357270	32358450	1181	*	107.978167096038	117.429030806055	99.6314482793578	100.935251513128	95.1944750833703	89.8497889407119	50.6713824345687	47.0144278091786	55.9264439058259	92.1803587586753	83.7493751975808	93.8226213259178
chr1	32393080	32397060	3981	*	908.07868393881	827.648842123443	904.653550376569	711.722927336159	625.563693405005	656.150752264281	554.218245378096	559.11004148454	521.263137429941	703.204451101894	625.470017298388	653.407541376928
chr1	32400620	32401510	891	*	46.0234810573276	66.6183924765117	65.0925462091804	63.4080426172214	56.6633780258157	45.3370494654968	38.0035368259266	56.4173133710144	51.6244097592239	82.5233687934807	56.1862896895163	40.2096948539648
chr1	32463790	32466410	2621	*	561.132442122033	540.851016885578	664.209655195719	447.738423378747	427.24187031465	395.668795335245	457.098095711839	395.644492486472	427.335391895798	522.35536629916	475.993284350808	472.463914534086
chr1	32499760	32501840	2081	*	277.911020230786	303.734704681045	225.831282766544	212.222836514782	231.186582345328	232.455417259456	230.132528557	222.77605792657	240.196906518611	230.889850986015	224.745158758065	232.043447386422
chr1	32538740	32541010	2271	*	334.555304609035	263.086194017411	233.801798628893	205.752628084453	223.253709421714	220.09076740523	200.574222136835	156.955858993719	215.1017073301	250.203830916404	227.925514778226	226.179533553552
chr1	32649740	32652390	2651	*	918.699487259732	879.588605749198	968.417677275358	833.362845826339	674.294198507206	758.365191059219	675.618432460917	633.609827089854	620.209922801787	724.274247389592	762.225326165324	788.277559532934
chr1	32701740	32703700	1961	*	58.4144182650697	53.068888921967	51.8083531052661	94.4650430827993	84.9950670387235	65.1204892322591	99.2314572676971	82.4560733884056	95.3617569163442	74.6221951855943	93.2904432580647	78.743985755681
chr1	32753350	32756600	3251	*	608.926057066181	613.115035843151	648.268623471022	461.97288192547	415.909194709487	474.802554402294	487.712055932724	426.023045840096	504.772006534634	551.326336194744	565.043252915324	564.611131907755
chr1	32816320	32819360	3041	*	805.410918503233	824.261466234806	827.605230373866	571.966425241059	615.364285360358	592.678883012586	623.891396225628	537.41107480338	541.339296780751	621.558990487068	566.103371588711	627.438780117075
chr1	32869490	32873570	4081	*	212.416066418435	193.080425652263	208.561831731456	214.810919886913	205.121428453453	240.698517162274	154.125454905147	172.145135670531	182.836451230585	220.354952842167	204.60290396371	208.587792054942
chr1	32877630	32879030	1401	*	79.6560249069132	71.13489366136	83.6904165546606	80.2305845360761	82.7285319176909	70.0663491739496	72.8401122496926	71.6065900478259	65.2475178901302	95.6919914732915	87.9898498911292	100.524237134912
chr1	32881830	32882900	1071	*	35.4026777364059	37.2611347749981	30.5536441390031	54.3497508147612	40.7976321785873	61.823249271132	14.7791532100826	26.0387600173912	35.1332788639163	43.0175007540485	44.5249842822582	31.8326750927221
chr1	32883710	32887350	3641	*	129.219773737881	121.945531990903	99.6314482793578	106.111418257391	159.7907260328	101.390128804657	65.4505356446513	64.3736011541061	98.9467853718458	103.593165081178	138.87554621371	97.1734292304149
chr1	32892590	32894240	1651	*	77.8858910200929	98.2339007704495	115.572480004055	98.3471681409965	92.9279399623377	88.2011689601484	90.7862268619357	54.9707155922704	82.4556544765382	91.3024505800213	118.733291419355	106.388150967782
chr1	32900250	32901670	1421	*	88.5066943410147	65.4892671802997	50.4799337948746	65.9961259893529	47.5972375416852	53.5801493683144	85.5079578583348	57.1406122603863	62.3794951257289	76.3780115429024	56.1862896895163	75.393177851184
chr1	32962480	32965700	3221	*	557.592174348392	606.340284065878	644.283365539847	390.800589191855	508.837134671825	481.397034324548	538.383438367293	440.489023627535	549.226359382854	529.378631728392	483.414115064517	525.239139029915
chr1	32971600	32973730	2131	*	224.807003626177	256.311442240138	281.624893802985	235.515586863965	217.587371619132	178.875267891142	200.574222136835	176.484929006763	172.08136586408	208.942146519664	232.165989471775	236.231957267043
chr1	32983880	32985280	1401	*	99.1274976619364	101.621276659086	92.9893517274006	60.8199592450899	73.6623914335604	51.1072193974691	83.3966502568944	62.2037044859902	63.0965008168292	97.4478078305996	100.711273971774	62.82764820932
chr1	33007040	33008630	1591	*	31.8624099627653	50.8106383295429	38.5241600013517	27.1748754073806	56.6633780258157	33.7967096015522	42.2261520288073	42.6746344729468	38.7183073194179	48.2849498259728	54.0660523427421	46.9113106629589
chr1	33036080	33037460	1381	*	371.728116232262	395.193853674222	419.780502083694	306.687879597581	259.518271358236	315.710726277914	269.191719183647	261.110899063284	296.123350424437	332.727199709885	341.358212830646	348.484022067695
chr1	33080380	33083550	3171	*	486.786818875581	340.995839456043	403.839470358997	293.747462736924	291.249763052693	284.386946647207	245.967335567802	233.625541267149	292.538321968935	312.535311600842	372.101654358872	370.264273446926
chr1	33085920	33086930	1011	*	28.3221421891247	39.5193853674222	39.8525793117431	42.7033756401695	45.3307024206525	49.4585994169056	39.0591906266467	46.2911289198067	44.4543528482206	36.8721435034701	69.9678324435485	52.7752244958288
chr1	33126530	33127980	1451	*	184.09392422931	171.627045024234	178.008187592453	179.871794363138	241.385990389975	202.780257609313	258.635181176445	177.931526785507	205.780633345795	203.67469744774	243.827294879033	245.44667900441
chr1	33161020	33162640	1621	*	37.1728116232262	42.9067612560584	45.1662565533089	49.1735840704983	62.3297158283972	75.0122091156402	163.626339111628	112.834626742029	120.456956104856	97.4478078305996	124.033884786291	82.0947936601781
chr1	33179910	33183160	3251	*	568.212977669314	545.367518070427	593.803431744972	463.266923611536	404.576519104324	427.816884956234	458.153749512559	420.23665472512	449.562568319908	445.977354756258	459.031385576614	505.134291602932
chr1	33255240	33257340	2101	*	430.142534497331	381.644350119677	427.751017946043	232.927503491834	277.650552326497	257.184716967909	317.751794016775	258.217703505797	305.444424408741	306.389954350264	286.232041814517	267.226930383641
chr1	33294790	33296710	1921	*	42.483213283687	46.2941371446946	37.1957406909602	34.9391255237751	58.9299131468483	66.7691092128226	33.7809216230458	52.0775200347825	68.8325463456319	67.5989297563619	66.7874764233872	53.612926471953
chr1	33337210	33339650	2441	*	61.9546860387102	80.1678960310565	75.7199006923119	55.643792500827	62.3297158283972	66.7691092128226	107.676687673459	88.9657633927534	95.3617569163442	65.8431133990538	84.8094938709679	82.9324956363023
chr1	33341340	33343270	1931	*	70.8053554728117	88.071773104541	75.7199006923119	58.2318758729585	56.6633780258157	50.2829094071874	78.1183812532935	71.6065900478259	94.6447512252438	64.0872970417457	57.2464083629034	65.3407541376928
chr1	33346860	33351930	5071	*	876.216273976045	706.832435428752	612.401302090453	524.086882856626	475.972375416852	546.517523556807	488.767709733444	490.396646994202	461.034659377514	559.22750980263	484.474233737904	537.804668671779
chr1	33361750	33365770	4021	*	384.119053440004	426.80936196816	431.736275877217	357.155505354145	327.514324989215	385.777075451864	365.256215049183	333.440788000482	331.973634979454	411.73893578875	397.544502520162	378.641293208168
chr1	33366360	33369320	2961	*	111.518434869678	132.107659656811	115.572480004055	102.229293199194	122.392896535762	101.390128804657	81.285342655454	93.3055567289853	114.003904884953	105.348981438486	108.132104685484	121.466786538019
chr1	33391210	33394070	2861	*	263.749949136224	237.116312204533	208.561831731456	187.636044479533	140.525177504023	186.294057803678	135.123686492183	96.1987522864732	95.3617569163442	145.732757656572	127.214240806452	144.084739893374
chr1	33409240	33411200	1961	*	173.473120908389	189.693049763627	187.307122765193	103.523334885259	121.259628975246	155.794588163253	65.4505356446513	81.0094756096616	114.003904884953	96.5698996519456	81.6291378508066	117.278276657397
chr1	33429010	33432200	3191	*	869.135738428764	928.140993486316	779.782135199774	606.905550764834	580.232990984352	549.814763517934	533.105169363692	460.018093640579	429.486408969099	590.832204234176	531.119455366937	648.381329520182
chr1	33470090	33471430	1341	*	106.208033209218	145.657163211356	98.3030289689664	117.757793431983	106.527150688533	76.6608290962037	106.621033872738	83.9026711671496	98.9467853718458	96.5698996519456	99.6511552983873	83.7701976124266
chr1	33471430	33473950	2521	*	619.546860387103	666.183924765117	731.959040025682	442.562256634484	475.972375416852	457.492044606377	371.590137853504	371.052330247825	407.259232544989	515.332100869928	479.173640370969	441.468941417488
chr1	33632790	33633780	991	*	44.2533471705073	40.6485106636343	63.764126898789	28.4689170934464	33.9980268154894	33.7967096015522	63.3392280432109	41.2280366942028	34.4162731728159	26.3372453596215	25.4428481612904	33.5080790449706
chr1	33661130	33662650	1521	*	51.3338827177885	93.7173995856013	83.6904165546606	106.111418257391	98.5942777649193	83.2553090184578	86.563611659055	99.0919478439611	111.852887811652	115.883879582335	137.815427540323	104.712747015533
chr1	33957100	33958470	1371	*	65.4949538123508	50.8106383295429	42.509417932526	68.5842093614844	72.5291238730441	70.8906591642314	57.0053052388898	43.3979333623187	61.6624894346286	50.9186743619349	50.8856963225808	47.7490126390832
chr1	34162940	34167820	4881	*	272.600618570325	319.542458828014	293.580667596508	385.624422447592	388.710773257095	317.359346258478	406.42671327727	387.688204703381	346.31374880146	337.994648781809	340.298094157259	321.677558831718
chr1	34478560	34480810	2251	*	79.6560249069132	84.6843972159048	69.0778041403547	120.345876804114	104.260615567501	73.3635891350767	61.2279204417706	67.990095600966	78.8706260210365	100.081532366562	89.0499685645163	78.743985755681
chr1	34683500	34684930	1431	*	54.8741504914291	105.008652547722	70.4062234507462	81.5246262221418	64.5962509494299	71.7149691545131	60.1722666410504	35.441645579227	53.0584211414246	53.5523988978971	80.5690191774195	58.6391383286986
chr1	34689910	34691010	1101	*	54.8741504914291	39.5193853674222	63.764126898789	71.1722927336159	82.7285319176909	90.6740989309936	22.1687298151238	8.67958667246375	10.755085366505	30.7267862528918	23.3226108145162	24.2933573076037
chr1	34741950	34743480	1531	*	102.667765435577	76.7805201424203	95.6461903481835	97.0531264549308	87.2616021597561	84.0796190087396	64.3948818439311	63.6503022647342	79.5876317121369	69.35474611367	74.2083071370969	57.8014363525744
chr1	34785420	34787070	1651	*	69.0352215859914	93.7173995856013	123.542995866404	68.5842093614844	90.6614048413051	76.6608290962037	66.5061894453715	54.9707155922704	43.0203414660199	100.959440545216	100.711273971774	69.5292640183141
chr1	34852080	34853480	1401	*	113.288568756499	102.750401955298	82.3619972442691	63.4080426172214	78.1954616756256	66.7691092128226	95.0088420648164	57.1406122603863	91.7767284608425	128.174594083491	106.01186733871	109.738958872279
chr1	34858530	34860840	2311	*	249.588878041661	233.728936315897	220.517605524979	112.58162668772	180.189542122094	162.389068085507	173.12722331811	179.378124564251	152.722212204371	159.779288515037	169.618987741936	195.184560436954
chr1	34869560	34871620	2061	*	154.001648153365	220.179432761352	196.606057937933	106.111418257391	124.659431656794	111.281848688038	64.3948818439311	69.43669337971	63.0965008168292	143.09903312061	160.077919681452	168.378097200977
chr1	34926820	34931160	4341	*	430.142534497331	411.001607821191	330.776408287468	307.981921283647	324.114522307666	296.751596501434	357.866638444142	267.620589067632	310.463464246444	387.157506786436	355.139755584678	342.620108234825
chr1	34984570	34985950	1381	*	76.1157571332726	84.6843972159048	78.3767393130948	45.291459012301	46.4639699811688	44.512739475215	65.4505356446513	57.8639111497583	68.8325463456319	47.4070416473187	86.9297312177421	53.612926471953
chr1	35029980	35032520	2541	*	389.429455100464	379.386099527253	401.182631738214	289.865337678727	258.385003797719	268.725056831854	288.19348759661	258.217703505797	284.651259366832	304.634137992956	348.779043544356	324.190664760091
chr1	35078800	35080160	1361	*	201.795263097513	185.176548578778	220.517605524979	146.226710525429	104.260615567501	141.781318328463	125.622802285702	125.854006750724	157.741252042073	141.343216763302	148.416614274194	154.974865582989
chr1	35190030	35194010	3981	*	1159.43769586729	992.501135370404	1072.03438348589	749.250136232066	713.958563125277	772.378460894009	822.354310761022	693.643634907728	696.212526058422	817.332514326921	784.487818306453	848.592101813882
chr1	35200970	35202990	2021	*	171.702987021568	188.563924467415	227.159702076936	115.169710059851	152.991120669702	115.403398639446	137.234994093624	111.388028963285	144.835149602267	164.168829408307	159.017801008065	179.268222890593
chr1	35210040	35211620	1581	*	70.8053554728117	64.3601418840876	46.4946758637003	71.1722927336159	81.5952643571746	77.4851390864855	50.6713824345687	44.8445311410627	50.9074040681236	52.674490719243	56.1862896895163	70.3669659944384
chr1	35267640	35269940	2301	*	396.509990647746	404.226856043919	434.393114498	358.449547040211	397.776913741226	347.034505908621	359.977946045582	284.256463523188	338.426686199357	382.767965893166	385.883197112904	376.128187279795
chr1	35450690	35452240	1551	*	63.7248199255305	42.9067612560584	62.4357075883976	41.4093339541038	47.5972375416852	27.2022296792981	44.3374596302477	35.441645579227	37.2842959372173	38.6279598607782	39.2243909153227	32.6703770688464
chr1	35556290	35561320	5031	*	794.790115182312	824.261466234806	828.933649684257	596.553217276308	623.297158283972	602.570602895967	579.55393659538	556.216845927052	583.64263255567	660.186950347846	698.618205762098	726.287613299739
chr1	35563860	35565540	1681	*	51.3338827177885	27.0990071090895	43.8378372429174	41.4093339541038	41.9308997391036	28.8508496598616	28.5026526194449	33.271748911111	29.3972333351136	42.1395925753944	37.1041535685485	36.0211849733434
chr1	35568820	35569740	921	*	46.0234810573276	45.1650118484825	46.4946758637003	29.7629587795121	41.9308997391036	42.8641194946515	31.6696140216055	27.4853577961352	30.1142390262139	36.8721435034701	42.404746935484	37.696588925592
chr1	35572260	35574320	2061	*	109.748300982858	75.6513948462082	95.6461903481835	84.1127095942733	79.3287292361419	66.7691092128226	83.3966502568944	74.4997856053138	76.0026032566352	81.6454606148267	79.5089005040324	70.3669659944384
chr1	35640410	35643760	3351	*	127.449639851061	199.855177429535	221.84602483537	236.809628550031	230.053314784812	177.226647910578	141.457609296504	164.188847887439	149.137183748869	212.45377923428	214.143972024194	175.917414986096
chr1	35683950	35684940	991	*	44.2533471705073	33.8737588863619	19.9262896558716	27.1748754073806	31.7314916944568	32.1480896209886	7.38957660504128	2.89319555748792	5.01903983770232	27.2151535382756	25.4428481612904	26.8064632359765
chr1	35702010	35703180	1171	*	26.5520083023044	24.8407565166654	30.5536441390031	25.8808337213149	30.5982241339405	20.607749757044	30.6139602208853	36.8882433579709	71.7005691100332	30.7267862528918	44.5249842822582	38.5342909017162
chr1	35706170	35709620	3451	*	171.702987021568	171.627045024234	124.871415176795	212.222836514782	181.32280968261	161.564758095225	181.572453723871	162.018951219323	182.836451230585	194.017707482545	194.001717229839	191.833752532457
chr1	35726620	35728140	1521	*	69.0352215859914	83.5552719196927	95.6461903481835	58.2318758729585	74.7956589940767	81.6066890378943	55.9496514381697	60.7571067072462	70.9835634189329	84.2791851507888	75.268425810484	74.5554758750597
chr1	35766900	35770670	3771	*	589.454584311158	622.148038212847	682.807525541199	468.443090355799	448.77395396446	413.803615121444	487.712055932724	418.066758057004	405.825221162788	513.57628451262	501.436132512098	561.260324003258
chr1	35807350	35809720	2371	*	306.233162419911	215.662931576504	267.012281388679	265.278545643477	206.254696013969	242.347137142838	239.633412763481	237.242035714009	249.517980502916	219.477044663513	212.02373467742	203.561580198197
chr1	35882360	35887280	4921	*	561.132442122033	555.529645736335	577.862400020275	461.97288192547	448.77395396446	450.073254693841	469.765941320481	486.05685365797	517.67810897444	467.047151043955	539.600404754034	476.652424414707
chr1	35929930	35932880	2951	*	543.43110325383	571.337399883304	613.729721400844	381.742297389394	375.1115625309	356.926225792002	378.979714458545	408.663872495168	372.125953681072	469.680875579917	507.796844552421	501.783483698435
chr1	36082820	36085410	2591	*	212.416066418435	246.14931457423	225.831282766544	160.461169072152	158.657458472284	141.781318328463	195.295953133234	168.528641223671	174.232382937381	202.796789269086	188.701123862904	186.807540675711
chr1	36087130	36090630	3501	*	451.384141139175	420.034610190888	409.153147600563	253.632170468886	281.050355008046	302.521766433406	312.473525013174	292.21275130628	291.821316277835	380.134241357204	332.877263443549	363.562657637932
chr1	36096740	36100470	3731	*	99.1274976619364	114.041654917418	123.542995866404	141.050543781166	142.791712625055	113.754778658883	122.455840883541	88.9657633927534	101.097802445147	125.540869547529	147.356495600807	123.142190490267
chr1	36148050	36151800	3751	*	1216.08198024554	1024.11664366434	1099.93118900411	742.779927801737	854.4837406293	750.122091156402	807.575157550939	754.400741614974	751.421964273148	738.320778248057	756.924732798389	875.398565049858
chr1	36154430	36158560	4131	*	662.03007367079	715.865437798448	759.855845543902	530.557091286955	453.307024206525	492.937374188493	653.449702645793	572.852720382607	512.659069136737	566.250775231863	589.425982403227	577.176661549619
chr1	36187580	36189060	1481	*	54.8741504914291	46.2941371446946	55.7936110364404	36.2331672098408	32.8647592549731	46.1613594557786	68.6174970468118	40.5047378048308	60.9454837435282	70.232654292324	59.3666457096776	48.5867146152074
chr1	36223050	36225580	2531	*	984.194441072083	840.069220381775	952.476645550661	700.076552161567	687.893409233402	683.352981943579	616.501819620586	514.988809232849	569.302518733664	608.390367807257	561.862896895163	685.24021646965
chr1	36305840	36307850	2011	*	74.3456232464523	45.1650118484825	82.3619972442691	181.165836049204	243.652525511007	217.617837434385	214.297721546197	165.635445666183	168.496337408578	106.22688961714	119.793410092742	98.8488331826634
chr1	36321950	36325080	3131	*	111.518434869678	106.137777843934	69.0778041403547	81.5246262221418	98.5942777649193	93.9713388921207	150.958493502986	135.25689231256	123.324978869257	93.9361751159834	149.476732947581	93.8226213259178
chr1	36365450	36366800	1351	*	125.679505964241	95.9756501780254	124.871415176795	138.462460409035	128.059234338343	87.3768589698666	71.7844584489724	73.0531878265699	60.9454837435282	76.3780115429024	81.6291378508066	103.875045039409
chr1	36372630	36375010	2381	*	125.679505964241	109.52515373257	128.856673107969	94.4650430827993	100.860812885952	97.2685788532477	88.6749192604953	73.0531878265699	82.4556544765382	96.5698996519456	116.613054072581	111.414362824527
chr1	36383680	36388520	4841	*	1451.50978719264	1303.01059182872	1483.84436970724	1147.81497554031	1116.26854710857	1209.26275574334	954.311035851045	898.337220599998	948.598529325739	961.309455626185	1037.85618124597	1039.58815237021
chr1	36396830	36398710	1881	*	375.268384005902	318.413333531802	348.045859322557	285.983212620529	274.250749644948	265.427816870727	237.522105162041	216.989666811594	266.726117089324	287.953882598529	274.570736407259	299.897307452487
chr1	36400690	36402120	1431	*	26.5520083023044	30.4863829977257	31.8820634493945	32.3510421516436	38.5310970575547	38.7425695432427	73.8957660504128	62.9270033753622	69.5495520367322	35.9942353248161	27.5630855080646	35.1834829972192
chr1	36420700	36421870	1171	*	76.1157571332726	83.5552719196927	81.0335779338777	45.291459012301	62.3297158283972	80.7823790476125	71.7844584489724	66.5434978222221	39.4353130105183	96.5698996519456	58.3065270362905	54.4506284480773
chr1	36449800	36451520	1721	*	362.87744679816	406.485106636343	381.256342082343	298.923629481187	247.052328192556	250.590237045655	281.859564792289	269.067186846376	271.028151235926	280.930617169296	304.254059262097	288.169479786748
chr1	36463310	36465590	2281	*	230.117405286638	255.182316943926	313.506957252379	182.45987773527	226.653512103263	247.292997084528	251.245604571403	198.183895687922	199.327582125892	258.982912702945	293.652872528227	297.384201524114
chr1	36481680	36482400	721	*	7.08053554728117	18.066004739393	7.97051586234862	25.8808337213149	29.4649565734241	18.9591297764805	25.3356912172844	23.8688633492753	27.2462162618126	29.8488780742377	42.404746935484	21.7802513792309
chr1	36575980	36577060	1081	*	17.7013388682029	39.5193853674222	30.5536441390031	68.5842093614844	70.2625887520114	77.4851390864855	45.3931134309678	47.0144278091786	60.2284780524279	50.0407661832809	60.4267643830647	58.6391383286986
chr1	36813890	36815180	1291	*	14.1610710945623	20.3242553318171	31.8820634493945	54.3497508147612	49.8637726627178	56.8773893294415	54.8939976374495	39.7814389154588	52.3414154503242	43.0175007540485	34.9839162217743	43.5605027584618
chr1	36923890	36924980	1091	*	28.3221421891247	20.3242553318171	30.5536441390031	71.1722927336159	89.5281372807888	72.5392791447949	44.3374596302477	41.2280366942028	44.4543528482206	28.9709698955837	46.6452216290324	46.0736086868346
chr1	36977570	36978540	971	*	14.1610710945623	9.03300236969651	5.31367724156575	87.9948346524706	121.259628975246	120.349258581137	46.448767231688	54.2474167028984	53.7754268325249	45.6512252900106	56.1862896895163	53.612926471953
chr1	37032440	37037230	4791	*	201.795263097513	223.566808649989	241.772314491242	317.040213086107	346.779873517992	349.507435879466	356.810984643422	273.406980182608	264.575100016023	294.977148027761	308.494533955646	237.069659243167
chr1	37037640	37039140	1501	*	24.7818744154841	19.1951300356051	23.9115475870459	90.5829180246021	82.7285319176909	62.6475592614138	69.673150847532	52.8008189241545	61.6624894346286	43.0175007540485	38.1642722419356	22.6179533553552
chr1	37234310	37235820	1511	*	33.6325438495856	31.6155082939378	21.254708966263	31.0570004655778	55.5301104652994	69.2420391836679	46.448767231688	38.3348411367149	48.7563869948226	65.8431133990538	40.2845095887098	82.0947936601781
chr1	37266840	37268250	1411	*	37.1728116232262	24.8407565166654	17.2694510350887	31.0570004655778	36.264561936522	46.9856694460603	80.2296888547339	51.3542211454105	69.5495520367322	57.0640316125133	46.6452216290324	44.3982047345861
chr1	37274700	37275950	1251	*	35.4026777364059	21.4533806280292	17.2694510350887	37.5272088959066	77.0621941151093	37.918259552961	29.5583064201651	58.5872100391303	35.8502845550166	49.1628580046268	38.1642722419356	30.1572711404736
chr1	37473110	37475440	2331	*	185.864058116131	185.176548578778	199.262896558716	128.110126920509	139.391909943507	120.349258581137	135.123686492183	131.6403978657	119.022944722655	143.976941299264	142.055902233871	139.058528036628
chr1	37512990	37515700	2711	*	568.212977669314	534.076265108306	545.980336570881	370.095922214803	415.909194709487	411.330685150598	384.257983462146	331.994190221738	382.164033356477	420.51801757529	434.648656088711	490.055656032696
chr1	37553530	37555980	2451	*	111.518434869678	116.299905509843	111.587222072881	104.817376571325	78.1954616756256	90.6740989309936	126.678456086422	85.3492689458935	119.739950413755	115.883879582335	132.514834173387	130.681508275386
chr1	37556460	37557900	1441	*	88.5066943410147	105.008652547722	119.557737935229	116.463751745917	82.7285319176909	88.2011689601484	101.342764869137	96.9220511758452	107.55085366505	97.4478078305996	118.733291419355	98.8488331826634
chr1	37595330	37596930	1601	*	339.865706269496	303.734704681045	350.70269794334	276.924920818069	259.518271358236	278.616776715235	295.583064201651	277.023474629468	270.311145544825	236.15730005794	276.690973754033	278.117056073256
chr1	37633850	37635520	1671	*	77.8858910200929	50.8106383295429	34.5389020701774	46.5855006983668	52.1303077837504	40.3911895238063	67.5618432460917	65.0969000434781	62.3794951257289	73.7442870069402	81.6291378508066	63.6653501854442
chr1	37689340	37693670	4331	*	1076.24140318674	973.306005334799	1037.49548141571	718.193135766488	797.820362603485	858.106699883312	770.627274525733	668.328173779709	709.835634189329	807.675524361727	732.542003310485	812.570916840538
chr1	37725800	37727870	2071	*	169.932853134748	141.140662026508	156.75347862619	153.990960641824	157.524190911768	152.497348202126	93.9531882640962	101.261844512077	129.06102439806	158.901380336383	128.274359479839	122.304488514143
chr1	37752250	37754120	1871	*	159.312049813826	162.594042654537	148.782962763841	150.108835583626	109.926953370082	137.659768377054	120.344533282101	117.174420078261	119.022944722655	141.343216763302	167.498750395162	154.974865582989
chr1	37763450	37767590	4141	*	251.359011928482	292.443451718924	321.477473114728	439.974173262353	479.372178098401	438.532914829896	343.087485234059	316.081614655555	305.444424408741	441.587813862987	484.474233737904	394.557630754529
chr1	37792850	37796830	3981	*	354.026777364059	338.737588863619	338.746924149817	235.515586863965	278.783819887013	245.644377103965	295.583064201651	279.916670186956	285.368265057932	280.052708990642	309.554652629033	335.918492425831
chr1	37807040	37810160	3121	*	723.9847597095	508.106383295429	716.018008300985	399.858880994315	462.373164690656	422.871025014543	530.993861762252	487.503451436714	559.264439058259	540.791438050895	489.77482710484	537.804668671779
chr1	37811070	37811840	771	*	37.1728116232262	18.066004739393	26.5683862078287	41.4093339541038	31.7314916944568	46.9856694460603	31.6696140216055	21.6989666811594	40.8693243927189	42.1395925753944	41.3446282620969	33.5080790449706
chr1	37858560	37860920	2361	*	647.869002576227	554.400520440123	613.729721400844	417.975464599235	458.973362009107	460.789284567504	439.151981099596	534.517879245892	482.544830110523	553.960060730706	538.540286080646	510.160503459678
chr1	37930720	37932410	1691	*	523.959630498807	468.586997928006	483.544628982483	313.15808802791	337.713733033861	357.750535782284	348.36575423766	343.56697245169	293.255327660036	347.651638747004	424.04746935484	428.0657097995
chr1	37945910	37947690	1781	*	134.530175398342	151.302789692416	135.498769659927	142.344585467232	147.324782867121	165.686308046634	153.069801104426	109.941431184541	157.741252042073	144.854849477918	162.198157028226	156.650269535238
chr1	37989260	37991030	1771	*	361.10731291134	243.891063981806	310.850118631596	234.2215451779	241.385990389975	257.184716967909	252.301258372124	214.096471254106	229.441821152106	236.15730005794	262.909431000001	269.740036312014
chr1	38004360	38006120	1761	*	97.3573637751161	140.011536730296	132.841931039144	95.759084768865	98.5942777649193	89.0254789504301	123.511494684261	99.0919478439611	118.305939031555	99.2036241879077	119.793410092742	108.901256896155
chr1	38011720	38013870	2151	*	520.419362725166	571.337399883304	642.954946229456	464.560965297602	499.770994187694	487.16720425652	406.42671327727	442.658920295651	447.411551246607	652.28577673996	659.393814846776	655.082945329176
chr1	38028030	38030940	2911	*	173.473120908389	140.011536730296	215.203928283413	163.049252444284	168.856866516931	203.604567599595	166.793300513789	167.082043444927	181.402439848384	184.360717517351	256.548718959678	169.215799177102
chr1	38044750	38048800	4051	*	1056.76993043172	811.841087976474	854.173616581694	586.200883787782	593.832201710548	696.541941788087	489.823363534165	439.042425848791	473.940761817319	650.529960382651	597.906931790324	665.135369042667
chr1	38062800	38064600	1801	*	49.5637488309682	37.2611347749981	35.8673213805688	38.8212505819723	73.6623914335604	62.6475592614138	60.1722666410504	60.0338078178743	54.4924325236252	76.3780115429024	51.9458149959679	36.8588869494677
chr1	38135300	38139980	4681	*	60.18455215189	70.0057683651479	61.1072882780061	126.816085234443	91.7946724018214	88.2011689601484	126.678456086422	123.684110082608	135.514075617963	68.4768379350159	82.6892565241937	52.7752244958288
chr1	38246160	38248050	1891	*	33.6325438495856	49.6815130333308	43.8378372429174	130.69821029264	96.3277426438866	103.03874878522	28.5026526194449	42.6746344729468	45.8883642304212	79.8896442575186	76.3285444838711	80.4193897079296
chr1	38258170	38259000	831	*	21.2416066418435	39.5193853674222	30.5536441390031	77.6425011639446	45.3307024206525	70.8906591642314	22.1687298151238	20.9756677917874	20.7931650419096	67.5989297563619	50.8856963225808	46.0736086868346
chr1	38443260	38445830	2571	*	146.921112606084	110.654279028782	146.126124143058	112.58162668772	156.390923351251	140.957008338181	63.3392280432109	51.3542211454105	48.0393813037223	55.3082152552052	89.0499685645163	56.9637343764501
chr1	38451420	38452300	881	*	42.483213283687	33.8737588863619	49.1515144844832	29.7629587795121	37.3978294970383	26.3779196890163	28.5026526194449	24.5921622386473	38.7183073194179	32.4826026101999	24.3827294879033	17.5917414986096
chr1	38577340	38578930	1591	*	53.1040166046088	31.6155082939378	45.1662565533089	54.3497508147612	49.8637726627178	40.3911895238063	48.5600748331284	44.8445311410627	39.4353130105183	34.238418967508	46.6452216290324	42.7228007823376
chr1	38685600	38687310	1711	*	42.483213283687	55.3271395143911	55.7936110364404	113.875668373785	70.2625887520114	87.3768589698666	54.8939976374495	39.0581400260869	68.8325463456319	55.3082152552052	74.2083071370969	60.3145422809472
chr1	38727170	38728700	1531	*	38.9429455100464	57.5853901068152	50.4799337948746	46.5855006983668	58.9299131468483	55.2287693488779	103.454072470578	89.6890622821254	80.3046374032372	71.1105624709781	55.1261710161292	55.2883304242016
chr1	38783270	38785010	1741	*	201.795263097513	181.789172690142	160.738736557364	93.1710013967335	86.1283345992398	110.457538697756	95.0088420648164	111.388028963285	96.0787626074445	76.3780115429024	99.6511552983873	67.8538600660656
chr1	38803540	38805010	1471	*	61.9546860387102	59.8436406992394	54.4651917260489	91.8769597106678	53.2635753442667	73.3635891350767	100.287111068417	84.6259700565216	80.3046374032372	68.4768379350159	80.5690191774195	66.178456113817
chr1	38817770	38819140	1371	*	47.7936149441479	55.3271395143911	63.764126898789	77.6425011639446	75.928926554593	96.444268862966	90.7862268619357	78.8395789415457	92.4937341519428	86.912909686751	67.8475950967743	61.9899462331957
chr1	38858430	38860990	2561	*	592.994852084798	586.016028734061	705.390653817853	498.206049135311	483.905248340466	543.22028359568	527.826900360091	478.100565874878	454.581608157611	554.83796890936	567.163490262098	541.9931785524
chr1	38872480	38874280	1801	*	488.556952762401	474.232624409067	516.755111742269	395.976755936118	380.777900333481	424.519644995107	433.873712095995	360.926145796618	341.294708963758	377.500516821242	367.861179665323	416.33788213376
chr1	38989170	38993270	4101	*	725.75489359632	700.057683651479	767.826361406251	612.081717509097	564.367245137124	669.339712108789	620.724434823467	532.347982577777	502.620989461333	549.570519837436	583.065270362905	655.082945329176
chr1	39025400	39028200	2801	*	192.944593663412	203.242553318171	195.277638627541	173.40158593281	193.78875284829	184.645437823114	165.737646713069	138.87338675942	159.892269115374	226.500310092745	248.067769572581	196.859964389203
chr1	39080190	39083090	2901	*	265.520083023044	273.248321683319	280.296474492593	288.571295992661	232.319849905844	230.806797278893	274.469988187247	266.173991288888	259.55606017832	311.657403422188	375.282010379033	276.441652121008
chr1	39097850	39099460	1611	*	123.90937207742	126.462033175751	188.635542075584	161.755210758218	179.056274561578	170.632167988324	163.626339111628	178.654825674879	186.421479686086	180.849084802734	174.919581108871	165.02728929648
chr1	39102220	39106760	4541	*	382.348919553183	356.803593603012	375.942664840777	309.275962969713	286.716692810627	292.630046550025	411.704982280871	328.377695774878	341.294708963758	314.29112795815	376.34212905242	336.756194401955
chr1	39106810	39109010	2201	*	70.8053554728117	74.5222695499962	73.0630620715291	47.8795423844325	40.7976321785873	50.2829094071874	88.6749192604953	71.6065900478259	60.9454837435282	69.35474611367	68.9077137701615	54.4506284480773
chr1	39170730	39171350	621	*	14.1610710945623	19.1951300356051	21.254708966263	27.1748754073806	20.3988160892936	19.7834397667622	32.7252678223257	32.5484500217391	33.6992674817156	28.0930617169296	12.7214240806452	23.4556553314795
chr1	39267250	39270320	3071	*	145.150978719264	142.26978732272	171.366091040495	159.167127386086	130.325769459376	150.02441823128	143.568916897945	133.810294533816	157.024246350973	167.680462122924	147.356495600807	155.812567559114
chr1	39271960	39272960	1001	*	35.4026777364059	32.7446335901498	51.8083531052661	40.115292268038	37.3978294970383	52.7558393780327	53.8383438367293	36.1649444685989	45.1713585393209	48.2849498259728	48.7654589758066	34.3457810210949
chr1	39398180	39400560	2381	*	49.5637488309682	55.3271395143911	78.3767393130948	72.4663344196816	61.1964482678809	56.8773893294415	109.787995274899	79.5628778309177	83.8896658587389	62.3314806844376	64.667239076613	48.5867146152074
chr1	39406840	39410460	3621	*	909.848817825631	905.558487562075	907.310388997352	715.605052394356	689.026676793918	714.676761574286	809.68646515238	733.425073823187	699.797554513924	631.215980452262	704.978917802421	669.323878923289
chr1	39490320	39493030	2711	*	159.312049813826	169.36879443181	152.768220695015	157.873085700021	172.25666919848	129.416668474236	178.405492321711	197.46059679855	196.459559361491	180.849084802734	186.580886516129	190.996050556333
chr1	39558520	39560280	1761	*	23.0117405286638	24.8407565166654	10.6273544831315	62.1140009311557	57.796645586332	33.7967096015522	65.4505356446513	40.5047378048308	64.5305121990299	121.151328654259	126.154122133065	136.545422108255
chr1	39574320	39577990	3671	*	295.612359098989	247.278439870442	212.54708966263	279.513004190201	209.654498695518	240.698517162274	272.358680585807	224.945954594685	263.141088633822	276.541076276026	261.849312326614	287.331777810623
chr1	39605770	39608980	3211	*	61.9546860387102	60.9727659954514	66.4209655195719	90.5829180246021	77.0621941151093	86.5525489795848	68.6174970468118	62.2037044859902	55.9264439058259	83.4012769721348	77.3886631572582	80.4193897079296
chr1	39653260	39654180	921	*	54.8741504914291	56.4562648106032	92.9893517274006	71.1722927336159	54.396842904783	49.4585994169056	61.2279204417706	39.0581400260869	55.9264439058259	90.4245424013672	53.005933669355	72.0423699466869
chr1	39671230	39672670	1441	*	67.2650876991711	47.4232624409067	39.8525793117431	67.2901676754187	73.6623914335604	76.6608290962037	130.901071289303	77.3929811628017	79.5876317121369	79.0117360788646	75.268425810484	63.6653501854442
chr1	39688520	39692880	4361	*	389.429455100464	482.136501482551	496.828822086398	455.502673495142	407.976321785873	420.398095043698	516.214708552169	401.430883601448	438.090477262303	542.547254408203	562.92301556855	532.778456815033
chr1	39719990	39720950	961	*	46.0234810573276	67.7475177727238	62.4357075883976	72.4663344196816	64.5962509494299	64.2961792419773	29.5583064201651	25.3154611280193	30.1142390262139	34.238418967508	55.1261710161292	31.8326750927221
chr1	39738130	39739700	1571	*	145.150978719264	146.786288507568	179.336606902844	161.755210758218	188.122415045708	185.469747813396	164.681992912348	154.785962325603	174.949388628481	147.48857401388	190.821361209678	180.943626842841
chr1	39787840	39790010	2171	*	61.9546860387102	95.9756501780254	85.018835865052	111.287585001654	82.7285319176909	83.2553090184578	158.348070108027	97.6453500652172	98.9467853718458	126.418777726183	110.252342032258	85.4456015646751
chr1	39816620	39817590	971	*	38.9429455100464	24.8407565166654	42.509417932526	34.9391255237751	27.1984214523915	32.9723996112704	44.3374596302477	27.4853577961352	34.4162731728159	24.5814290023134	27.5630855080646	34.3457810210949
chr1	39844740	39846670	1931	*	31.8624099627653	25.9698818128775	45.1662565533089	62.1140009311557	69.1293211914951	58.526009310005	83.3966502568944	81.0094756096616	108.26785935615	46.5291334686647	51.9458149959679	46.9113106629589
chr1	39882330	39884180	1851	*	265.520083023044	224.695933946201	239.115475870459	207.046669770519	233.453117466361	192.888537725932	193.184645531793	151.892766768116	160.609274806474	237.913116415248	230.045752125001	207.750090078818
chr1	39884810	39888770	3961	*	369.957982345441	300.347328792409	413.138405531737	383.03633907546	371.711759849351	255.536096987346	289.24914139733	222.77605792657	242.347923591912	316.046944315458	344.538568850807	359.37414775731
chr1	39896260	39903370	7111	*	929.320290580654	931.528369374952	1008.2702565871	911.005346990283	835.218192100523	805.35086050528	754.79246751493	703.769819358936	719.156708173633	763.780115429024	710.279511169357	736.34003701323
chr1	39954480	39956560	2081	*	313.313697967192	298.089078199985	381.256342082343	296.335546109055	342.246803275927	304.17038641397	280.803910991569	240.135231271497	281.783236602431	284.442249883912	306.374296608872	320.839856855594
chr1	40039170	40041680	2511	*	621.316994273923	545.367518070427	657.567558643762	527.969007914823	575.699920742287	593.503193002867	591.166128403302	515.712108122221	529.150200032045	589.954296055522	495.075420471775	587.229085263111
chr1	40096120	40098430	2311	*	246.048610268021	217.921182168928	301.551183458856	265.278545643477	266.317876721334	249.765927055373	187.906376528192	218.436264590338	228.007809769906	266.884086310831	242.767176205646	251.31059283728
chr1	40160250	40163420	3171	*	343.405974043137	338.737588863619	362.658471736862	247.161962038557	285.583425250111	347.034505908621	329.363985824697	284.97976241256	289.670299204534	294.099239849107	346.658806197581	308.27432721373
chr1	40256590	40259110	2521	*	548.741504914291	584.886903437849	625.685495194367	522.79284117056	533.769021003184	546.517523556807	426.484135490954	382.625112477777	385.032056120878	430.175007540485	475.993284350808	458.222980939974
chr1	40314220	40317820	3601	*	58.4144182650697	81.2970213272686	87.6756744858349	97.0531264549308	95.1944750833703	98.0928888435295	161.515031510188	104.878338958937	116.154921958254	116.761787760989	97.5309179516131	80.4193897079296
chr1	40337970	40339370	1401	*	38.9429455100464	42.9067612560584	34.5389020701774	69.8782510475502	37.3978294970383	42.0398095043698	40.1148444273669	27.4853577961352	58.7944666702272	49.1628580046268	46.6452216290324	57.8014363525744
chr1	40372860	40375800	2941	*	626.627395934384	549.884019255275	677.493848299633	493.029882391048	479.372178098401	552.287693488779	464.48767231688	425.299746950724	440.241494335604	536.401897157625	433.588537415324	526.914542982163
chr1	40404470	40406030	1561	*	38.9429455100464	40.6485106636343	50.4799337948746	28.4689170934464	32.8647592549731	33.7967096015522	17.9461146122431	28.9319555748792	28.6802276440133	28.0930617169296	36.0440348951614	38.5342909017162
chr1	40449130	40452120	2991	*	605.38578929254	539.721891589366	657.567558643762	591.377050532045	539.435358805765	599.27336293484	365.256215049183	339.95047800483	342.011714654858	473.192508294533	478.113521697582	467.437702677341
chr1	40476620	40478390	1771	*	166.392585361108	161.464917358325	162.067155867755	147.520752211495	141.658445064539	117.876328610292	161.515031510188	114.281224520773	111.135882120551	141.343216763302	139.935664887097	123.142190490267
chr1	40507280	40509360	2081	*	70.8053554728117	67.7475177727238	50.4799337948746	130.69821029264	91.7946724018214	85.7282389893031	79.1740350540137	91.8589589502413	115.437916267153	25.4593371809675	44.5249842822582	58.6391383286986
chr1	40529630	40533430	3801	*	283.221421891247	228.083309834837	239.115475870459	219.987086631176	186.989147485192	177.226647910578	206.908144941156	133.086995644444	201.478599199193	228.256126450053	243.827294879033	225.341831577428
chr1	40648300	40650440	2141	*	47.7936149441479	76.7805201424203	69.0778041403547	56.9378341868927	78.1954616756256	61.823249271132	71.7844584489724	67.990095600966	76.0026032566352	108.860614153102	95.4106806048389	72.0423699466869
chr1	40662510	40666530	4021	*	304.46302853309	293.572577015137	277.63963587181	366.213797156605	328.647592549731	270.373676812417	292.41610279949	230.732345709661	260.273065869421	254.593371809675	293.652872528227	286.494075834499
chr1	40668770	40669830	1061	*	42.483213283687	25.9698818128775	53.1367724156575	36.2331672098408	55.5301104652994	37.0939495626792	74.9514198511329	47.7377266985506	63.0965008168292	35.9942353248161	44.5249842822582	42.7228007823376
chr1	40690590	40692960	2371	*	773.548508540468	775.709078497688	911.295646928526	895.476846757495	693.559747035984	773.202770884291	667.173202055155	606.124469293718	623.077945566189	671.599756670349	730.421765963711	673.51238880391
chr1	40707990	40711380	3391	*	311.543564080372	309.380331162105	373.285826219994	269.160670701675	245.91906063204	257.184716967909	255.468219774284	247.368220165217	276.047191073628	286.19806624122	239.586820185484	271.415440264262
chr1	40781980	40784600	2621	*	155.771782040186	126.462033175751	135.498769659927	131.992251978706	125.792699217311	122.822188551982	135.123686492183	125.130707861352	144.118143911167	134.31995133407	160.077919681452	118.953680609646
chr1	40846730	40848110	1381	*	24.7818744154841	35.002884182574	26.5683862078287	34.9391255237751	15.8657458472284	22.2563697376075	39.0591906266467	30.3785533536231	48.0393813037223	52.674490719243	72.0880697903227	49.4244165913317
chr1	40849750	40851000	1251	*	49.5637488309682	58.7145154030273	53.1367724156575	40.115292268038	67.9960536309788	69.2420391836679	68.6174970468118	43.3979333623187	39.4353130105183	44.7733171113566	55.1261710161292	41.8850988062133
chr1	40861140	40863020	1881	*	237.197940833919	175.01442091287	188.635542075584	216.104961572979	206.254696013969	190.415607755087	317.751794016775	246.644921275845	321.935555304049	258.982912702945	219.44456539113	220.315619720682
chr1	40978170	40982050	3881	*	1270.95613073697	1079.44378317873	1228.78786211208	951.120639258321	920.213259139246	1032.03610783276	926.86403703232	818.051043879708	897.691125257616	940.239659338488	826.892565241937	996.865351587877
chr1	41002720	41004300	1581	*	10.6208033209218	24.8407565166654	41.1809986221346	31.0570004655778	46.4639699811688	32.9723996112704	88.6749192604953	58.5872100391303	65.2475178901302	43.8954089327025	54.0660523427421	45.2359067107104
chr1	41240680	41243290	2611	*	355.796911250879	305.992955273469	389.226857944691	328.686588260699	290.116495492176	285.211256637489	348.36575423766	321.144706881159	325.520583759551	296.732964385069	312.735008649194	277.279354097132
chr1	41267380	41269010	1631	*	54.8741504914291	56.4562648106032	59.7788689676147	76.3484594778789	90.6614048413051	74.1878991253584	36.9478830252064	67.990095600966	55.9264439058259	61.4535725057835	65.7273577500002	51.9375225197045
chr1	41282470	41283630	1161	*	14.1610710945623	24.8407565166654	39.8525793117431	34.9391255237751	35.1312943760057	26.3779196890163	44.3374596302477	39.7814389154588	39.4353130105183	46.5291334686647	51.9458149959679	33.5080790449706
chr1	41285470	41287390	1921	*	122.1392381906	77.9096454386324	118.229318624838	122.933960176246	124.659431656794	110.457538697756	95.0088420648164	89.6890622821254	115.437916267153	157.145563979075	144.176139580645	133.194614203758
chr1	41314610	41316060	1451	*	54.8741504914291	65.4892671802997	55.7936110364404	98.3471681409965	82.7285319176909	61.823249271132	62.2835742424908	72.3298889371979	56.6434495969262	58.8198479698214	72.0880697903227	77.9062837795568
chr1	41341520	41342940	1421	*	42.483213283687	19.1951300356051	27.8968055182202	50.467625756564	70.2625887520114	68.4177291933861	47.5044210324082	30.3785533536231	28.6802276440133	41.2616843967404	45.5851029556453	48.5867146152074
chr1	41357340	41358640	1301	*	38.9429455100464	33.8737588863619	42.509417932526	42.7033756401695	56.6633780258157	42.0398095043698	41.1704982280871	41.2280366942028	46.6053699215216	50.0407661832809	51.9458149959679	54.4506284480773
chr1	41358740	41363400	4661	*	1078.01153707356	851.360473343896	1021.55444969102	860.537721233719	931.545934744409	924.051499105853	868.80307799271	755.847339393718	747.119930126546	777.826646287489	940.325263294357	826.811850434651
chr1	41364310	41367460	3151	*	84.9664265673741	99.3630260666616	131.513511728752	177.283710991007	188.122415045708	163.213378075789	156.236762506587	118.621017857005	142.684132528966	143.976941299264	159.017801008065	139.058528036628
chr1	41370900	41372640	1741	*	37.1728116232262	29.3572577015136	35.8673213805688	32.3510421516436	56.6633780258157	46.9856694460603	45.3931134309678	33.271748911111	46.6053699215216	42.1395925753944	48.7654589758066	22.6179533553552
chr1	41380360	41382220	1861	*	53.1040166046088	71.13489366136	70.4062234507462	141.050543781166	139.391909943507	126.119428513109	152.014147303706	83.9026711671496	118.305939031555	111.494338689064	146.29637692742	117.278276657397
chr1	41385340	41388360	3021	*	79.6560249069132	54.198014218179	81.0335779338777	103.523334885259	89.5281372807888	85.7282389893031	133.012378890743	117.897718967633	161.326280497575	132.564134976762	131.4547155	98.8488331826634
chr1	41393390	41396810	3421	*	223.036869739357	240.50368809317	264.355442767896	269.160670701675	259.518271358236	230.806797278893	232.24383615844	200.353792356038	193.59153659709	300.244597099685	289.412397834678	273.928546192635
chr1	41398590	41400070	1481	*	33.6325438495856	29.3572577015136	55.7936110364404	72.4663344196816	57.796645586332	57.7016993197232	105.565380072018	61.4804055966182	73.8515861833342	59.6977561484754	61.4868830564518	61.1522442570714
chr1	41403570	41405480	1911	*	219.496601965716	232.599811019685	232.473379318502	236.809628550031	236.852920147909	234.10403724002	221.687298151238	191.674205683574	184.270462612785	269.517810846794	279.871329774194	247.122082956659
chr1	41464570	41465380	811	*	42.483213283687	38.3902600712102	34.5389020701774	67.2901676754187	58.9299131468483	70.8906591642314	9.50088420648164	14.4659777874396	13.6231081309063	39.5058680394323	38.1642722419356	44.3982047345861
chr1	41474210	41475360	1151	*	21.2416066418435	23.7116312204533	42.509417932526	47.8795423844325	38.5310970575547	36.2696395723975	79.1740350540137	96.9220511758452	86.7576886231402	48.2849498259728	56.1862896895163	41.8850988062133
chr1	41482040	41484080	2041	*	31.8624099627653	25.9698818128775	71.7346427611376	38.8212505819723	50.9970402232341	51.1072193974691	54.8939976374495	39.7814389154588	60.9454837435282	71.1105624709781	77.3886631572582	65.3407541376928
chr1	41485930	41487420	1491	*	67.2650876991711	71.13489366136	85.018835865052	50.467625756564	67.9960536309788	46.1613594557786	114.01061047778	71.6065900478259	96.0787626074445	57.9419397911673	68.9077137701615	87.1210055169237
chr1	41495700	41497100	1401	*	42.483213283687	71.13489366136	46.4946758637003	71.1722927336159	60.0631807073646	52.7558393780327	93.9531882640962	72.3298889371979	49.4733926859229	78.1338279002105	72.0880697903227	47.7490126390832
chr1	41660730	41663380	2651	*	318.624099627653	301.476454088621	257.713346215939	188.930086165599	254.985201116171	230.806797278893	206.908144941156	192.397504572946	240.196906518611	246.692198201788	219.44456539113	238.745063195416
chr1	41712750	41715530	2781	*	60.18455215189	92.5882742893892	98.3030289689664	95.759084768865	94.061207522854	91.4984089212754	73.8957660504128	95.4754533971012	118.305939031555	114.128063225027	87.9898498911292	85.4456015646751
chr1	41734560	41736220	1661	*	74.3456232464523	85.8135225121168	69.0778041403547	89.2888763385363	87.2616021597561	113.754778658883	143.568916897945	135.980191201932	136.231081309063	122.029236832913	96.470799278226	113.089766776776
chr1	41741550	41742730	1181	*	30.092276075945	45.1650118484825	54.4651917260489	33.6450838377093	58.9299131468483	53.5801493683144	20.0574222136835	27.4853577961352	22.2271764241103	26.3372453596215	31.803560201613	23.4556553314795
chr1	41783010	41784180	1171	*	63.7248199255305	44.0358865522705	63.764126898789	36.2331672098408	41.9308997391036	51.9315293877509	35.8922292244862	40.5047378048308	46.6053699215216	35.116327146162	24.3827294879033	55.2883304242016
chr1	41861540	41863520	1981	*	60.18455215189	51.9397636257549	55.7936110364404	43.9974173262353	50.9970402232341	41.215499514088	48.5600748331284	55.6940144816424	73.1345804922339	55.3082152552052	50.8856963225808	54.4506284480773
chr1	41916190	41920880	4691	*	819.571989597796	751.997447277234	769.154780716642	487.853715646785	568.900315379189	574.544063226387	522.54863135649	531.624683688405	509.074040681236	555.715877088014	514.157556592743	541.155476576276
chr1	42034200	42036830	2631	*	555.822040461572	561.175272217396	609.74446346967	477.501382158259	456.706826888074	493.761684178774	538.383438367293	475.930669206762	491.865904094828	454.756436542798	451.610554862904	496.75727184169
chr1	42046580	42047840	1261	*	21.2416066418435	46.2941371446946	41.1809986221346	67.2901676754187	73.6623914335604	58.526009310005	27.4469988187247	36.1649444685989	38.7183073194179	43.0175007540485	62.5470017298389	51.0998205435802
chr1	42172760	42174130	1371	*	35.4026777364059	47.4232624409067	39.8525793117431	37.5272088959066	31.7314916944568	40.3911895238063	47.5044210324082	38.3348411367149	54.4924325236252	41.2616843967404	41.3446282620969	45.2359067107104
chr1	42176900	42178650	1751	*	51.3338827177885	41.7776359598463	35.8673213805688	15.5285002327889	20.3988160892936	23.0806797278893	44.3374596302477	33.271748911111	25.812204879612	42.1395925753944	36.0440348951614	22.6179533553552
chr1	42332490	42336340	3851	*	711.593822501758	659.409172987845	653.582300712587	586.200883787782	591.565666589516	622.354042662729	432.818058295275	463.634588087439	426.618386204698	495.140212760884	537.480167407259	583.878277358613
chr1	42348000	42349050	1051	*	88.5066943410147	88.071773104541	75.7199006923119	119.051835118048	55.5301104652994	96.444268862966	63.3392280432109	62.9270033753622	66.6815292723309	80.7675524361726	92.2303245846776	100.524237134912
chr1	42379260	42381910	2651	*	584.144182650697	532.947139812094	576.533980709884	385.624422447592	379.644632772965	398.966035296372	324.085716821096	296.552544642511	327.671600832852	387.157506786436	402.845095887098	419.688690038257
chr1	42418030	42419250	1221	*	35.4026777364059	47.4232624409067	38.5241600013517	18.1165836049204	14.7324782867121	23.904989718171	24.2800374165642	23.1455644599033	20.0761593508093	20.1918881090432	40.2845095887098	30.1572711404736
chr1	42419250	42422160	2911	*	198.254995323873	146.786288507568	282.953313113376	266.572587329543	257.251736237203	258.009026958191	204.796837339715	188.781010126086	221.554758550003	190.506074767929	228.985633451613	258.849910622398
chr1	42422310	42424340	2031	*	159.312049813826	145.657163211356	160.738736557364	134.580335350837	132.592304580409	131.889598445082	83.3966502568944	61.4804055966182	71.7005691100332	89.5466342227132	75.268425810484	97.1734292304149
chr1	42455390	42457460	2071	*	228.347271399818	239.374562796957	251.071249663982	173.40158593281	167.723598956414	159.916138114661	207.963798741876	151.892766768116	174.232382937381	107.104797795794	137.815427540323	98.0111312065391
chr1	42462090	42464400	2311	*	568.212977669314	573.595650475728	560.592948985187	508.558382623837	454.440291767042	468.20807448004	481.378133128403	386.241606924637	484.695847183824	466.169242865301	480.233759044356	525.239139029915
chr1	42657130	42659870	2741	*	380.578785666363	370.353097157557	361.330052426471	257.514295527083	305.982241339405	356.10191580172	330.419639625417	312.465120208695	284.651259366832	331.849291531231	358.320111604839	349.321724043819
chr1	42680400	42684910	4511	*	1430.2681805508	1257.84557998024	1373.58556694475	1138.75668373785	1051.67229615914	1131.77761665686	956.422343452485	796.352077198549	973.693728514251	919.169863050791	874.597905544357	1130.05996579164
chr1	42740790	42744270	3481	*	49.5637488309682	48.5523877371187	77.0483200027034	76.3484594778789	65.7295185099462	56.0530793391597	100.287111068417	78.1162800521737	94.6447512252438	79.0117360788646	69.9678324435485	54.4506284480773
chr1	42763730	42768540	4811	*	1416.10710945623	1265.74945705372	1499.78540143193	1112.87585001654	1016.54100178313	1056.76540754122	1006.03807208633	959.817626196616	954.334574854542	990.280425521769	1033.61570655242	1081.47325117643
chr1	42815640	42818730	3091	*	608.926057066181	597.307281696182	650.925462091804	525.380924542692	452.173756646009	426.16826497567	460.265057113999	444.828816963767	410.12725530939	467.047151043955	416.62663864113	532.778456815033
chr1	42845670	42847410	1741	*	315.083831854012	337.608463567407	326.791150356294	257.514295527083	286.716692810627	290.15711657918	276.581295788688	303.785533536231	314.048492701945	323.948117923345	304.254059262097	293.195691643493
chr1	42922840	42925880	3041	*	56.6442843782494	66.6183924765117	75.7199006923119	261.39642058528	278.783819887013	261.306266919318	202.685529738275	179.378124564251	193.59153659709	235.279391879286	212.02373467742	184.294434747339
chr1	42957030	42960140	3111	*	623.087128160743	613.115035843151	634.984430367107	553.849841636138	573.433385621255	543.22028359568	658.727971649394	585.872100391303	633.116025241593	559.22750980263	537.480167407259	604.82082676172
chr1	43073570	43074390	821	*	17.7013388682029	39.5193853674222	37.1957406909602	51.7616674426297	39.664364618071	39.5668795335245	39.0591906266467	36.1649444685989	36.5672902461169	43.8954089327025	63.6071204032259	42.7228007823376
chr1	43147220	43148200	981	*	74.3456232464523	79.0387707348444	103.616706210532	63.4080426172214	67.9960536309788	70.0663491739496	161.515031510188	134.533593423188	154.873229277672	92.1803587586753	133.574952846774	106.388150967782
chr1	43171270	43173440	2171	*	235.427806947099	290.1852011265	288.266990354942	243.27983698036	223.253709421714	221.739387385794	257.579527375724	235.795437935265	246.649957738514	238.791024593902	230.045752125001	263.876122479144
chr1	43226580	43227890	1311	*	40.7130793968667	50.8106383295429	46.4946758637003	33.6450838377093	30.5982241339405	58.526009310005	47.5044210324082	44.8445311410627	53.0584211414246	56.1861234338592	37.1041535685485	43.5605027584618
chr1	43356960	43359580	2621	*	348.716375703598	315.025957643166	329.447988977076	279.513004190201	327.514324989215	292.630046550025	330.419639625417	317.528212434299	281.06623091133	312.535311600842	371.041535685485	310.787433142103
chr1	43366830	43368920	2091	*	215.956334192076	194.209550948475	231.14496000811	204.458586398387	224.38697698223	168.159238017479	247.022989368523	218.436264590338	200.761593508093	169.436278480232	177.039818455646	178.430520914469
chr1	43388320	43390790	2471	*	391.199588987285	360.190969491648	337.418504839425	289.865337678727	262.918074039785	250.590237045655	225.909913354119	195.290700130434	244.498940665213	251.959647273712	270.33026171371	268.902334335889
chr1	43452170	43454740	2571	*	38.9429455100464	48.5523877371187	29.2252248286116	168.225419188547	155.257655790735	138.484078367336	120.344533282101	152.616065657488	138.382098382364	170.314186658886	165.378513048387	153.299461630741
chr1	43528690	43533340	4651	*	428.372400610511	435.842364337857	414.466824842128	350.685296923817	363.778886925737	358.574845772566	401.148444273669	329.824293553622	319.067532539648	413.494752146058	409.20580792742	376.96588925592
chr1	43557980	43559960	1981	*	118.59897041696	101.621276659086	106.273544831315	148.814793897561	108.793685809566	95.6199588726842	89.7305730612155	80.2861767202897	101.097802445147	83.4012769721348	111.312460705645	92.1472173736693
chr1	43563780	43566660	2881	*	63.7248199255305	92.5882742893892	85.018835865052	126.816085234443	121.259628975246	111.281848688038	152.014147303706	145.383076763768	165.628314644177	132.564134976762	136.755308866936	129.006104323137
chr1	43649010	43652060	3051	*	950.561897222497	1105.41366499161	1123.84273659116	993.824014898491	907.747315973567	958.672518697687	818.131695558141	777.546306074877	796.593322812469	864.73955597424	822.652090548389	897.178816429089
chr1	43706360	43708960	2601	*	686.811948086274	613.115035843151	576.533980709884	433.503964832024	475.972375416852	443.478774771587	529.938207961532	522.221798126569	514.810086210038	506.553019083387	504.616488532259	495.081867889441
chr1	43762440	43764800	2361	*	77.8858910200929	114.041654917418	82.3619972442691	71.1722927336159	86.1283345992398	102.214438794938	76.0070736518531	57.1406122603863	74.5685918744345	101.83734872387	91.1702059112905	85.4456015646751
chr1	43836070	43837630	1561	*	23.0117405286638	19.1951300356051	35.8673213805688	42.7033756401695	43.0641672996199	36.2696395723975	45.3931134309678	60.7571067072462	63.8135065079295	35.116327146162	25.4428481612904	30.1572711404736
chr1	43934480	43939080	4601	*	115.058702643319	154.690165581053	201.919735179499	187.636044479533	183.589344803643	152.497348202126	184.739415126032	169.975239002415	168.496337408578	212.45377923428	227.925514778226	163.351885344232
chr1	43945420	43948420	3001	*	624.857262047563	478.749125593915	605.759205538495	494.323924077114	492.971388824596	520.963913858072	514.103400950729	467.251082534298	508.357034990135	519.721641763198	559.742659548388	526.914542982163
chr1	43952520	43953810	1291	*	148.691246492905	198.726052133323	156.75347862619	137.168418722969	171.123401637963	104.687368765784	114.01061047778	89.6890622821254	108.98486504725	121.151328654259	134.635071520162	116.440574681273
chr1	43969010	43970960	1951	*	362.87744679816	429.067612560584	411.809986221346	354.567421982014	328.647592549731	369.290875646229	320.918755418935	322.591304659903	301.142390262139	377.500516821242	360.440348951614	373.615081351423
chr1	43973510	43977320	3811	*	532.810299932908	441.487990818917	518.083531052661	373.978047273	404.576519104324	429.465504936797	435.985019697435	419.513355835748	420.882340675895	433.686640255101	461.151622923388	412.987074229263
chr1	43978130	43980870	2741	*	212.416066418435	223.566808649989	249.74283035359	248.456003724623	242.519257950491	187.942677784241	206.908144941156	219.882862369082	230.158826843207	214.209595591588	201.422547943549	193.509156484705
chr1	43990520	43992640	2121	*	134.530175398342	159.206666765901	208.561831731456	125.522043548377	129.19250189886	156.618898153534	180.516799923151	151.892766768116	172.08136586408	155.389747621767	178.099937129033	145.760143845622
chr1	44029060	44032400	3341	*	568.212977669314	654.892671802997	645.611784850239	529.263049600889	494.104656385113	562.179413372161	583.776551798261	548.983857033332	544.207319545152	528.500723549738	556.562303528227	557.071814122637
chr1	44035630	44037520	1891	*	60.18455215189	63.2310165878756	58.4504496572232	73.7603761057474	72.5291238730441	80.7823790476125	71.7844584489724	52.8008189241545	53.0584211414246	49.1628580046268	72.0880697903227	43.5605027584618
chr1	44047270	44048530	1261	*	28.3221421891247	38.3902600712102	39.8525793117431	32.3510421516436	33.9980268154894	39.5668795335245	38.0035368259266	33.271748911111	37.2842959372173	39.5058680394323	60.4267643830647	50.262118567456
chr1	44212770	44214550	1781	*	150.461380379725	154.690165581053	171.366091040495	142.344585467232	140.525177504023	137.659768377054	147.791532100826	134.533593423188	146.269160984468	170.314186658886	145.236258254033	135.707720132131
chr1	44217630	44218500	871	*	8.85066943410146	40.6485106636343	21.254708966263	38.8212505819723	36.264561936522	47.8099794363421	34.836575423766	30.3785533536231	35.1332788639163	43.0175007540485	40.2845095887098	30.1572711404736
chr1	44238020	44240570	2551	*	53.1040166046088	64.3601418840876	58.4504496572232	117.757793431983	126.925966777827	97.2685788532477	95.0088420648164	54.9707155922704	64.5305121990299	81.6454606148267	85.869612544355	80.4193897079296
chr1	44241090	44242260	1171	*	19.4714727550232	27.0990071090895	34.5389020701774	63.4080426172214	64.5962509494299	65.1204892322591	36.9478830252064	35.441645579227	50.1903983770232	50.9186743619349	48.7654589758066	47.7490126390832
chr1	44249500	44250740	1241	*	28.3221421891247	37.2611347749981	29.2252248286116	59.5259175590242	58.9299131468483	37.918259552961	62.2835742424908	43.3979333623187	48.7563869948226	41.2616843967404	33.9237975483872	29.3195691643493
chr1	44251530	44253190	1661	*	155.771782040186	119.687281398479	104.945125520924	130.69821029264	113.326756051631	134.362528415927	73.8957660504128	68.713394490338	73.1345804922339	84.2791851507888	122.973766112904	97.1734292304149
chr1	44261000	44262270	1271	*	17.7013388682029	22.5825059242413	23.9115475870459	25.8808337213149	49.8637726627178	28.0265396695798	33.7809216230458	32.5484500217391	37.2842959372173	50.0407661832809	30.7434415282259	37.696588925592
chr1	44296030	44297890	1861	*	90.2768282278349	83.5552719196927	107.601964141706	117.757793431983	83.8617994782072	111.281848688038	70.7288046482522	69.43669337971	60.2284780524279	86.912909686751	77.3886631572582	72.0423699466869
chr1	44327430	44328870	1441	*	30.092276075945	29.3572577015136	21.254708966263	21.9987086631176	20.3988160892936	31.3237796307069	54.8939976374495	50.6309222560385	50.1903983770232	50.0407661832809	34.9839162217743	41.8850988062133
chr1	44354230	44356160	1931	*	375.268384005902	424.551111375736	494.171983465615	393.388672563986	332.04739523128	348.683125889185	320.918755418935	355.863053571014	380.013016283176	395.058680394323	406.025451907259	391.206822850032
chr1	44404700	44408160	3461	*	123.90937207742	128.720283768175	192.620800006758	201.870503026256	182.456077243126	200.307327638468	224.854259553399	232.178943488405	195.742553670391	203.67469744774	213.083853350807	230.368043434173
chr1	44417130	44418590	1461	*	60.18455215189	110.654279028782	69.0778041403547	87.9948346524706	103.127348006985	75.836519105922	141.457609296504	144.659777874396	136.231081309063	120.273420475605	91.1702059112905	92.1472173736693
chr1	44505140	44507130	1991	*	30.092276075945	39.5193853674222	21.254708966263	50.467625756564	41.9308997391036	43.6884294849333	69.673150847532	61.4804055966182	48.7563869948226	41.2616843967404	34.9839162217743	49.4244165913317
chr1	44542240	44543770	1531	*	23.0117405286638	22.5825059242413	21.254708966263	29.7629587795121	39.664364618071	21.4320597473258	175.23853091955	156.232560104347	140.533115455665	61.4535725057835	40.2845095887098	47.7490126390832
chr1	44621270	44622680	1411	*	106.208033209218	103.87952725151	91.6609324170092	85.4067512803391	104.260615567501	91.4984089212754	35.8922292244862	33.995047800483	52.3414154503242	64.9652052203997	65.7273577500002	86.2833035407994
chr1	44625220	44625980	761	*	28.3221421891247	24.8407565166654	14.6126124143058	24.5867920352491	27.1984214523915	21.4320597473258	33.7809216230458	32.5484500217391	19.359153659709	28.0930617169296	20.1422547943549	21.7802513792309
chr1	44630680	44633620	2941	*	350.486509590418	371.482222453769	321.477473114728	309.275962969713	288.98322793166	297.575906491715	353.644023241261	259.66430128454	297.557361806638	323.948117923345	284.111804467743	283.143267930002
chr1	44636600	44638720	2121	*	51.3338827177885	42.9067612560584	67.7493848299633	108.699501629522	126.925966777827	98.9171988338112	135.123686492183	167.805342334299	152.722212204371	130.808318619454	167.498750395162	88.7964094691722
chr1	44651580	44653490	1911	*	63.7248199255305	91.4591489931771	77.0483200027034	82.8186679082076	98.5942777649193	82.430999028176	86.563611659055	49.9076233666665	73.1345804922339	62.3314806844376	129.334478153226	89.6341114452965
chr1	44673220	44675440	2221	*	770.008240766827	826.519716827231	862.144132444043	657.373176521398	751.356392622316	685.001601924143	697.78716227604	648.799103766665	675.419361016513	668.088123955732	550.201591487904	580.527469454116
chr1	44730460	44731850	1391	*	56.6442843782494	66.6183924765117	58.4504496572232	73.7603761057474	53.2635753442667	51.9315293877509	81.285342655454	73.0531878265699	105.399836591749	42.1395925753944	61.4868830564518	53.612926471953
chr1	44739330	44740640	1311	*	300.92276075945	226.954184538625	280.296474492593	225.163253375439	219.853906740165	198.658707657904	232.24383615844	224.945954594685	268.877134162625	244.058473665826	272.450499060485	278.954758049381
chr1	44768460	44804760	36301	*	1878.11205391633	1563.83853525371	1685.76410488673	1592.96531554693	1667.0365815195	1653.56584050521	1582.42504727955	1398.13675315604	1421.82228545196	1581.11262975594	1541.41255110484	1382.20826060504
chr1	44806410	44809920	3511	*	127.449639851061	98.2339007704495	130.185092418361	141.050543781166	169.990134077447	147.551488260435	173.12722331811	125.854006750724	153.439217895471	165.046737586961	107.071986012097	121.466786538019
chr1	44812920	44813990	1071	*	47.7936149441479	25.9698818128775	31.8820634493945	18.1165836049204	44.1974348601362	26.3779196890163	32.7252678223257	29.6552544642511	27.2462162618126	27.2151535382756	25.4428481612904	21.7802513792309
chr1	44835890	44836760	871	*	40.7130793968667	24.8407565166654	27.8968055182202	36.2331672098408	35.1312943760057	28.0265396695798	46.448767231688	44.1212322516907	30.1142390262139	32.4826026101999	47.7053403024195	28.481867188225
chr1	44842300	44843950	1651	*	284.991555778067	248.407565166654	245.757572422416	238.103670236097	243.652525511007	216.793527444103	226.965567154839	229.285747930917	238.04588944531	239.668932772556	249.127888245968	257.17450667015
chr1	44985760	44987550	1791	*	244.2784763812	210.017305095444	193.94921931715	221.281128317242	248.185595753073	211.847667502412	245.967335567802	232.902242377777	230.875832534307	223.866585556783	228.985633451613	242.095871099913
chr1	45009960	45015420	5461	*	667.34047533125	692.153806577995	596.460270365755	518.910716112363	566.633780258157	550.639073508216	532.049515562972	569.959524825119	565.000484587062	540.791438050895	598.967050463711	578.852065501868
chr1	45204580	45207640	3061	*	1102.79341148904	950.723499410557	1146.42586486781	804.893928732893	774.021743832642	745.176231214711	747.402890909889	727.638682708211	758.592021184151	687.402103886121	676.355713620969	756.444884440212
chr1	45299940	45301050	1111	*	56.6442843782494	76.7805201424203	63.764126898789	56.9378341868927	67.9960536309788	62.6475592614138	40.1148444273669	56.4173133710144	55.9264439058259	50.9186743619349	73.1481884637098	46.9113106629589
chr1	45302760	45304940	2181	*	495.637488309682	606.340284065878	490.18672553444	436.092048204156	455.573559327558	479.748414343984	458.153749512559	457.124898083091	432.3544317335	409.983119431442	499.315895165324	414.662478181512
chr1	45338800	45341580	2781	*	640.788467028946	680.862553615874	676.165428989242	538.321341403349	596.098736831581	532.504253722017	494.045978737045	488.226750326086	548.509353691754	538.157713514933	588.36586372984	593.930701072105
chr1	45489920	45491830	1911	*	962.952834430239	788.12945675602	955.133484171444	706.546760591896	660.694987781011	678.407122001889	581.66524419682	583.702203723187	559.264439058259	707.593991995165	773.886631572582	692.779534254768
chr1	45499140	45500830	1691	*	440.763337818253	531.818014515882	490.18672553444	383.03633907546	396.64364618071	380.006905519892	345.1987928355	363.096042464733	390.768101649681	448.61107929222	464.331978943549	427.228007823376
chr1	45520400	45523050	2651	*	146.921112606084	245.020189278018	191.292380696367	282.101087562332	203.988160892936	183.821127832833	268.136065382926	248.814817943961	242.347923591912	263.372453596215	168.558869068549	209.425494031067
chr1	45550320	45552240	1921	*	281.451288004427	293.572577015137	321.477473114728	238.103670236097	225.520244542746	236.576967210865	228.021220955559	240.858530160869	243.064929283013	237.035208236594	270.33026171371	258.012208646274
chr1	45569730	45570970	1241	*	28.3221421891247	57.5853901068152	61.1072882780061	49.1735840704983	45.3307024206525	54.4044593585962	49.6157286338486	60.7571067072462	37.2842959372173	61.4535725057835	72.0880697903227	50.262118567456
chr1	45582110	45587040	4931	*	1016.05685103485	990.24288477798	1077.34806072746	852.773471117325	846.550867705686	911.686849251627	1010.26068728921	908.463405051206	910.597227697422	969.210629234072	943.505619314518	943.252425115924
chr1	45684670	45688780	4111	*	1387.78496726711	1352.69210486205	1466.57491867215	1150.40305891245	1194.46400878419	1108.69693692897	1029.26245570218	1024.19122735072	929.23937566603	1006.08277273754	1105.70377634274	1131.73536974388
chr1	45749560	45752170	2611	*	454.924408912815	389.548227193162	431.736275877217	298.923629481187	332.04739523128	336.318476034958	401.148444273669	344.290271341062	391.485107340781	317.802760672766	350.89928089113	337.593896378079
chr1	45802360	45807510	5151	*	538.120701593369	500.202506221944	527.382466225401	511.146465995969	483.905248340466	417.925165072852	514.103400950729	438.319126959419	471.072739052918	435.442456612409	498.255776491937	509.322801483554
chr1	45862550	45866250	3701	*	194.714727550232	266.473569906047	237.787056560067	160.461169072152	120.126361414729	173.929407949451	137.234994093624	131.6403978657	181.402439848384	133.442043155416	103.891629991936	137.38312408438
chr1	45868060	45869540	1481	*	28.3221421891247	47.4232624409067	73.0630620715291	36.2331672098408	53.2635753442667	41.215499514088	29.5583064201651	22.4222655705313	29.3972333351136	35.116327146162	31.803560201613	25.131059283728
chr1	46033420	46035860	2441	*	65.4949538123508	76.7805201424203	77.0483200027034	72.4663344196816	80.4619967966582	54.4044593585962	63.3392280432109	71.6065900478259	58.0774609791269	57.0640316125133	93.2904432580647	65.3407541376928
chr1	46036400	46038230	1831	*	53.1040166046088	37.2611347749981	30.5536441390031	50.467625756564	54.396842904783	23.904989718171	68.6174970468118	62.2037044859902	65.2475178901302	68.4768379350159	76.3285444838711	56.9637343764501
chr1	46129490	46136000	6511	*	1656.84531806379	1562.7094099575	1618.01472005677	1255.22043548377	1280.59234338343	1374.12475379969	1193.94444861453	1214.41883525555	1079.093565106	1151.81553039411	1120.54543777016	1229.74650095042
chr1	46173070	46174390	1321	*	129.219773737881	117.429030806055	131.513511728752	112.58162668772	156.390923351251	108.808918717192	50.6713824345687	62.2037044859902	53.7754268325249	71.1105624709781	124.033884786291	81.2570916840538
chr1	46179240	46181200	1961	*	122.1392381906	126.462033175751	124.871415176795	107.405459943457	125.792699217311	125.295118522828	97.1201496662568	98.3686489545891	109.701870738351	132.564134976762	120.853528766129	111.414362824527
chr1	46196640	46199450	2811	*	171.702987021568	229.212435131049	208.561831731456	152.696918955758	167.723598956414	147.551488260435	156.236762506587	202.523689024154	220.120747167802	240.54684095121	181.280293149194	145.760143845622
chr1	46202170	46203930	1761	*	130.989907624702	112.912529621206	115.572480004055	103.523334885259	106.527150688533	79.9580690573307	92.897534463376	98.3686489545891	102.531813827347	87.790817865405	76.3285444838711	113.9274687529
chr1	46207910	46230790	22881	*	230.117405286638	250.665815759078	337.418504839425	267.866629015609	336.580465473345	294.278666530588	252.301258372124	234.348840156521	238.04588944531	262.494545417561	360.440348951614	273.090844216511
chr1	46246110	46248930	2821	*	656.719672010329	733.931442537841	698.748557265896	533.145174659086	526.969415640086	590.20595304174	609.112243015545	581.532307055071	519.11212035664	553.082152552052	539.600404754034	597.281508976602
chr1	46300080	46304950	4871	*	847.89413178692	705.70331013254	826.276811063474	636.668509544346	571.166850500222	605.043532866812	540.494745968733	585.148801501931	671.117326869911	646.140419489381	630.770610665324	685.24021646965
chr1	46339200	46342060	2861	*	607.155923179361	464.070496743158	496.828822086398	458.090756867273	447.640686403944	436.884294849333	494.045978737045	481.717060321738	467.487710597417	506.553019083387	532.179574040324	496.75727184169
chr1	46393390	46395620	2231	*	173.473120908389	216.792056872716	155.425059315798	203.164544712322	192.655485287773	169.807857998043	255.468219774284	188.057711236715	211.516678874598	220.354952842167	217.324328044355	220.315619720682
chr1	46404570	46407840	3271	*	100.897631548757	94.8465248818133	119.557737935229	126.816085234443	138.25864238299	125.295118522828	216.409029147637	191.674205683574	162.043286188675	141.343216763302	169.618987741936	117.278276657397
chr1	46446410	46449300	2891	*	100.897631548757	130.978534360599	103.616706210532	120.345876804114	101.994080446468	126.943738503391	99.2314572676971	94.0288556183573	111.135882120551	99.2036241879077	121.913647439516	121.466786538019
chr1	46464180	46465670	1491	*	42.483213283687	62.1018912916635	67.7493848299633	36.2331672098408	47.5972375416852	21.4320597473258	41.1704982280871	49.9076233666665	50.9074040681236	36.8721435034701	37.1041535685485	44.3982047345861
chr1	46465800	46467540	1741	*	189.404325889771	198.726052133323	205.904993110673	124.228001862311	155.257655790735	153.321658192407	184.739415126032	150.446168989372	168.496337408578	144.854849477918	164.318394375	144.084739893374
chr1	46485430	46486290	861	*	46.0234810573276	49.6815130333308	50.4799337948746	62.1140009311557	27.1984214523915	41.215499514088	40.1148444273669	20.9756677917874	32.9822617906153	34.238418967508	34.9839162217743	36.0211849733434
chr1	46488790	46490360	1571	*	72.575489359632	41.7776359598463	53.1367724156575	80.2305845360761	64.5962509494299	42.0398095043698	64.3948818439311	71.6065900478259	55.9264439058259	57.9419397911673	66.7874764233872	58.6391383286986
chr1	46490680	46491740	1061	*	14.1610710945623	20.3242553318171	21.254708966263	24.5867920352491	24.9318863313589	25.5536096987346	22.1687298151238	27.4853577961352	24.3781934974113	26.3372453596215	20.1422547943549	12.565529641864
chr1	46527570	46528800	1231	*	60.18455215189	37.2611347749981	57.1220303468318	45.291459012301	53.2635753442667	49.4585994169056	54.8939976374495	63.6503022647342	60.9454837435282	72.8663788282862	66.7874764233872	51.0998205435802
chr1	46530810	46531840	1031	*	30.092276075945	13.5495035545448	21.254708966263	11.6463751745917	36.264561936522	19.7834397667622	17.9461146122431	22.4222655705313	25.812204879612	32.4826026101999	30.7434415282259	20.1048474269824
chr1	46531970	46534830	2861	*	350.486509590418	336.479338271195	278.968055182202	199.282419654125	209.654498695518	220.09076740523	191.073337930353	207.586781249758	195.742553670391	266.884086310831	232.165989471775	227.8549375058
chr1	46548830	46553670	4841	*	329.244902948575	293.572577015137	317.492215183554	257.514295527083	294.649565734241	250.590237045655	291.36044899877	282.809865744444	288.236287822334	335.360924245847	350.89928089113	309.949731165979
chr1	46553680	46555740	2061	*	109.748300982858	79.0387707348444	61.1072882780061	119.051835118048	95.1944750833703	65.1204892322591	124.567148484982	130.917098976328	108.98486504725	112.372246867718	115.552935399194	118.115978633522
chr1	46556510	46559310	2801	*	154.001648153365	143.398912618932	147.45454345345	133.286293664772	145.058247746088	152.497348202126	169.960261915949	135.25689231256	144.118143911167	121.151328654259	143.116020907258	141.571633965001
chr1	46602870	46605670	2801	*	723.9847597095	670.700425949966	754.542168302337	534.439216345152	516.770007595439	515.1937439261	480.322479327683	460.018093640579	477.525790272821	551.326336194744	515.21767526613	504.296589626808
chr1	46667150	46669340	2191	*	479.706283328299	427.938487264372	401.182631738214	324.804463202502	422.708800072585	344.561575937776	371.590137853504	363.819341354105	362.087874005668	345.895822389696	369.981417012098	354.347935900565
chr1	46718270	46720320	2051	*	417.751597289589	452.779243781038	407.824728290171	323.510421516436	301.449171097339	326.426756151577	314.584832614614	352.969858013526	356.351828476865	312.535311600842	316.975483342743	336.756194401955
chr1	46723900	46725960	2061	*	95.5872298882958	117.429030806055	86.3472551754434	85.4067512803391	118.993093854213	122.822188551982	81.285342655454	90.4123611714974	99.6637910629461	76.3780115429024	108.132104685484	87.9587074930479
chr1	47022990	47025010	2021	*	67.2650876991711	101.621276659086	78.3767393130948	75.0544177918131	106.527150688533	98.0928888435295	120.344533282101	162.018951219323	156.307240659872	100.081532366562	60.4267643830647	67.0161580899413
chr1	47174910	47176300	1391	*	54.8741504914291	66.6183924765117	54.4651917260489	34.9391255237751	50.9970402232341	51.9315293877509	65.4505356446513	71.6065900478259	68.8325463456319	45.6512252900106	78.4487818306453	46.0736086868346
chr1	47178890	47179820	931	*	38.9429455100464	70.0057683651479	46.4946758637003	94.4650430827993	61.1964482678809	82.430999028176	79.1740350540137	91.1356600608694	102.531813827347	52.674490719243	67.8475950967743	64.5030521615685
chr1	47192710	47193840	1131	*	51.3338827177885	57.5853901068152	29.2252248286116	56.9378341868927	60.0631807073646	42.0398095043698	59.1166128403302	46.2911289198067	53.0584211414246	59.6977561484754	58.3065270362905	32.6703770688464
chr1	47223920	47226260	2341	*	77.8858910200929	94.8465248818133	107.601964141706	112.58162668772	87.2616021597561	78.3094490767672	106.621033872738	100.538545622705	110.418876429451	120.273420475605	90.1100872379034	120.629084561894
chr1	47230810	47232630	1821	*	106.208033209218	106.137777843934	75.7199006923119	85.4067512803391	74.7956589940767	47.8099794363421	61.2279204417706	43.3979333623187	55.9264439058259	101.83734872387	78.4487818306453	58.6391383286986
chr1	47312370	47316010	3641	*	860.285068994662	877.330355156773	925.908259342832	630.198301114017	700.359352399082	604.21922287653	637.61489563499	665.434978222221	681.872412236416	703.204451101894	716.640223209679	738.015440965478
chr1	47331850	47336040	4191	*	1267.41586296333	1181.06505983782	1090.63225383137	923.945763850941	928.14613206286	964.44268862966	980.702380869049	870.128563914491	936.409432577034	914.780322157521	885.199092278228	931.524597450184
chr1	47386930	47390830	3901	*	67.2650876991711	68.8766430689359	51.8083531052661	46.5855006983668	72.5291238730441	56.0530793391597	91.8418806626559	58.5872100391303	56.6434495969262	55.3082152552052	60.4267643830647	61.1522442570714
chr1	47415850	47417830	1981	*	109.748300982858	73.3931442537841	79.7051586234862	76.3484594778789	116.72655873318	82.430999028176	99.2314572676971	96.1987522864732	116.154921958254	126.418777726183	126.154122133065	118.115978633522
chr1	47432320	47435000	2681	*	61.9546860387102	70.0057683651479	74.3914813819205	86.7007929664048	91.7946724018214	93.1470289018389	128.789763687862	134.533593423188	92.4937341519428	95.6919914732915	104.951748665323	92.1472173736693
chr1	47436820	47440150	3331	*	184.09392422931	138.882411434084	107.601964141706	164.343294130349	185.855879924675	133.538218425645	248.078643169243	221.329460147826	218.686735785601	178.215360266772	215.204090697581	168.378097200977
chr1	47507630	47509440	1811	*	65.4949538123508	77.9096454386324	74.3914813819205	75.0544177918131	72.5291238730441	75.0122091156402	117.17757187994	78.1162800521737	97.5127739896452	56.1861234338592	71.0279511169356	61.9899462331957
chr1	47532450	47534860	2411	*	123.90937207742	179.530922097718	118.229318624838	133.286293664772	141.658445064539	135.186838406209	198.462914535394	191.674205683574	164.194303261976	165.924645765616	143.116020907258	162.514183368108
chr1	47592270	47594140	1871	*	40.7130793968667	62.1018912916635	39.8525793117431	59.5259175590242	77.0621941151093	70.8906591642314	101.342764869137	81.7327744990336	88.1917000053408	75.5001033642483	66.7874764233872	61.1522442570714
chr1	47696220	47697300	1081	*	17.7013388682029	22.5825059242413	31.8820634493945	31.0570004655778	36.264561936522	40.3911895238063	67.5618432460917	61.4804055966182	77.4366146388359	46.5291334686647	43.4648656088711	41.047396830089
chr1	47707980	47711360	3381	*	155.771782040186	163.723167950749	147.45454345345	194.106252909862	168.856866516931	156.618898153534	233.29948995916	182.271320121739	222.271764241103	191.383982946583	227.925514778226	210.263196007191
chr1	47724680	47727580	2901	*	118.59897041696	142.26978732272	110.258802762489	134.580335350837	125.792699217311	136.01114839649	124.567148484982	136.703490091304	159.892269115374	168.558370301578	166.438631721775	153.299461630741
chr1	47776190	47778440	2251	*	38.9429455100464	60.9727659954514	46.4946758637003	56.9378341868927	62.3297158283972	42.8641194946515	76.0070736518531	86.7958667246375	103.248819518448	62.3314806844376	81.6291378508066	63.6653501854442
chr1	47805720	47807030	1311	*	17.7013388682029	15.8077541469689	31.8820634493945	25.8808337213149	44.1974348601362	23.0806797278893	95.0088420648164	98.3686489545891	72.4175748011335	57.0640316125133	76.3285444838711	77.0685818034325
chr1	47811290	47814980	3691	*	145.150978719264	82.4261466234806	46.4946758637003	103.523334885259	95.1944750833703	83.2553090184578	109.787995274899	101.985143401449	134.797069926862	131.686226798108	136.755308866936	113.089766776776
chr1	47905950	47907870	1921	*	28.3221421891247	47.4232624409067	50.4799337948746	46.5855006983668	66.8627860704625	65.9447992225408	99.2314572676971	75.9463833840578	110.418876429451	36.8721435034701	43.4648656088711	44.3982047345861
chr1	47915820	47916710	891	*	24.7818744154841	9.03300236969651	7.97051586234862	20.7046669770519	14.7324782867121	27.2022296792981	43.2818058295275	19.5290700130434	38.7183073194179	23.7035208236594	30.7434415282259	30.1572711404736
chr1	47934070	47935830	1761	*	28.3221421891247	31.6155082939378	42.509417932526	24.5867920352491	45.3307024206525	26.3779196890163	44.3374596302477	52.8008189241545	62.3794951257289	49.1628580046268	28.6232041814517	43.5605027584618
chr1	47995560	47998430	2871	*	162.852317587467	235.987186908321	207.233412421064	169.519460874612	166.590331395898	174.753717939733	309.306563611013	290.766153527536	256.688037413919	229.134034628707	244.88741355242	201.886176245948
chr1	48024370	48025680	1311	*	17.7013388682029	40.6485106636343	23.9115475870459	43.9974173262353	62.3297158283972	65.9447992225408	65.4505356446513	53.5241178135265	63.8135065079295	79.8896442575186	76.3285444838711	74.5554758750597
chr1	48093670	48094370	701	*	24.7818744154841	27.0990071090895	38.5241600013517	23.2927503491834	52.1303077837504	45.3370494654968	38.0035368259266	36.8882433579709	35.1332788639163	40.3837762180863	60.4267643830647	42.7228007823376
chr1	48108870	48110160	1291	*	53.1040166046088	71.13489366136	51.8083531052661	43.9974173262353	50.9970402232341	51.1072193974691	79.1740350540137	59.3105089285023	45.1713585393209	65.8431133990538	57.2464083629034	60.3145422809472
chr1	48199370	48200840	1471	*	31.8624099627653	39.5193853674222	37.1957406909602	20.7046669770519	10.1994080446468	25.5536096987346	53.8383438367293	49.9076233666665	58.0774609791269	28.0930617169296	40.2845095887098	31.8326750927221
chr1	48201020	48204100	3081	*	93.8170960014755	85.8135225121168	65.0925462091804	100.935251513128	101.994080446468	89.8497889407119	76.0070736518531	66.5434978222221	83.1726601676385	86.912909686751	68.9077137701615	70.3669659944384
chr1	48236280	48237740	1461	*	44.2533471705073	68.8766430689359	62.4357075883976	56.9378341868927	54.396842904783	71.7149691545131	87.6192654597751	84.6259700565216	95.3617569163442	57.0640316125133	60.4267643830647	54.4506284480773
chr1	48469640	48473470	3831	*	633.707931481665	586.016028734061	580.519238641058	555.143883322204	519.036542716472	526.734083790045	537.327784566573	569.959524825119	542.773308162951	498.651845475501	514.157556592743	448.170557226482
chr1	48497630	48500460	2831	*	122.1392381906	109.52515373257	91.6609324170092	131.992251978706	105.393883128017	107.160298736629	76.0070736518531	108.494833405797	91.7767284608425	125.540869547529	103.891629991936	103.037343063285
chr1	48525900	48526920	1021	*	69.0352215859914	71.13489366136	67.7493848299633	76.3484594778789	52.1303077837504	50.2829094071874	99.2314572676971	86.7958667246375	107.55085366505	52.674490719243	73.1481884637098	61.1522442570714
chr1	48532190	48534050	1861	*	56.6442843782494	73.3931442537841	43.8378372429174	56.9378341868927	56.6633780258157	57.7016993197232	45.3931134309678	65.0969000434781	70.9835634189329	50.0407661832809	51.9458149959679	39.3719928778405
chr1	48548980	48549770	791	*	31.8624099627653	39.5193853674222	23.9115475870459	19.4106252909862	14.7324782867121	17.310509795917	13.7234994093624	10.8494833405797	24.3781934974113	21.9477044663513	24.3827294879033	36.0211849733434
chr1	48558300	48559860	1561	*	46.0234810573276	28.2281324053016	25.2399668974373	12.9404168606574	23.7986187708426	26.3779196890163	29.5583064201651	26.0387600173912	22.9441821152106	34.238418967508	38.1642722419356	31.8326750927221
chr1	48572020	48573630	1611	*	76.1157571332726	98.2339007704495	70.4062234507462	89.2888763385363	111.060220930599	105.511678756065	119.288879481381	107.048235627053	98.9467853718458	108.860614153102	94.3505619314518	100.524237134912
chr1	48608920	48613450	4531	*	421.29186506323	406.485106636343	373.285826219994	278.218962504135	354.712746441606	260.481956929036	353.644023241261	324.037902438647	385.032056120878	302.878321635647	297.893347221775	338.431598354204
chr1	48626540	48629750	3211	*	205.335530871154	261.957068721199	183.321864834018	106.111418257391	125.792699217311	109.633228707474	138.290647894344	141.043283427536	121.890967487056	120.273420475605	112.372579379033	165.864991272605
chr1	48643680	48645550	1871	*	81.4261587937335	84.6843972159048	83.6904165546606	54.3497508147612	48.7305051022015	49.4585994169056	66.5061894453715	53.5241178135265	96.7957682985448	70.232654292324	64.667239076613	51.9375225197045
chr1	48665750	48666780	1031	*	56.6442843782494	57.5853901068152	49.1515144844832	56.9378341868927	37.3978294970383	53.5801493683144	24.2800374165642	23.1455644599033	13.6231081309063	44.7733171113566	45.5851029556453	38.5342909017162
chr1	48671230	48672420	1191	*	30.092276075945	51.9397636257549	49.1515144844832	56.9378341868927	47.5972375416852	49.4585994169056	22.1687298151238	24.5921622386473	22.9441821152106	18.4360717517351	37.1041535685485	43.5605027584618
chr1	48672960	48674540	1581	*	17.7013388682029	10.1621276659086	19.9262896558716	12.9404168606574	33.9980268154894	40.3911895238063	33.7809216230458	41.2280366942028	40.1523187016186	34.238418967508	40.2845095887098	10.8901256896155
chr1	48674580	48676390	1811	*	35.4026777364059	40.6485106636343	45.1662565533089	51.7616674426297	46.4639699811688	63.4718692516955	48.5600748331284	36.1649444685989	43.0203414660199	39.5058680394323	32.8636788750001	24.2933573076037
chr1	48676960	48678340	1381	*	70.8053554728117	76.7805201424203	69.0778041403547	94.4650430827993	91.7946724018214	76.6608290962037	89.7305730612155	78.1162800521737	83.1726601676385	57.0640316125133	66.7874764233872	69.5292640183141
chr1	48678450	48681050	2601	*	145.150978719264	127.591158471963	163.395575178147	90.5829180246021	139.391909943507	103.03874878522	100.287111068417	124.40740897198	110.418876429451	100.959440545216	110.252342032258	130.681508275386
chr1	48694140	48696910	2771	*	148.691246492905	180.66004739393	142.140866211884	148.814793897561	146.191515306604	165.686308046634	126.678456086422	105.601637848309	139.816109764565	156.267655800421	153.717207641129	136.545422108255
chr1	48715300	48717220	1921	*	46.0234810573276	68.8766430689359	59.7788689676147	53.0557091286955	58.9299131468483	56.8773893294415	66.5061894453715	62.2037044859902	75.2855975655349	78.1338279002105	116.613054072581	92.9849193497935
chr1	48774020	48778460	4441	*	626.627395934384	582.628652845425	580.519238641058	465.855006983668	446.507418843427	471.505314441167	471.877248921921	493.28984255169	485.412852874925	488.116947331652	409.20580792742	527.752244958288
chr1	48805020	48806960	1941	*	51.3338827177885	62.1018912916635	31.8820634493945	36.2331672098408	47.5972375416852	32.9723996112704	22.1687298151238	23.1455644599033	38.0013016283176	50.0407661832809	41.3446282620969	41.8850988062133
chr1	48874980	48876800	1821	*	84.9664265673741	116.299905509843	115.572480004055	75.0544177918131	79.3287292361419	86.5525489795848	58.06095903961	91.1356600608694	82.4556544765382	78.1338279002105	72.0880697903227	84.6078995885509
chr1	48915480	48917190	1711	*	88.5066943410147	100.492151362874	82.3619972442691	80.2305845360761	81.5952643571746	65.1204892322591	90.7862268619357	88.2424645033814	98.9467853718458	92.1803587586753	97.5309179516131	95.4980252781663
chr1	48947410	48949160	1751	*	177.013388682029	173.885295616658	134.170350349535	146.226710525429	142.791712625055	142.605628318745	92.897534463376	109.218132295169	89.6257113875415	139.587400405994	86.9297312177421	104.712747015533
chr1	49016160	49016970	811	*	42.483213283687	40.6485106636343	38.5241600013517	20.7046669770519	23.7986187708426	21.4320597473258	23.224383615844	13.0193800086956	9.32107398430432	31.6046944315458	28.6232041814517	22.6179533553552
chr1	49186620	49187950	1331	*	21.2416066418435	25.9698818128775	33.2104827597859	10.3523334885259	12.4659431656794	26.3779196890163	76.0070736518531	86.7958667246375	58.0774609791269	69.35474611367	51.9458149959679	73.7177738989354
chr1	49296380	49299260	2881	*	38.9429455100464	29.3572577015136	30.5536441390031	42.7033756401695	46.4639699811688	55.2287693488779	104.509726271298	99.0919478439611	78.8706260210365	75.5001033642483	62.5470017298389	72.8800719228112
chr1	49605150	49606730	1581	*	58.4144182650697	41.7776359598463	38.5241600013517	36.2331672098408	32.8647592549731	28.0265396695798	42.2261520288073	41.2280366942028	39.4353130105183	42.1395925753944	33.9237975483872	45.2359067107104
chr1	50022830	50024870	2041	*	244.2784763812	303.734704681045	216.532347593804	130.69821029264	132.592304580409	121.173568571419	249.134296969963	313.911717987439	321.935555304049	231.767759164669	255.488600286291	270.577738288138
chr1	50047260	50048910	1651	*	47.7936149441479	27.0990071090895	29.2252248286116	54.3497508147612	41.9308997391036	28.0265396695798	84.4523040576146	80.2861767202897	64.5305121990299	61.4535725057835	47.7053403024195	51.0998205435802
chr1	50103610	50104930	1321	*	99.1274976619364	68.8766430689359	91.6609324170092	67.2901676754187	69.1293211914951	73.3635891350767	52.7826900360091	52.8008189241545	51.6244097592239	32.4826026101999	42.404746935484	39.3719928778405
chr1	50105310	50108020	2711	*	51.3338827177885	54.198014218179	83.6904165546606	128.110126920509	117.859826293697	107.160298736629	57.0053052388898	101.985143401449	99.6637910629461	59.6977561484754	53.005933669355	85.4456015646751
chr1	50108050	50112580	4531	*	385.889187326824	451.650118484825	425.09417932526	366.213797156605	420.442264951552	401.438965267217	342.031831433339	392.751296928985	351.332788639163	430.175007540485	410.265926600807	426.390305847251
chr1	50113160	50116960	3801	*	63.7248199255305	63.2310165878756	49.1515144844832	90.5829180246021	114.460023612148	82.430999028176	69.673150847532	71.6065900478259	51.6244097592239	88.6687260440591	66.7874764233872	75.393177851184
chr1	50139130	50140540	1411	*	53.1040166046088	73.3931442537841	35.8673213805688	77.6425011639446	75.928926554593	86.5525489795848	44.3374596302477	46.2911289198067	45.1713585393209	79.8896442575186	72.0880697903227	76.2308798273082
chr1	50182820	50184340	1521	*	15.9312049813826	15.8077541469689	34.5389020701774	72.4663344196816	48.7305051022015	40.3911895238063	46.448767231688	49.9076233666665	50.9074040681236	74.6221951855943	73.1481884637098	47.7490126390832
chr1	50214260	50215230	971	*	8.85066943410146	5.64562648106032	19.9262896558716	15.5285002327889	11.3326756051631	11.5403398639446	23.224383615844	30.3785533536231	27.2462162618126	33.3605107888539	36.0440348951614	56.9637343764501
chr1	50243720	50244720	1001	*	30.092276075945	23.7116312204533	29.2252248286116	36.2331672098408	46.4639699811688	29.6751596501434	25.3356912172844	25.3154611280193	20.0761593508093	24.5814290023134	21.202373467742	35.1834829972192
chr1	50250590	50253080	2491	*	283.221421891247	322.92983471665	286.93857104455	332.568713318896	349.046408639024	325.602446161295	421.205866487353	436.149230291303	406.542226853888	386.279598607782	381.642722419356	406.285458420269
chr1	50261610	50262960	1351	*	47.7936149441479	68.8766430689359	47.8230951740917	50.467625756564	39.664364618071	29.6751596501434	47.5044210324082	44.1212322516907	78.1536203299362	61.4535725057835	71.0279511169356	71.2046679705626
chr1	50275180	50276440	1261	*	46.0234810573276	58.7145154030273	51.8083531052661	98.3471681409965	126.925966777827	101.390128804657	41.1704982280871	47.7377266985506	46.6053699215216	59.6977561484754	71.0279511169356	51.0998205435802
chr1	50278320	50279440	1121	*	79.6560249069132	102.750401955298	81.0335779338777	81.5246262221418	62.3297158283972	89.0254789504301	33.7809216230458	22.4222655705313	26.5292105707123	48.2849498259728	28.6232041814517	33.5080790449706
chr1	50305750	50306670	921	*	10.6208033209218	23.7116312204533	27.8968055182202	20.7046669770519	20.3988160892936	24.7292997084528	24.2800374165642	28.9319555748792	32.2652560995149	39.5058680394323	48.7654589758066	30.1572711404736
chr1	50331530	50334340	2811	*	150.461380379725	121.945531990903	114.244060693664	181.165836049204	207.387963574485	162.389068085507	202.685529738275	248.091519054589	198.610576434792	145.732757656572	171.73922508871	145.760143845622
chr1	50347930	50350230	2301	*	120.36910430378	97.1047754742375	94.3177710377921	86.7007929664048	65.7295185099462	99.741508824093	85.5079578583348	81.7327744990336	98.2297796807455	92.1803587586753	97.5309179516131	92.1472173736693
chr1	50368080	50368880	801	*	51.3338827177885	60.9727659954514	73.0630620715291	51.7616674426297	60.0631807073646	49.4585994169056	48.5600748331284	65.8201989328501	51.6244097592239	39.5058680394323	66.7874764233872	72.8800719228112
chr1	50418280	50421780	3501	*	276.140886343966	287.926950534076	285.610151734159	261.39642058528	283.316890129078	256.360406977627	178.405492321711	177.931526785507	200.044587816993	264.250361774869	260.789193653226	237.069659243167
chr1	50422410	50425280	2871	*	74.3456232464523	92.5882742893892	53.1367724156575	104.817376571325	111.060220930599	101.390128804657	198.462914535394	175.761630117391	187.138485377187	161.535104872345	148.416614274194	129.843806299261
chr1	50426110	50428320	2211	*	83.1962926805538	56.4562648106032	58.4504496572232	85.4067512803391	64.5962509494299	69.2420391836679	53.8383438367293	63.6503022647342	63.8135065079295	40.3837762180863	73.1481884637098	71.2046679705626
chr1	50569790	50571250	1461	*	12.3909372077421	23.7116312204533	21.254708966263	16.8225419188547	35.1312943760057	31.3237796307069	66.5061894453715	59.3105089285023	50.1903983770232	47.4070416473187	36.0440348951614	41.8850988062133
chr1	50610080	50612230	2151	*	42.483213283687	31.6155082939378	38.5241600013517	25.8808337213149	30.5982241339405	33.7967096015522	27.4469988187247	41.9513355835748	33.6992674817156	34.238418967508	29.6833228548388	29.3195691643493
chr1	50632150	50634820	2671	*	210.645932531615	210.017305095444	220.517605524979	89.2888763385363	107.66041824905	96.444268862966	121.400187082821	121.514213414492	120.456956104856	98.3257160092537	114.492816725807	132.356912227634
chr1	50667900	50670010	2111	*	33.6325438495856	25.9698818128775	25.2399668974373	29.7629587795121	38.5310970575547	19.7834397667622	51.7270362352889	57.1406122603863	60.2284780524279	42.1395925753944	44.5249842822582	28.481867188225
chr1	50773800	50775420	1621	*	67.2650876991711	83.5552719196927	55.7936110364404	33.6450838377093	40.7976321785873	37.918259552961	46.448767231688	41.2280366942028	22.9441821152106	52.674490719243	43.4648656088711	56.9637343764501
chr1	50958880	50961760	2881	*	890.377345070607	825.390591531018	851.516777960911	626.31617605582	670.894395825657	685.825911914425	565.830437186018	535.964477024636	555.679410602757	579.419397911673	537.480167407259	656.758349281425
chr1	50967030	50970680	3651	*	277.911020230786	289.056075830288	302.879602769248	336.450838377093	347.913141078508	380.831215510173	499.324247740646	580.809008165699	464.619687833015	445.977354756258	459.031385576614	454.034471059352
chr1	50976940	50979120	2181	*	42.483213283687	71.13489366136	53.1367724156575	55.643792500827	72.5291238730441	78.3094490767672	105.565380072018	103.431741180193	101.097802445147	93.0582669373293	80.5690191774195	72.0423699466869
chr1	51189120	51190300	1181	*	40.7130793968667	32.7446335901498	25.2399668974373	12.9404168606574	41.9308997391036	19.7834397667622	59.1166128403302	70.159992269082	60.2284780524279	40.3837762180863	29.6833228548388	25.131059283728
chr1	51234450	51240440	5991	*	1003.66591382711	1085.08940965979	1034.83864279493	812.658178849287	810.286305769164	830.904470204014	877.248308398472	948.244843966664	844.632704116191	862.983739616932	894.740160338712	1002.72926542075
chr1	51420040	51423970	3931	*	368.187848458621	352.287092418164	333.433246908251	358.449547040211	295.782833294758	303.346076423688	271.303026785087	274.853577961352	257.405043105019	258.105004524291	262.909431000001	277.279354097132
chr1	51516690	51520430	3741	*	238.96807472074	173.885295616658	185.978703454801	161.755210758218	193.78875284829	197.010087677341	203.741183538995	242.305127939613	224.422781314404	209.820054698318	207.783259983871	228.692639481925
chr1	51571960	51572970	1011	*	37.1728116232262	30.4863829977257	26.5683862078287	16.8225419188547	18.132280968261	15.6618898153534	26.3913450180046	33.995047800483	28.6802276440133	36.8721435034701	33.9237975483872	33.5080790449706
chr1	51616050	51618010	1961	*	566.442843782494	547.625768662851	551.294013812447	546.085591519744	506.570599550792	606.692152847376	434.929365896715	441.935621406279	439.524488644504	524.989090835122	535.359930060485	495.919569865566
chr1	51668560	51671100	2541	*	54.8741504914291	72.2640189575721	65.0925462091804	82.8186679082076	78.1954616756256	75.836519105922	66.5061894453715	74.4997856053138	67.3985349634312	39.5058680394323	50.8856963225808	54.4506284480773
chr1	51728470	51730730	2261	*	389.429455100464	407.614231932555	397.19737380704	269.160670701675	313.915114263019	280.265396695798	342.031831433339	303.062234646859	293.972333351136	275.663168097372	215.204090697581	227.8549375058
chr1	51768290	51769560	1271	*	46.0234810573276	40.6485106636343	50.4799337948746	27.1748754073806	44.1974348601362	35.4453295821157	13.7234994093624	34.718346689855	34.4162731728159	35.9942353248161	22.2624921411291	33.5080790449706
chr1	51877260	51880170	2911	*	1138.19608922545	1022.98751836813	1065.39228693393	832.068804140273	893.014837686855	842.444810067959	709.399354083963	797.075376087921	732.062810613439	798.896442575186	827.952683915324	861.99533343187
chr1	51917820	51920550	2731	*	67.2650876991711	55.3271395143911	91.6609324170092	65.9961259893529	57.796645586332	54.4044593585962	136.179340292904	117.897718967633	155.590234968772	43.8954089327025	56.1862896895163	58.6391383286986
chr1	51955420	51956880	1461	*	49.5637488309682	41.7776359598463	37.1957406909602	25.8808337213149	40.7976321785873	33.7967096015522	27.4469988187247	31.8251511323671	40.1523187016186	47.4070416473187	57.2464083629034	45.2359067107104
chr1	51989510	51992130	2621	*	77.8858910200929	100.492151362874	96.9746096585749	133.286293664772	176.789739440545	149.200108240999	187.906376528192	193.84410235169	197.176565052591	121.151328654259	142.055902233871	100.524237134912
chr1	52001140	52002730	1591	*	47.7936149441479	80.1678960310565	22.5831282766544	90.5829180246021	71.3958563125277	42.8641194946515	49.6157286338486	55.6940144816424	55.9264439058259	49.1628580046268	67.8475950967743	49.4244165913317
chr1	52032510	52034530	2021	*	408.900927855488	389.548227193162	445.020468981132	317.040213086107	351.312943760057	336.318476034958	332.530947226857	324.761201328019	321.935555304049	390.669139501052	394.364146500001	430.578815727873
chr1	52054370	52058150	3781	*	1017.82698492167	862.651726306016	835.575746236214	729.839510941079	744.556787259218	741.878991253584	737.902006703407	669.774771558453	575.755569953567	698.814910208624	745.263427391131	789.952963485183
chr1	52126130	52128020	1891	*	79.6560249069132	65.4892671802997	54.4651917260489	63.4080426172214	62.3297158283972	85.7282389893031	30.6139602208853	34.718346689855	43.0203414660199	54.4303070765511	53.005933669355	61.1522442570714
chr1	52140680	52143780	3101	*	587.684450424337	494.556879740884	595.131851055364	548.673674891875	520.169810276988	577.841303187514	477.155517925522	396.367791375844	499.035961005831	451.244803828182	469.632572310485	464.086894772843
chr1	52325090	52326540	1451	*	8.85066943410146	11.2912529621206	10.6273544831315	29.7629587795121	21.53208364981	46.9856694460603	31.6696140216055	38.3348411367149	36.5672902461169	50.0407661832809	36.0440348951614	46.9113106629589
chr1	52347970	52351440	3471	*	44.2533471705073	57.5853901068152	65.0925462091804	69.8782510475502	75.928926554593	91.4984089212754	78.1183812532935	74.4997856053138	51.6244097592239	71.9884706496321	83.7493751975808	57.8014363525744
chr1	52364520	52367590	3071	*	1003.66591382711	942.819622337073	951.148226240269	790.659470186169	764.955603348512	804.526550514998	668.228855855875	634.333125979226	682.589417927516	700.570726565932	614.868830564518	801.680791150923
chr1	52367960	52369270	1311	*	69.0352215859914	76.7805201424203	69.0778041403547	68.5842093614844	79.3287292361419	60.9989392808503	33.7809216230458	57.8639111497583	45.8883642304212	70.232654292324	69.9678324435485	38.5342909017162
chr1	52403420	52405490	2071	*	435.452936157792	422.292860783312	463.618339326612	341.627005121356	383.044435454514	424.519644995107	431.762404494555	380.455215809661	387.183073194179	388.913323143744	421.927232008065	448.170557226482
chr1	52551190	52555520	4331	*	1053.22966265807	1181.06505983782	1203.54789521464	1121.934141819	968.943764241448	1021.3200779591	976.479765666169	908.463405051206	837.462647205188	875.274454118088	933.964551254034	969.221186375776
chr1	52588930	52591140	2211	*	31.8624099627653	33.8737588863619	54.4651917260489	58.2318758729585	40.7976321785873	39.5668795335245	115.0662642785	56.4173133710144	89.6257113875415	72.8663788282862	86.9297312177421	81.2570916840538
chr1	52602100	52603510	1411	*	17.7013388682029	16.936879443181	29.2252248286116	28.4689170934464	22.6653512103263	22.2563697376075	43.2818058295275	28.2086566855072	26.5292105707123	37.7500516821242	30.7434415282259	22.6179533553552
chr1	52632560	52633830	1271	*	56.6442843782494	48.5523877371187	51.8083531052661	64.7020843032872	63.4629833889135	38.7425695432427	46.448767231688	54.9707155922704	55.9264439058259	40.3837762180863	53.005933669355	36.0211849733434
chr1	52640480	52641550	1071	*	95.5872298882958	85.8135225121168	96.9746096585749	129.404168606574	98.5942777649193	126.943738503391	15.8348070108027	24.5921622386473	22.9441821152106	78.1338279002105	69.9678324435485	90.4718134214207
chr1	52659470	52661110	1641	*	95.5872298882958	108.396028436358	112.915641383272	122.933960176246	109.926953370082	100.565818814375	154.125454905147	113.557925631401	109.701870738351	149.244390371189	138.87554621371	143.24703791725
chr1	52661630	52664160	2531	*	152.231514266545	170.497919728022	140.812446901492	156.579044013955	192.655485287773	202.780257609313	251.245604571403	287.872957970048	266.726117089324	222.110769199475	250.188006919355	197.697666365327
chr1	52665070	52665970	901	*	47.7936149441479	20.3242553318171	53.1367724156575	25.8808337213149	53.2635753442667	49.4585994169056	38.0035368259266	16.6358744555555	9.32107398430432	34.238418967508	20.1422547943549	35.1834829972192
chr1	52684570	52687070	2501	*	107.978167096038	93.7173995856013	82.3619972442691	97.0531264549308	115.593291172664	88.2011689601484	66.5061894453715	52.0775200347825	70.2665577278325	75.5001033642483	95.4106806048389	82.9324956363023
chr1	52697310	52699040	1731	*	196.484861437053	191.951300356051	195.277638627541	244.573878666426	239.119455268942	223.388007366357	155.181108705867	172.145135670531	204.346621963595	204.552605626394	257.608837633065	263.03842050302
chr1	52702740	52703840	1101	*	164.622451474287	167.110543839385	171.366091040495	133.286293664772	130.325769459376	138.484078367336	64.3948818439311	83.1793722777776	70.2665577278325	64.0872970417457	68.9077137701615	78.743985755681
chr1	52725900	52728130	2231	*	477.936149441479	439.229740226493	506.127757259138	371.389963900868	398.910181301742	384.1284554713	356.810984643422	369.605732469081	401.523187016186	409.983119431442	377.402247725807	406.285458420269
chr1	52842080	52844190	2111	*	70.8053554728117	63.2310165878756	63.764126898789	119.051835118048	89.5281372807888	98.0928888435295	149.902839702266	131.6403978657	145.552155293367	134.31995133407	109.192223358871	134.032316179883
chr1	52925780	52928290	2511	*	166.392585361108	160.335792062113	170.037671730104	186.342002793467	121.259628975246	148.375798250717	87.6192654597751	105.601637848309	98.9467853718458	74.6221951855943	94.3505619314518	82.9324956363023
chr1	53014280	53016180	1901	*	125.679505964241	100.492151362874	110.258802762489	78.9365428500104	79.3287292361419	76.6608290962037	74.9514198511329	94.7521545077292	85.3236772409395	100.959440545216	74.2083071370969	108.901256896155
chr1	53046770	53048360	1591	*	31.8624099627653	35.002884182574	25.2399668974373	47.8795423844325	56.6633780258157	48.6342894266239	51.7270362352889	50.6309222560385	41.5863300838193	36.8721435034701	31.803560201613	43.5605027584618
chr1	53048520	53050220	1701	*	56.6442843782494	97.1047754742375	57.1220303468318	73.7603761057474	79.3287292361419	78.3094490767672	90.7862268619357	69.43669337971	83.1726601676385	64.0872970417457	98.5910366250002	84.6078995885509
chr1	53061150	53064380	3231	*	65.4949538123508	94.8465248818133	83.6904165546606	103.523334885259	98.5942777649193	101.390128804657	90.7862268619357	102.708442290821	110.418876429451	100.959440545216	127.214240806452	102.19964108716
chr1	53066130	53067800	1671	*	24.7818744154841	19.1951300356051	18.5978703454801	43.9974173262353	28.3316890129078	48.6342894266239	28.5026526194449	31.1018522429951	34.4162731728159	33.3605107888539	43.4648656088711	30.1572711404736
chr1	53115310	53116800	1491	*	31.8624099627653	30.4863829977257	47.8230951740917	38.8212505819723	36.264561936522	37.918259552961	44.3374596302477	53.5241178135265	73.1345804922339	74.6221951855943	61.4868830564518	44.3982047345861
chr1	53120460	53122960	2501	*	70.8053554728117	77.9096454386324	73.0630620715291	106.111418257391	90.6614048413051	102.214438794938	156.236762506587	119.344316746377	114.003904884953	119.395512296951	155.837444987904	137.38312408438
chr1	53139680	53140670	991	*	35.4026777364059	27.0990071090895	31.8820634493945	7.76425011639446	13.5992107261958	6.59447992225408	22.1687298151238	8.67958667246375	22.9441821152106	28.9709698955837	21.202373467742	16.7540395224853
chr1	53145700	53146780	1081	*	84.9664265673741	55.3271395143911	57.1220303468318	60.8199592450899	33.9980268154894	60.1746292905685	85.5079578583348	73.7764867159419	73.1345804922339	57.9419397911673	41.3446282620969	47.7490126390832
chr1	53185450	53186190	741	*	21.2416066418435	32.7446335901498	25.2399668974373	34.9391255237751	46.4639699811688	33.7967096015522	48.5600748331284	33.995047800483	34.4162731728159	28.0930617169296	37.1041535685485	25.9687612598523
chr1	53195910	53197980	2071	*	286.761689664887	287.926950534076	336.090085529034	278.218962504135	264.051341600301	297.575906491715	290.30479519805	300.892337978743	282.500242293531	297.610872563723	308.494533955646	302.41041338086
chr1	53219280	53221390	2111	*	557.592174348392	491.169503852248	588.489754503407	471.031173727931	456.706826888074	508.599264003846	449.708519106798	426.023045840096	396.504147178484	509.186743619349	526.878980673388	494.244165913317
chr1	53237730	53239840	2111	*	185.864058116131	208.888179799232	179.336606902844	227.751336747571	152.991120669702	182.172507852269	157.292416307307	182.271320121739	180.685434157284	234.401483700632	198.242191923388	196.859964389203
chr1	53286190	53290350	4161	*	155.771782040186	207.75905450302	160.738736557364	230.339420119702	194.922020408806	190.415607755087	319.863101618215	303.062234646859	281.783236602431	271.273627204102	286.232041814517	244.608977028286
chr1	53294620	53297080	2461	*	99.1274976619364	81.2970213272686	57.1220303468318	89.2888763385363	66.8627860704625	79.133759067049	64.3948818439311	65.8201989328501	72.4175748011335	50.0407661832809	71.0279511169356	64.5030521615685
chr1	53302350	53305320	2971	*	49.5637488309682	38.3902600712102	71.7346427611376	81.5246262221418	70.2625887520114	46.9856694460603	175.23853091955	177.208227896135	169.930348790779	85.1570933294429	112.372579379033	93.8226213259178
chr1	53306880	53309710	2831	*	138.070443171983	138.882411434084	98.3030289689664	137.168418722969	135.992107261958	146.727178270153	71.7844584489724	49.9076233666665	68.8325463456319	103.593165081178	134.635071520162	86.2833035407994
chr1	53310280	53312220	1941	*	49.5637488309682	29.3572577015136	61.1072882780061	49.1735840704983	67.9960536309788	70.8906591642314	83.3966502568944	91.8589589502413	91.0597227697422	53.5523988978971	56.1862896895163	50.262118567456
chr1	53313270	53315870	2601	*	38.9429455100464	32.7446335901498	55.7936110364404	41.4093339541038	64.5962509494299	71.7149691545131	61.2279204417706	47.0144278091786	55.9264439058259	41.2616843967404	56.1862896895163	44.3982047345861
chr1	53325420	53329300	3881	*	909.848817825631	841.198345677987	879.413583479132	736.309719371408	692.426479475467	744.351921224429	743.180275707008	677.007760452172	677.570378089814	758.5126663571	647.732509439518	671.836984851661
chr1	53367930	53369860	1931	*	30.092276075945	18.066004739393	35.8673213805688	38.8212505819723	49.8637726627178	48.6342894266239	27.4469988187247	57.8639111497583	54.4924325236252	35.116327146162	40.2845095887098	25.9687612598523
chr1	53370430	53372200	1771	*	56.6442843782494	54.198014218179	45.1662565533089	56.9378341868927	61.1964482678809	60.1746292905685	72.8401122496926	70.159992269082	83.8896658587389	112.372246867718	79.5089005040324	62.82764820932
chr1	53375880	53378060	2181	*	53.1040166046088	44.0358865522705	58.4504496572232	41.4093339541038	56.6633780258157	49.4585994169056	49.6157286338486	34.718346689855	46.6053699215216	80.7675524361726	56.1862896895163	56.1260324003258
chr1	53393200	53394280	1081	*	46.0234810573276	58.7145154030273	42.509417932526	63.4080426172214	65.7295185099462	66.7691092128226	82.3409964561742	46.2911289198067	50.9074040681236	77.2559197215565	72.0880697903227	48.5867146152074
chr1	53409740	53411080	1341	*	90.2768282278349	75.6513948462082	71.7346427611376	86.7007929664048	100.860812885952	107.984608726911	65.4505356446513	67.990095600966	73.8515861833342	55.3082152552052	76.3285444838711	50.262118567456
chr1	53462270	53463230	961	*	44.2533471705073	23.7116312204533	31.8820634493945	28.4689170934464	28.3316890129078	25.5536096987346	53.8383438367293	47.7377266985506	28.6802276440133	34.238418967508	43.4648656088711	30.1572711404736
chr1	53484700	53488120	3421	*	93.8170960014755	98.2339007704495	92.9893517274006	103.523334885259	118.993093854213	108.808918717192	106.621033872738	98.3686489545891	106.116842282849	92.1803587586753	126.154122133065	114.765170729024
chr1	53502310	53504360	2051	*	47.7936149441479	64.3601418840876	63.764126898789	62.1140009311557	101.994080446468	100.565818814375	192.128991731073	169.975239002415	177.817411392882	96.5698996519456	124.033884786291	107.225852943906
chr1	53534220	53537390	3171	*	63.7248199255305	57.5853901068152	74.3914813819205	85.4067512803391	97.461010204403	109.633228707474	101.342764869137	72.3298889371979	88.9087056964412	69.35474611367	94.3505619314518	75.393177851184
chr1	53560440	53562130	1691	*	63.7248199255305	31.6155082939378	25.2399668974373	40.115292268038	43.0641672996199	33.7967096015522	47.5044210324082	41.9513355835748	51.6244097592239	50.9186743619349	87.9898498911292	70.3669659944384
chr1	53571690	53573390	1701	*	139.840577058803	133.236784953023	112.915641383272	126.816085234443	78.1954616756256	150.848728221562	139.346301695064	148.999571210628	157.024246350973	141.343216763302	185.520767842742	190.158348580208
chr1	53575910	53577080	1171	*	15.9312049813826	18.066004739393	5.31367724156575	43.9974173262353	33.9980268154894	39.5668795335245	50.6713824345687	46.2911289198067	50.9074040681236	38.6279598607782	29.6833228548388	30.1572711404736
chr1	53582050	53583420	1371	*	3.54026777364059	18.066004739393	13.2841931039144	29.7629587795121	30.5982241339405	39.5668795335245	27.4469988187247	39.0581400260869	27.9632219529129	43.8954089327025	53.005933669355	30.9949731165978
chr1	53600970	53602720	1751	*	17.7013388682029	35.002884182574	13.2841931039144	107.405459943457	84.9950670387235	79.9580690573307	40.1148444273669	54.2474167028984	60.2284780524279	86.0350015080969	69.9678324435485	91.309515397545
chr1	53681540	53682840	1301	*	28.3221421891247	33.8737588863619	22.5831282766544	20.7046669770519	47.5972375416852	53.5801493683144	33.7809216230458	39.7814389154588	56.6434495969262	42.1395925753944	46.6452216290324	56.9637343764501
chr1	53734440	53735130	691	*	24.7818744154841	30.4863829977257	18.5978703454801	45.291459012301	41.9308997391036	51.1072193974691	11.612191807922	6.50969000434781	12.906102439806	16.680255394427	36.0440348951614	17.5917414986096
chr1	53736490	53740620	4131	*	327.474769061754	335.350212974983	357.344794495297	427.033756401695	465.772967372205	390.722935393554	389.536252465747	368.159134690337	400.806181325086	396.814496751631	384.823078439517	367.751167518553
chr1	53836530	53839520	2991	*	738.145830804062	680.862553615874	753.213748991945	591.377050532045	669.761128265141	552.287693488779	534.160823164412	526.561591462801	638.135065079296	575.907765197057	620.169423931453	603.983124785596
chr1	53889270	53890680	1411	*	283.221421891247	222.437683353777	245.757572422416	200.57646134019	183.589344803643	182.996817842551	184.739415126032	197.46059679855	201.478599199193	205.430513805048	204.60290396371	233.71885133867
chr1	53900000	53901650	1651	*	35.4026777364059	30.4863829977257	45.1662565533089	55.643792500827	32.8647592549731	38.7425695432427	57.0053052388898	39.0581400260869	44.4543528482206	47.4070416473187	57.2464083629034	45.2359067107104
chr1	53944580	53950660	6081	*	904.53841616517	958.627376484042	1065.39228693393	889.006638327166	967.810496680932	886.133239552892	916.307499025118	925.099279506761	871.161914686903	704.082359280548	751.624139431453	839.377380076515
chr1	54051390	54054890	3501	*	1168.28836530139	1039.92439781131	1076.01964141706	913.593430362415	921.346526699763	924.051499105853	727.345468696206	743.551258274394	728.477782157937	813.820881612305	767.52591953226	876.236267025982
chr1	54069630	54070960	1331	*	70.8053554728117	82.4261466234806	103.616706210532	81.5246262221418	91.7946724018214	90.6740989309936	32.7252678223257	33.271748911111	48.0393813037223	59.6977561484754	66.7874764233872	65.3407541376928
chr1	54121140	54122130	991	*	58.4144182650697	76.7805201424203	98.3030289689664	62.1140009311557	78.1954616756256	59.3503193002867	68.6174970468118	58.5872100391303	63.8135065079295	48.2849498259728	90.1100872379034	59.4768403048229
chr1	54172540	54174600	2061	*	61.9546860387102	75.6513948462082	58.4504496572232	69.8782510475502	77.0621941151093	56.0530793391597	76.0070736518531	69.43669337971	78.8706260210365	62.3314806844376	68.9077137701615	40.2096948539648
chr1	54199210	54201190	1981	*	467.315346120557	482.136501482551	399.854212427823	392.09463087792	407.976321785873	441.830154791023	325.141370621816	313.188419098067	357.068834167965	426.663374825869	407.085570580646	358.536445781186
chr1	54272530	54275410	2881	*	223.036869739357	194.209550948475	225.831282766544	209.63475314265	211.921033816551	236.576967210865	264.969103980766	244.475024607729	264.575100016023	201.040972911778	200.362429270162	205.236984150445
chr1	54291350	54292400	1051	*	31.8624099627653	36.132009478786	37.1957406909602	59.5259175590242	44.1974348601362	47.8099794363421	16.8904608115229	15.1892766768116	17.208136586408	28.9709698955837	33.9237975483872	22.6179533553552
chr1	54309000	54311720	2721	*	72.575489359632	81.2970213272686	73.0630620715291	109.993543315588	94.061207522854	77.4851390864855	191.073337930353	194.567401241062	225.856792696605	113.250155046373	116.613054072581	102.19964108716
chr1	54325410	54331050	5641	*	226.577137512998	233.728936315897	233.801798628893	222.575170003308	177.923007001061	157.443208143816	162.570685310908	152.616065657488	182.119445539484	186.994442053313	140.995783560484	183.456732771214
chr1	54355220	54358010	2791	*	122.1392381906	135.495035545448	168.709252419713	183.753919421336	150.72458554867	151.673038211844	158.348070108027	149.7228701	141.250121146765	143.09903312061	150.536851620968	148.273249773995
chr1	54403280	54409010	5731	*	1065.62059986582	1052.34477606964	1068.04912555472	1023.586973678	966.677229120415	1042.75213770643	938.476228840242	752.95414383623	858.972817938198	885.809352261937	795.089005040324	975.92280218477
chr1	54415430	54417280	1851	*	31.8624099627653	53.068888921967	51.8083531052661	33.6450838377093	45.3307024206525	38.7425695432427	39.0591906266467	30.3785533536231	26.5292105707123	36.8721435034701	47.7053403024195	30.9949731165978
chr1	54474150	54477480	3331	*	192.944593663412	173.885295616658	144.797704832667	196.694336281993	173.389936758996	164.03768806607	195.295953133234	206.140183471014	209.365661801297	177.337452088118	162.198157028226	153.299461630741
chr1	54486800	54492090	5291	*	899.228014504709	788.12945675602	868.786228996	784.189261755841	818.219178692778	906.740989309936	770.627274525733	674.837863784056	666.815292723309	696.181185672662	744.203308717744	763.146500249206
chr1	54498570	54501850	3281	*	81.4261587937335	64.3601418840876	75.7199006923119	99.6412098270623	123.526164096278	117.876328610292	79.1740350540137	86.0725678352655	91.7767284608425	140.465308584648	93.2904432580647	116.440574681273
chr1	54516810	54518090	1281	*	63.7248199255305	59.8436406992394	59.7788689676147	73.7603761057474	58.9299131468483	75.0122091156402	26.3913450180046	20.2523689024154	17.208136586408	45.6512252900106	66.7874764233872	60.3145422809472
chr1	54570100	54572530	2431	*	17.7013388682029	50.8106383295429	25.2399668974373	59.5259175590242	33.9980268154894	33.7967096015522	63.3392280432109	94.0288556183573	98.9467853718458	61.4535725057835	99.6511552983873	46.9113106629589
chr1	54581400	54584440	3041	*	92.0469621146552	141.140662026508	119.557737935229	67.2901676754187	86.1283345992398	88.2011689601484	139.346301695064	151.169467878744	159.175263424274	149.244390371189	159.017801008065	137.38312408438
chr1	54680970	54681890	921	*	90.2768282278349	50.8106383295429	71.7346427611376	75.0544177918131	78.1954616756256	68.4177291933861	69.673150847532	52.0775200347825	61.6624894346286	81.6454606148267	92.2303245846776	72.0423699466869
chr1	54714380	54716590	2211	*	235.427806947099	249.536690462866	207.233412421064	225.163253375439	234.586385026877	206.901807560722	191.073337930353	174.315032338647	187.855491068287	201.918881090432	210.963616004033	180.943626842841
chr1	54763710	54766720	3011	*	1051.45952877125	917.978865820408	979.045031758489	843.715179314865	808.019770648131	889.430479514019	685.119316667398	679.177657120288	679.721395163115	776.070829930181	770.706275552421	795.816877318053
chr1	54781000	54781930	931	*	47.7936149441479	32.7446335901498	38.5241600013517	23.2927503491834	46.4639699811688	41.215499514088	52.7826900360091	37.6115422473429	55.2094382147256	61.4535725057835	63.6071204032259	88.7964094691722
chr1	54792370	54793790	1421	*	28.3221421891247	37.2611347749981	39.8525793117431	36.2331672098408	48.7305051022015	37.0939495626792	79.1740350540137	52.0775200347825	57.3604552880266	57.9419397911673	38.1642722419356	43.5605027584618
chr1	54810370	54811430	1061	*	31.8624099627653	30.4863829977257	43.8378372429174	38.8212505819723	43.0641672996199	40.3911895238063	38.0035368259266	52.0775200347825	71.7005691100332	63.2093888630916	53.005933669355	51.9375225197045
chr1	54883580	54888740	5161	*	810.721320163694	763.288700239355	785.095812441339	626.31617605582	628.963496086554	702.31211172006	581.66524419682	528.731488130917	585.076643937871	615.413633236489	611.688474544356	630.789588021572
chr1	54950280	54951190	911	*	31.8624099627653	39.5193853674222	38.5241600013517	33.6450838377093	55.5301104652994	33.7967096015522	50.6713824345687	58.5872100391303	49.4733926859229	32.4826026101999	51.9458149959679	36.8588869494677
chr1	55021720	55022650	931	*	49.5637488309682	35.002884182574	26.5683862078287	40.115292268038	36.264561936522	36.2696395723975	65.4505356446513	62.9270033753622	63.8135065079295	36.8721435034701	50.8856963225808	48.5867146152074
chr1	55038710	55041020	2311	*	90.2768282278349	105.008652547722	82.3619972442691	121.63991849018	128.059234338343	121.173568571419	92.897534463376	107.771534516425	96.0787626074445	109.738522331756	157.957682334678	138.220826060504
chr1	55212500	55216810	4311	*	601.8455215189	623.277163509059	656.23913933337	505.970299251706	610.831215118293	553.936313469343	557.385206780256	519.328602569081	488.997881330426	516.210009048582	488.714708431453	563.773429931631
chr1	55384310	55385070	761	*	3.54026777364059	9.03300236969651	2.65683862078287	18.1165836049204	23.7986187708426	27.2022296792981	16.8904608115229	10.8494833405797	19.359153659709	15.8023472157729	41.3446282620969	17.5917414986096
chr1	55719470	55720900	1431	*	14.1610710945623	27.0990071090895	25.2399668974373	32.3510421516436	28.3316890129078	18.1348197861987	42.2261520288073	36.8882433579709	34.4162731728159	40.3837762180863	36.0440348951614	36.8588869494677
chr1	56052030	56053200	1171	*	51.3338827177885	47.4232624409067	45.1662565533089	91.8769597106678	71.3958563125277	87.3768589698666	33.7809216230458	39.7814389154588	32.2652560995149	31.6046944315458	29.6833228548388	31.8326750927221
chr1	56200390	56201310	921	*	31.8624099627653	31.6155082939378	37.1957406909602	53.0557091286955	46.4639699811688	49.4585994169056	19.0017684129633	35.441645579227	40.8693243927189	12.2907145011567	16.9618987741936	32.6703770688464
chr1	56228560	56229980	1421	*	49.5637488309682	21.4533806280292	34.5389020701774	33.6450838377093	39.664364618071	33.7967096015522	72.8401122496926	46.2911289198067	57.3604552880266	31.6046944315458	48.7654589758066	33.5080790449706
chr1	56424730	56425750	1021	*	10.6208033209218	23.7116312204533	11.9557737935229	15.5285002327889	15.8657458472284	22.2563697376075	58.06095903961	40.5047378048308	28.6802276440133	45.6512252900106	43.4648656088711	38.5342909017162
chr1	56434830	56438250	3421	*	122.1392381906	165.981418543173	135.498769659927	155.285002327889	156.390923351251	128.592358483955	291.36044899877	271.960382403864	277.481202455829	158.023472157729	152.657088967742	137.38312408438
chr1	56476840	56478270	1431	*	69.0352215859914	88.071773104541	70.4062234507462	72.4663344196816	49.8637726627178	71.7149691545131	87.6192654597751	98.3686489545891	75.2855975655349	87.790817865405	99.6511552983873	67.0161580899413
chr1	56550050	56552570	2521	*	70.8053554728117	59.8436406992394	55.7936110364404	46.5855006983668	67.9960536309788	79.9580690573307	174.18287711883	156.955858993719	139.099104073464	122.029236832913	114.492816725807	119.79138258577
chr1	56576280	56580080	3801	*	316.853965740832	333.091962382559	324.134311735511	282.101087562332	261.784806479268	300.873146452842	353.644023241261	290.042854638164	295.406344733337	290.587607134491	310.61477130242	336.756194401955
chr1	56644160	56646880	2721	*	318.624099627653	368.094846565133	306.864860700422	234.2215451779	291.249763052693	290.981426569461	300.861333205252	288.59625685942	279.632219529129	259.860820881599	290.472516508065	314.1382410466
chr1	56708830	56710110	1281	*	10.6208033209218	15.8077541469689	18.5978703454801	23.2927503491834	26.0651538918752	33.7967096015522	19.0017684129633	27.4853577961352	30.1142390262139	26.3372453596215	25.4428481612904	12.565529641864
chr1	56782470	56783330	861	*	49.5637488309682	59.8436406992394	37.1957406909602	58.2318758729585	72.5291238730441	59.3503193002867	25.3356912172844	43.3979333623187	55.2094382147256	49.1628580046268	41.3446282620969	38.5342909017162
chr1	56831530	56832720	1191	*	92.0469621146552	81.2970213272686	77.0483200027034	89.2888763385363	78.1954616756256	69.2420391836679	29.5583064201651	39.0581400260869	29.3972333351136	69.35474611367	48.7654589758066	39.3719928778405
chr1	56849190	56850720	1531	*	24.7818744154841	3.38737588863619	10.6273544831315	15.5285002327889	20.3988160892936	23.0806797278893	39.0591906266467	27.4853577961352	48.0393813037223	38.6279598607782	27.5630855080646	20.9425494031067
chr1	57018800	57020270	1471	*	51.3338827177885	51.9397636257549	63.764126898789	95.759084768865	67.9960536309788	101.390128804657	43.2818058295275	53.5241178135265	50.9074040681236	67.5989297563619	66.7874764233872	39.3719928778405
chr1	57024300	57027170	2871	*	83.1962926805538	107.266903140146	91.6609324170092	109.993543315588	169.990134077447	123.646498542264	106.621033872738	96.1987522864732	119.739950413755	148.366482192535	129.334478153226	113.089766776776
chr1	57085800	57086920	1121	*	17.7013388682029	13.5495035545448	26.5683862078287	28.4689170934464	20.3988160892936	25.5536096987346	26.3913450180046	40.5047378048308	42.3033357749196	23.7035208236594	38.1642722419356	30.1572711404736
chr1	57104510	57105990	1481	*	14.1610710945623	11.2912529621206	18.5978703454801	18.1165836049204	38.5310970575547	11.5403398639446	23.224383615844	23.1455644599033	31.5482504084146	28.0930617169296	37.1041535685485	20.9425494031067
chr1	57124180	57125470	1291	*	49.5637488309682	79.0387707348444	63.764126898789	58.2318758729585	58.9299131468483	56.8773893294415	43.2818058295275	37.6115422473429	50.1903983770232	40.3837762180863	31.803560201613	35.1834829972192
chr1	57253000	57254660	1661	*	33.6325438495856	41.7776359598463	46.4946758637003	46.5855006983668	33.9980268154894	28.0265396695798	29.5583064201651	25.3154611280193	28.6802276440133	57.0640316125133	61.4868830564518	54.4506284480773
chr1	57279910	57281140	1231	*	17.7013388682029	20.3242553318171	27.8968055182202	33.6450838377093	18.132280968261	27.2022296792981	31.6696140216055	20.2523689024154	30.1142390262139	43.8954089327025	40.2845095887098	25.9687612598523
chr1	57420380	57425460	5081	*	708.053554728117	602.952908177242	615.058140711236	508.558382623837	547.368231729379	511.896503964973	520.43732375505	434.702632512559	435.222454497902	483.727406438382	436.768893435485	490.055656032696
chr1	57494370	57495020	651	*	19.4714727550232	25.9698818128775	31.8820634493945	43.9974173262353	70.2625887520114	63.4718692516955	34.836575423766	38.3348411367149	22.9441821152106	64.0872970417457	47.7053403024195	38.5342909017162
chr1	57598680	57600130	1451	*	40.7130793968667	45.1650118484825	34.5389020701774	53.0557091286955	44.1974348601362	28.8508496598616	40.1148444273669	47.7377266985506	63.0965008168292	50.9186743619349	69.9678324435485	34.3457810210949
chr1	57622650	57623540	891	*	44.2533471705073	7.90387707348444	34.5389020701774	25.8808337213149	45.3307024206525	36.2696395723975	33.7809216230458	21.6989666811594	32.2652560995149	35.9942353248161	30.7434415282259	30.1572711404736
chr1	57669360	57670910	1551	*	28.3221421891247	63.2310165878756	42.509417932526	18.1165836049204	37.3978294970383	39.5668795335245	42.2261520288073	18.8057711236715	22.2271764241103	38.6279598607782	41.3446282620969	38.5342909017162
chr1	57819590	57821660	2071	*	84.9664265673741	76.7805201424203	83.6904165546606	77.6425011639446	70.2625887520114	84.0796190087396	48.5600748331284	23.1455644599033	35.8502845550166	54.4303070765511	66.7874764233872	63.6653501854442
chr1	57826070	57828000	1931	*	56.6442843782494	64.3601418840876	57.1220303468318	69.8782510475502	44.1974348601362	65.9447992225408	57.0053052388898	72.3298889371979	55.2094382147256	71.9884706496321	93.2904432580647	74.5554758750597
chr1	57839030	57840210	1181	*	10.6208033209218	16.936879443181	17.2694510350887	80.2305845360761	73.6623914335604	71.7149691545131	27.4469988187247	40.5047378048308	25.812204879612	25.4593371809675	31.803560201613	38.5342909017162
chr1	57859250	57860920	1671	*	24.7818744154841	30.4863829977257	18.5978703454801	24.5867920352491	14.7324782867121	22.2563697376075	44.3374596302477	40.5047378048308	44.4543528482206	67.5989297563619	48.7654589758066	43.5605027584618
chr1	57908190	57909050	861	*	58.4144182650697	50.8106383295429	35.8673213805688	51.7616674426297	70.2625887520114	80.7823790476125	23.224383615844	30.3785533536231	45.1713585393209	33.3605107888539	37.1041535685485	54.4506284480773
chr1	58030500	58032100	1601	*	74.3456232464523	59.8436406992394	53.1367724156575	29.7629587795121	28.3316890129078	39.5668795335245	54.8939976374495	62.9270033753622	65.2475178901302	61.4535725057835	53.005933669355	61.9899462331957
chr1	58063080	58064920	1841	*	49.5637488309682	33.8737588863619	38.5241600013517	40.115292268038	39.664364618071	36.2696395723975	46.448767231688	47.7377266985506	36.5672902461169	51.796582540589	33.9237975483872	47.7490126390832
chr1	58089300	58090820	1521	*	46.0234810573276	49.6815130333308	38.5241600013517	19.4106252909862	27.1984214523915	29.6751596501434	42.2261520288073	53.5241178135265	32.2652560995149	56.1861234338592	43.4648656088711	39.3719928778405
chr1	58247820	58251330	3511	*	449.614007252354	474.232624409067	423.765760014869	376.566130645131	372.845027409867	411.330685150598	326.197024422536	362.372743575361	296.123350424437	366.965618677393	391.18379047984	418.013286086009
chr1	58358170	58358980	811	*	28.3221421891247	46.2941371446946	34.5389020701774	36.2331672098408	47.5972375416852	78.3094490767672	10.5565380072018	21.6989666811594	27.9632219529129	40.3837762180863	29.6833228548388	25.9687612598523
chr1	58430520	58431280	761	*	44.2533471705073	66.6183924765117	55.7936110364404	41.4093339541038	48.7305051022015	42.8641194946515	28.5026526194449	37.6115422473429	37.2842959372173	56.1861234338592	43.4648656088711	45.2359067107104
chr1	58432390	58433760	1371	*	47.7936149441479	58.7145154030273	63.764126898789	85.4067512803391	63.4629833889135	77.4851390864855	114.01061047778	102.708442290821	123.324978869257	52.674490719243	56.1862896895163	52.7752244958288
chr1	58440700	58442990	2291	*	60.18455215189	68.8766430689359	59.7788689676147	115.169710059851	117.859826293697	109.633228707474	111.899302876339	100.538545622705	122.607973178157	80.7675524361726	85.869612544355	91.309515397545
chr1	58544320	58547520	3201	*	513.338827177885	567.950023994668	563.249787605969	507.264340937771	448.77395396446	495.410304159338	479.266825526963	458.571495861835	489.714887021527	373.988884106626	428.287944048388	433.091921656246
chr1	58651890	58653510	1621	*	76.1157571332726	64.3601418840876	83.6904165546606	67.2901676754187	46.4639699811688	78.3094490767672	42.2261520288073	41.9513355835748	48.0393813037223	62.3314806844376	62.5470017298389	63.6653501854442
chr1	58698860	58700340	1481	*	95.5872298882958	143.398912618932	127.528253797578	139.7565020951	138.25864238299	129.416668474236	121.400187082821	78.1162800521737	130.49503578026	111.494338689064	98.5910366250002	86.2833035407994
chr1	58714120	58715740	1621	*	38.9429455100464	44.0358865522705	33.2104827597859	42.7033756401695	45.3307024206525	55.2287693488779	78.1183812532935	91.1356600608694	53.0584211414246	47.4070416473187	73.1481884637098	38.5342909017162
chr1	58748580	58749870	1291	*	146.921112606084	170.497919728022	152.768220695015	159.167127386086	120.126361414729	110.457538697756	73.8957660504128	49.9076233666665	60.9454837435282	107.104797795794	111.312460705645	95.4980252781663
chr1	58779600	58780430	831	*	46.0234810573276	40.6485106636343	33.2104827597859	36.2331672098408	27.1984214523915	35.4453295821157	19.0017684129633	20.9756677917874	25.0951991885116	28.9709698955837	29.6833228548388	32.6703770688464
chr1	58780630	58786200	5571	*	1842.70937617993	1579.64628940068	1845.17442213371	1629.19848275677	1516.31199597083	1485.40660248773	1326.95682750527	1234.67120415797	1165.85125372914	1272.08895086972	1279.56323877823	1388.07217443791
chr1	58815060	58817140	2081	*	90.2768282278349	91.4591489931771	83.6904165546606	95.759084768865	73.6623914335604	75.0122091156402	115.0662642785	105.601637848309	120.456956104856	82.5233687934807	91.1702059112905	79.5816877318053
chr1	58874380	58875860	1481	*	37.1728116232262	40.6485106636343	70.4062234507462	25.8808337213149	37.3978294970383	28.0265396695798	89.7305730612155	78.1162800521737	77.4366146388359	49.1628580046268	40.2845095887098	41.8850988062133
chr1	58902880	58904410	1531	*	88.5066943410147	80.1678960310565	95.6461903481835	60.8199592450899	78.1954616756256	59.3503193002867	42.2261520288073	36.8882433579709	53.7754268325249	56.1861234338592	60.4267643830647	43.5605027584618
chr1	59056970	59057760	791	*	19.4714727550232	27.0990071090895	29.2252248286116	29.7629587795121	35.1312943760057	36.2696395723975	49.6157286338486	28.2086566855072	32.9822617906153	20.1918881090432	42.404746935484	40.2096948539648
chr1	59061340	59062480	1141	*	81.4261587937335	83.5552719196927	77.0483200027034	59.5259175590242	47.5972375416852	35.4453295821157	32.7252678223257	29.6552544642511	48.0393813037223	68.4768379350159	59.3666457096776	66.178456113817
chr1	59150630	59151490	861	*	54.8741504914291	53.068888921967	79.7051586234862	54.3497508147612	58.9299131468483	77.4851390864855	50.6713824345687	39.7814389154588	53.0584211414246	35.9942353248161	48.7654589758066	39.3719928778405
chr1	59295220	59297880	2661	*	858.514935107842	716.99456309466	839.561004167389	745.368011173868	707.15895776218	675.934192031043	578.49828279466	561.279938152656	599.416757759878	628.5822559163	649.852746786292	692.779534254768
chr1	59351840	59352610	771	*	47.7936149441479	35.002884182574	29.2252248286116	49.1735840704983	46.4639699811688	42.0398095043698	15.8348070108027	9.40288556183573	16.4911308953076	22.8256126450053	24.3827294879033	25.131059283728
chr1	59392900	59394190	1291	*	127.449639851061	106.137777843934	81.0335779338777	51.7616674426297	70.2625887520114	51.9315293877509	32.7252678223257	43.3979333623187	49.4733926859229	74.6221951855943	51.9458149959679	65.3407541376928
chr1	59445700	59447160	1461	*	168.162719247928	187.434799171203	197.934477248324	91.8769597106678	109.926953370082	126.943738503391	33.7809216230458	60.0338078178743	57.3604552880266	86.912909686751	118.733291419355	95.4980252781663
chr1	59669760	59671360	1601	*	17.7013388682029	31.6155082939378	51.8083531052661	51.7616674426297	49.8637726627178	51.1072193974691	72.8401122496926	62.2037044859902	45.1713585393209	50.0407661832809	39.2243909153227	31.8326750927221
chr1	59677590	59679480	1891	*	10.6208033209218	29.3572577015136	38.5241600013517	47.8795423844325	54.396842904783	25.5536096987346	84.4523040576146	43.3979333623187	74.5685918744345	42.1395925753944	44.5249842822582	43.5605027584618
chr1	59759210	59760220	1011	*	56.6442843782494	35.002884182574	45.1662565533089	62.1140009311557	78.1954616756256	70.8906591642314	42.2261520288073	52.0775200347825	53.0584211414246	57.0640316125133	51.9458149959679	61.1522442570714
chr1	59813770	59816980	3211	*	107.978167096038	117.429030806055	128.856673107969	204.458586398387	257.251736237203	251.414547035937	291.36044899877	355.863053571014	333.407646361654	241.424749129864	234.286226818549	254.661400741777
chr1	59970870	59973420	2551	*	171.702987021568	152.431914988629	151.439801384624	159.167127386086	162.057261153833	154.970278172971	160.459377709468	121.514213414492	149.137183748869	135.197859512724	160.077919681452	144.922441869498
chr1	60148870	60149630	761	*	5.31040166046088	18.066004739393	22.5831282766544	10.3523334885259	18.132280968261	16.4861998056352	27.4469988187247	31.1018522429951	31.5482504084146	35.116327146162	31.803560201613	20.1048474269824
chr1	60174810	60176200	1391	*	51.3338827177885	46.2941371446946	30.5536441390031	76.3484594778789	92.9279399623377	72.5392791447949	31.6696140216055	27.4853577961352	15.057119513107	29.8488780742377	40.2845095887098	25.131059283728
chr1	60222280	60224030	1751	*	95.5872298882958	132.107659656811	126.199834487187	91.8769597106678	74.7956589940767	91.4984089212754	40.1148444273669	48.4610255879226	52.3414154503242	66.7210215777078	68.9077137701615	78.743985755681
chr1	60234270	60235540	1271	*	70.8053554728117	71.13489366136	67.7493848299633	102.229293199194	58.9299131468483	89.8497889407119	16.8904608115229	27.4853577961352	13.6231081309063	43.8954089327025	48.7654589758066	51.9375225197045
chr1	60279950	60281930	1981	*	148.691246492905	171.627045024234	168.709252419713	172.107544246744	148.458050427637	166.510618036916	183.683761325312	169.251940113043	155.590234968772	125.540869547529	135.695190193549	130.681508275386
chr1	60501800	60504610	2811	*	150.461380379725	100.492151362874	111.587222072881	68.5842093614844	66.8627860704625	85.7282389893031	95.0088420648164	85.3492689458935	111.852887811652	86.912909686751	65.7273577500002	73.7177738989354
chr1	60620860	60623700	2841	*	95.5872298882958	133.236784953023	166.05241379893	146.226710525429	118.993093854213	112.930468668601	130.901071289303	141.043283427536	125.475995942558	96.5698996519456	125.094003459678	165.864991272605
chr1	60657550	60658280	731	*	12.3909372077421	19.1951300356051	35.8673213805688	37.5272088959066	35.1312943760057	42.8641194946515	21.1130760144036	16.6358744555555	22.2271764241103	16.680255394427	34.9839162217743	23.4556553314795
chr1	60745120	60746840	1721	*	24.7818744154841	48.5523877371187	30.5536441390031	53.0557091286955	33.9980268154894	56.0530793391597	76.0070736518531	74.4997856053138	57.3604552880266	47.4070416473187	36.0440348951614	38.5342909017162
chr1	60857680	60859770	2091	*	58.4144182650697	71.13489366136	53.1367724156575	51.7616674426297	65.7295185099462	79.9580690573307	48.5600748331284	58.5872100391303	69.5495520367322	55.3082152552052	100.711273971774	61.1522442570714
chr1	60886540	60887420	881	*	17.7013388682029	20.3242553318171	23.9115475870459	25.8808337213149	24.9318863313589	21.4320597473258	38.0035368259266	31.8251511323671	44.4543528482206	28.9709698955837	34.9839162217743	28.481867188225
chr1	60952320	60954170	1851	*	79.6560249069132	114.041654917418	87.6756744858349	119.051835118048	116.72655873318	124.470808532546	73.8957660504128	83.1793722777776	89.6257113875415	90.4245424013672	98.5910366250002	127.330700370888
chr1	60969630	60971380	1751	*	60.18455215189	54.198014218179	41.1809986221346	72.4663344196816	58.9299131468483	74.1878991253584	84.4523040576146	82.4560733884056	115.437916267153	73.7442870069402	95.4106806048389	64.5030521615685
chr1	61005490	61006960	1471	*	74.3456232464523	66.6183924765117	65.0925462091804	67.2901676754187	63.4629833889135	67.5934192031043	46.448767231688	60.7571067072462	59.5114723613276	46.5291334686647	54.0660523427421	58.6391383286986
chr1	61049420	61051390	1971	*	116.828836530139	110.654279028782	100.959867589749	133.286293664772	130.325769459376	129.416668474236	264.969103980766	230.009046820289	214.384701638999	167.680462122924	209.903497330646	164.189587320356
chr1	61056380	61058070	1691	*	88.5066943410147	90.3300236969651	92.9893517274006	124.228001862311	141.658445064539	145.07855828959	119.288879481381	111.388028963285	102.531813827347	118.517604118297	134.635071520162	121.466786538019
chr1	61075630	61078370	2741	*	361.10731291134	431.325863153008	423.765760014869	405.035047738578	395.510378620193	339.615715996085	339.920523831899	392.027998039613	376.427987827674	424.029650289906	396.484383846775	455.709875011601
chr1	61080710	61083940	3231	*	361.10731291134	302.605579384833	357.344794495297	296.335546109055	324.114522307666	338.791406005803	400.092790472949	412.280366942028	368.540925225571	372.233067749317	390.123671806452	414.662478181512
chr1	61180750	61182480	1731	*	61.9546860387102	67.7475177727238	57.1220303468318	78.9365428500104	92.9279399623377	70.0663491739496	38.0035368259266	32.5484500217391	29.3972333351136	68.4768379350159	75.268425810484	83.7701976124266
chr1	61337630	61339310	1681	*	72.575489359632	70.0057683651479	66.4209655195719	69.8782510475502	66.8627860704625	67.5934192031043	68.6174970468118	73.7764867159419	75.2855975655349	65.8431133990538	61.4868830564518	66.178456113817
chr1	61450950	61454330	3381	*	207.105664757974	185.176548578778	203.24815448989	182.45987773527	194.922020408806	168.983548007761	313.529178813894	254.601209058937	273.179168309227	222.110769199475	196.121954576613	175.917414986096
chr1	61459740	61460760	1021	*	38.9429455100464	30.4863829977257	25.2399668974373	33.6450838377093	31.7314916944568	53.5801493683144	17.9461146122431	10.1261844512077	27.9632219529129	21.9477044663513	18.0220174475807	17.5917414986096
chr1	61603350	61604770	1421	*	38.9429455100464	49.6815130333308	62.4357075883976	46.5855006983668	95.1944750833703	70.8906591642314	53.8383438367293	31.1018522429951	23.661187806311	31.6046944315458	38.1642722419356	27.6441652121008
chr1	61724220	61725740	1521	*	261.979815249403	242.761938685594	251.071249663982	257.514295527083	282.183622568562	286.035566627771	275.525641987968	256.771105727053	227.290804078805	258.982912702945	236.406464165323	238.745063195416
chr1	61742060	61744120	2061	*	192.944593663412	150.173664396204	142.140866211884	134.580335350837	108.793685809566	125.295118522828	112.95495667706	130.917098976328	96.7957682985448	50.9186743619349	75.268425810484	51.9375225197045
chr1	61853090	61854990	1901	*	49.5637488309682	53.068888921967	39.8525793117431	38.8212505819723	48.7305051022015	39.5668795335245	20.0574222136835	31.8251511323671	25.812204879612	25.4593371809675	38.1642722419356	26.8064632359765
chr1	61950580	61953590	3011	*	169.932853134748	189.693049763627	183.321864834018	119.051835118048	116.72655873318	130.240978464518	140.401955495784	177.931526785507	139.099104073464	111.494338689064	127.214240806452	112.252064800652
chr1	61978550	61979640	1091	*	40.7130793968667	27.0990071090895	33.2104827597859	34.9391255237751	24.9318863313589	17.310509795917	44.3374596302477	39.7814389154588	45.1713585393209	48.2849498259728	44.5249842822582	43.5605027584618
chr1	61995360	61996480	1121	*	44.2533471705073	33.8737588863619	41.1809986221346	72.4663344196816	74.7956589940767	92.3227189115571	40.1148444273669	58.5872100391303	55.2094382147256	67.5989297563619	55.1261710161292	75.393177851184
chr1	62021380	62023090	1711	*	125.679505964241	143.398912618932	108.930383452098	73.7603761057474	88.3948697202724	89.0254789504301	34.836575423766	37.6115422473429	25.812204879612	53.5523988978971	46.6452216290324	61.9899462331957
chr1	62064580	62065680	1101	*	56.6442843782494	45.1650118484825	38.5241600013517	53.0557091286955	33.9980268154894	37.918259552961	42.2261520288073	32.5484500217391	28.6802276440133	59.6977561484754	63.6071204032259	47.7490126390832
chr1	62247290	62248850	1561	*	26.5520083023044	60.9727659954514	70.4062234507462	53.0557091286955	80.4619967966582	68.4177291933861	76.0070736518531	73.7764867159419	76.0026032566352	57.0640316125133	74.2083071370969	72.8800719228112
chr1	62285410	62287440	2031	*	77.8858910200929	57.5853901068152	90.3325131066177	112.58162668772	83.8617994782072	75.0122091156402	131.956725090023	127.300604529468	104.682830900648	76.3780115429024	90.1100872379034	70.3669659944384
chr1	62318070	62319930	1861	*	107.978167096038	68.8766430689359	82.3619972442691	82.8186679082076	67.9960536309788	86.5525489795848	95.0088420648164	64.3736011541061	63.0965008168292	75.5001033642483	108.132104685484	80.4193897079296
chr1	62400340	62401880	1541	*	23.0117405286638	23.7116312204533	27.8968055182202	33.6450838377093	29.4649565734241	23.904989718171	175.23853091955	133.086995644444	151.28820082217	35.9942353248161	43.4648656088711	15.9163375463611
chr1	62406800	62408230	1431	*	42.483213283687	38.3902600712102	21.254708966263	46.5855006983668	36.264561936522	47.8099794363421	25.3356912172844	35.441645579227	31.5482504084146	40.3837762180863	33.9237975483872	25.9687612598523
chr1	62434690	62438560	3871	*	1702.86879912112	1367.37073371281	1618.01472005677	1446.7386050215	1415.45118308488	1419.46180326519	1198.16706381741	1164.51121188889	1190.94645291765	1298.42619622934	1316.66739234678	1409.01472384102
chr1	62686070	62691750	5681	*	723.9847597095	549.884019255275	608.416044159278	587.494925473848	609.697947557777	549.814763517934	557.385206780256	551.87705259082	532.018222796446	517.087917227236	510.977200572582	527.752244958288
chr1	62745970	62746990	1021	*	26.5520083023044	36.132009478786	38.5241600013517	27.1748754073806	37.3978294970383	36.2696395723975	27.4469988187247	36.1649444685989	35.1332788639163	37.7500516821242	27.5630855080646	40.2096948539648
chr1	62783000	62785510	2511	*	355.796911250879	417.776359598464	365.315310357645	428.327798087761	390.977308378128	471.505314441167	368.423176451344	345.736869119806	342.011714654858	371.355159570663	407.085570580646	397.908438659026
chr1	62841330	62842380	1051	*	35.4026777364059	51.9397636257549	47.8230951740917	47.8795423844325	24.9318863313589	32.9723996112704	33.7809216230458	38.3348411367149	32.2652560995149	36.8721435034701	33.9237975483872	42.7228007823376
chr1	62875400	62877460	2061	*	116.828836530139	100.492151362874	85.018835865052	91.8769597106678	65.7295185099462	75.0122091156402	28.5026526194449	45.5678300304347	45.1713585393209	71.9884706496321	94.3505619314518	86.2833035407994
chr1	62881390	62884460	3071	*	65.4949538123508	57.5853901068152	81.0335779338777	40.115292268038	62.3297158283972	51.1072193974691	72.8401122496926	78.1162800521737	68.1155406545315	35.9942353248161	48.7654589758066	46.9113106629589
chr1	62903960	62905890	1931	*	77.8858910200929	93.7173995856013	102.288286900141	85.4067512803391	109.926953370082	87.3768589698666	146.735878300105	154.785962325603	139.816109764565	82.5233687934807	108.132104685484	95.4980252781663
chr1	62950680	62952090	1411	*	44.2533471705073	35.002884182574	21.254708966263	29.7629587795121	24.9318863313589	32.9723996112704	15.8348070108027	18.8057711236715	18.6421479686086	39.5058680394323	38.1642722419356	24.2933573076037
chr1	62962210	62963890	1681	*	38.9429455100464	32.7446335901498	50.4799337948746	64.7020843032872	55.5301104652994	40.3911895238063	62.2835742424908	90.4123611714974	102.531813827347	51.796582540589	61.4868830564518	80.4193897079296
chr1	62997430	63000050	2621	*	258.439547475763	250.665815759078	241.772314491242	192.812211223796	218.720639179648	167.334928027197	42.2261520288073	49.1843244772946	29.3972333351136	118.517604118297	118.733291419355	91.309515397545
chr1	63073740	63074610	871	*	33.6325438495856	33.8737588863619	34.5389020701774	31.0570004655778	41.9308997391036	42.0398095043698	26.3913450180046	22.4222655705313	23.661187806311	28.9709698955837	61.4868830564518	26.8064632359765
chr1	63087560	63090420	2861	*	58.4144182650697	81.2970213272686	69.0778041403547	86.7007929664048	70.2625887520114	90.6740989309936	134.068032691463	128.02390341884	117.588933340454	83.4012769721348	97.5309179516131	93.8226213259178
chr1	63316740	63318570	1831	*	42.483213283687	57.5853901068152	39.8525793117431	75.0544177918131	73.6623914335604	56.0530793391597	77.0627274525733	83.1793722777776	76.7196089477355	72.8663788282862	57.2464083629034	62.82764820932
chr1	63321630	63324820	3191	*	168.162719247928	189.693049763627	174.022929661278	190.224127851664	223.253709421714	197.834397667622	249.134296969963	243.028426828985	255.254026031718	230.889850986015	248.067769572581	242.095871099913
chr1	63366550	63368560	2011	*	444.303605591894	476.490875001491	438.378372429174	472.325215413996	451.040489085493	432.762744897924	527.826900360091	480.270462542994	490.431892712627	360.820261426815	490.834945778227	449.008259202607
chr1	63522100	63524900	2801	*	561.132442122033	502.460756814368	543.323497950098	507.264340937771	559.834174895059	501.18047409131	396.925829070789	412.280366942028	426.618386204698	488.116947331652	386.943315786291	474.139318486335
chr1	63592670	63594560	1891	*	253.129145815302	255.182316943926	231.14496000811	262.690462271346	259.518271358236	245.644377103965	251.245604571403	286.426360191304	257.405043105019	265.128269953523	277.75109242742	244.608977028286
chr1	63615270	63616750	1481	*	35.4026777364059	47.4232624409067	67.7493848299633	33.6450838377093	55.5301104652994	46.9856694460603	33.7809216230458	39.7814389154588	28.6802276440133	26.3372453596215	34.9839162217743	39.3719928778405
chr1	63729920	63730890	971	*	31.8624099627653	13.5495035545448	21.254708966263	23.2927503491834	10.1994080446468	23.0806797278893	38.0035368259266	49.9076233666665	54.4924325236252	45.6512252900106	53.005933669355	43.5605027584618
chr1	63772840	63776090	3251	*	283.221421891247	342.124964752255	293.580667596508	296.335546109055	305.982241339405	280.265396695798	401.148444273669	383.348411367149	375.710982136574	337.994648781809	338.177856810485	326.703770688464
chr1	63844120	63845500	1381	*	35.4026777364059	24.8407565166654	19.9262896558716	19.4106252909862	14.7324782867121	24.7292997084528	25.3356912172844	24.5921622386473	25.0951991885116	50.9186743619349	46.6452216290324	35.1834829972192
chr1	63892180	63894060	1881	*	21.2416066418435	22.5825059242413	50.4799337948746	36.2331672098408	46.4639699811688	61.823249271132	29.5583064201651	60.7571067072462	45.1713585393209	37.7500516821242	41.3446282620969	41.8850988062133
chr1	64019170	64020600	1431	*	23.0117405286638	27.0990071090895	35.8673213805688	16.8225419188547	15.8657458472284	16.4861998056352	14.7791532100826	18.0824722342995	26.5292105707123	29.8488780742377	23.3226108145162	28.481867188225
chr1	64042450	64043330	881	*	14.1610710945623	12.4203782583327	10.6273544831315	31.0570004655778	36.264561936522	32.1480896209886	25.3356912172844	38.3348411367149	30.8312447173143	30.7267862528918	24.3827294879033	45.2359067107104
chr1	64244640	64245970	1331	*	42.483213283687	39.5193853674222	21.254708966263	42.7033756401695	31.7314916944568	13.1889598445082	35.8922292244862	30.3785533536231	57.3604552880266	37.7500516821242	39.2243909153227	46.0736086868346
chr1	64268460	64269830	1371	*	31.8624099627653	49.6815130333308	50.4799337948746	34.9391255237751	41.9308997391036	67.5934192031043	53.8383438367293	44.1212322516907	43.0203414660199	63.2093888630916	74.2083071370969	41.047396830089
chr1	64281640	64283710	2071	*	31.8624099627653	29.3572577015136	37.1957406909602	23.2927503491834	47.5972375416852	38.7425695432427	85.5079578583348	74.4997856053138	86.7576886231402	43.0175007540485	64.667239076613	46.9113106629589
chr1	64342970	64344290	1321	*	38.9429455100464	45.1650118484825	41.1809986221346	73.7603761057474	74.7956589940767	72.5392791447949	50.6713824345687	31.1018522429951	42.3033357749196	58.8198479698214	59.3666457096776	54.4506284480773
chr1	64468390	64473620	5231	*	623.087128160743	624.406288805271	632.327591746324	603.023425706637	588.165863907967	588.557333061177	581.66524419682	564.173133710144	553.528393529456	568.006591589171	623.349779951614	568.799641788377
chr1	64481360	64481910	551	*	42.483213283687	86.9426478083289	54.4651917260489	31.0570004655778	24.9318863313589	32.9723996112704	14.7791532100826	13.0193800086956	12.906102439806	37.7500516821242	34.9839162217743	25.9687612598523
chr1	64492850	64494490	1641	*	53.1040166046088	49.6815130333308	26.5683862078287	32.3510421516436	39.664364618071	45.3370494654968	107.676687673459	66.5434978222221	94.6447512252438	57.9419397911673	58.3065270362905	44.3982047345861
chr1	64504980	64507330	2351	*	93.8170960014755	83.5552719196927	77.0483200027034	150.108835583626	103.127348006985	106.335988746347	68.6174970468118	85.3492689458935	94.6447512252438	57.9419397911673	59.3666457096776	73.7177738989354
chr1	64527380	64528500	1121	*	24.7818744154841	28.2281324053016	42.509417932526	12.9404168606574	27.1984214523915	30.4994696404251	29.5583064201651	27.4853577961352	22.2271764241103	19.3139799303891	19.0821361209678	25.131059283728
chr1	64535840	64538760	2921	*	102.667765435577	106.137777843934	95.6461903481835	99.6412098270623	100.860812885952	86.5525489795848	68.6174970468118	51.3542211454105	58.0774609791269	79.0117360788646	78.4487818306453	86.2833035407994
chr1	64539080	64541340	2261	*	79.6560249069132	54.198014218179	61.1072882780061	55.643792500827	62.3297158283972	61.823249271132	92.897534463376	76.6696822734298	91.7767284608425	43.8954089327025	41.3446282620969	51.0998205435802
chr1	64575130	64576720	1591	*	70.8053554728117	75.6513948462082	59.7788689676147	49.1735840704983	41.9308997391036	48.6342894266239	108.732341474179	66.5434978222221	82.4556544765382	57.9419397911673	77.3886631572582	83.7701976124266
chr1	64623630	64624700	1071	*	37.1728116232262	38.3902600712102	34.5389020701774	36.2331672098408	74.7956589940767	72.5392791447949	54.8939976374495	58.5872100391303	47.3223756126219	51.796582540589	50.8856963225808	26.8064632359765
chr1	64663440	64665350	1911	*	51.3338827177885	68.8766430689359	66.4209655195719	80.2305845360761	67.9960536309788	63.4718692516955	217.464682948358	196.013999019806	207.931650419096	107.982705974448	112.372579379033	108.06355492003
chr1	64680830	64681520	691	*	37.1728116232262	31.6155082939378	43.8378372429174	20.7046669770519	13.5992107261958	20.607749757044	22.1687298151238	18.0824722342995	15.7741252042073	20.1918881090432	26.5029668346775	30.9949731165978
chr1	64689600	64691050	1451	*	51.3338827177885	46.2941371446946	55.7936110364404	46.5855006983668	30.5982241339405	46.9856694460603	22.1687298151238	28.2086566855072	26.5292105707123	46.5291334686647	61.4868830564518	49.4244165913317
chr1	64743870	64747090	3221	*	446.073739478714	458.424870262098	463.618339326612	434.79800651809	470.30603761427	459.14066458694	487.712055932724	420.959953614492	425.901380513597	392.424955858361	355.139755584678	416.33788213376
chr1	64823450	64824930	1481	*	51.3338827177885	59.8436406992394	66.4209655195719	113.875668373785	63.4629833889135	91.4984089212754	86.563611659055	87.5191656140095	101.097802445147	70.232654292324	92.2303245846776	87.9587074930479
chr1	64927940	64929630	1691	*	67.2650876991711	49.6815130333308	54.4651917260489	56.9378341868927	67.9960536309788	58.526009310005	21.1130760144036	43.3979333623187	25.812204879612	77.2559197215565	60.4267643830647	58.6391383286986
chr1	64963520	64967810	4291	*	904.53841616517	744.09357020375	907.310388997352	779.013095011578	825.018784055876	838.32326011655	809.68646515238	747.891051610626	717.722696791432	762.024299071716	744.203308717744	833.513466243645
chr1	65001030	65003620	2591	*	70.8053554728117	59.8436406992394	55.7936110364404	142.344585467232	117.859826293697	140.132698347899	148.847185901546	138.150087870048	117.588933340454	79.8896442575186	112.372579379033	101.361939111036
chr1	65021560	65022470	911	*	31.8624099627653	31.6155082939378	30.5536441390031	69.8782510475502	84.9950670387235	81.6066890378943	12.6678456086422	16.6358744555555	20.7931650419096	50.0407661832809	44.5249842822582	30.9949731165978
chr1	65064180	65068610	4431	*	787.70957963503	651.505295914361	735.944297956856	636.668509544346	747.956589940767	750.946401146684	583.776551798261	635.77972375797	592.963706539975	641.750878596111	595.78669444355	787.43985755681
chr1	65114390	65115150	761	*	1.77013388682029	14.6786288507568	10.6273544831315	11.6463751745917	9.06614048413051	14.8375798250717	28.5026526194449	33.271748911111	38.0013016283176	23.7035208236594	13.7815427540323	16.7540395224853
chr1	65146860	65149930	3071	*	338.095572382676	338.737588863619	260.370184836722	311.864046341844	303.715706218372	286.035566627771	355.755330842701	349.353363566666	322.652560995149	271.273627204102	297.893347221775	340.944704282576
chr1	65167240	65168390	1151	*	42.483213283687	82.4261466234806	58.4504496572232	45.291459012301	28.3316890129078	41.215499514088	63.3392280432109	47.0144278091786	56.6434495969262	25.4593371809675	32.8636788750001	15.0786355702368
chr1	65253720	65256380	2661	*	527.499898272447	494.556879740884	580.519238641058	527.969007914823	560.967442455575	541.571663615117	511.992093349288	487.503451436714	491.148898403727	511.820468155312	516.277793939517	541.9931785524
chr1	65263460	65266750	3291	*	226.577137512998	287.926950534076	270.997539319853	244.573878666426	269.717679402883	278.616776715235	258.635181176445	293.659349085024	260.990071560521	258.105004524291	202.482666616936	252.985996789528
chr1	65307520	65311260	3741	*	624.857262047563	538.592766293154	561.921368295578	526.674966228758	485.038515900982	583.611473119486	516.214708552169	469.420979202414	416.580306529293	418.762201217982	441.009368129033	543.668582504649
chr1	65343880	65345130	1251	*	53.1040166046088	40.6485106636343	58.4504496572232	50.467625756564	39.664364618071	45.3370494654968	33.7809216230458	33.271748911111	32.9822617906153	66.7210215777078	63.6071204032259	58.6391383286986
chr1	65418470	65423190	4721	*	1118.72461647043	1117.83404324994	1145.09744555742	923.945763850941	1019.94080446468	876.241519669511	942.698844043123	910.633301719322	850.368749644994	811.187157076343	831.133039935486	854.456015646752
chr1	65524580	65526690	2111	*	60.18455215189	120.816406694691	95.6461903481835	126.816085234443	134.858839701441	88.2011689601484	153.069801104426	127.300604529468	103.965825209548	113.250155046373	96.470799278226	104.712747015533
chr1	65703690	65705070	1381	*	19.4714727550232	15.8077541469689	22.5831282766544	46.5855006983668	29.4649565734241	35.4453295821157	70.7288046482522	62.2037044859902	46.6053699215216	45.6512252900106	43.4648656088711	50.262118567456
chr1	65729010	65730050	1041	*	191.174459776592	118.558156102267	132.841931039144	168.225419188547	131.459037019892	107.984608726911	90.7862268619357	106.324936737681	93.2107398430432	123.785053190221	79.5089005040324	111.414362824527
chr1	65791350	65794300	2951	*	486.786818875581	481.007376186339	447.677307601914	446.444381692681	434.041475677748	396.493105325527	397.981482871509	512.818912564733	435.939460189002	434.564548433755	455.851029556453	428.903411775624
chr1	65820930	65821850	921	*	24.7818744154841	40.6485106636343	18.5978703454801	21.9987086631176	32.8647592549731	17.310509795917	16.8904608115229	39.0581400260869	30.8312447173143	18.4360717517351	23.3226108145162	28.481867188225
chr1	65910850	65912730	1881	*	67.2650876991711	73.3931442537841	87.6756744858349	63.4080426172214	71.3958563125277	37.918259552961	78.1183812532935	70.8832911584539	65.2475178901302	79.8896442575186	86.9297312177421	105.550448991658
chr1	65958710	65959690	981	*	84.9664265673741	47.4232624409067	70.4062234507462	85.4067512803391	65.7295185099462	82.430999028176	40.1148444273669	45.5678300304347	30.8312447173143	48.2849498259728	36.0440348951614	44.3982047345861
chr1	65978880	65980290	1411	*	14.1610710945623	32.7446335901498	21.254708966263	50.467625756564	64.5962509494299	43.6884294849333	73.8957660504128	100.538545622705	84.6066715498392	41.2616843967404	46.6452216290324	60.3145422809472
chr1	65990980	65996100	5121	*	265.520083023044	229.212435131049	233.801798628893	239.397711922163	261.784806479268	239.874207171992	187.906376528192	175.038331228019	183.553456921685	194.017707482545	206.723141310484	175.917414986096
chr1	66090650	66092090	1441	*	31.8624099627653	66.6183924765117	42.509417932526	53.0557091286955	65.7295185099462	38.7425695432427	112.95495667706	97.6453500652172	116.154921958254	54.4303070765511	56.1862896895163	46.0736086868346
chr1	66168370	66170160	1791	*	67.2650876991711	68.8766430689359	96.9746096585749	95.759084768865	101.994080446468	107.984608726911	88.6749192604953	83.9026711671496	92.4937341519428	66.7210215777078	74.2083071370969	82.0947936601781
chr1	66175050	66177460	2411	*	37.1728116232262	39.5193853674222	59.7788689676147	69.8782510475502	60.0631807073646	61.823249271132	53.8383438367293	44.1212322516907	49.4733926859229	48.2849498259728	56.1862896895163	31.8326750927221
chr1	66182070	66183620	1551	*	49.5637488309682	49.6815130333308	62.4357075883976	72.4663344196816	79.3287292361419	75.0122091156402	42.2261520288073	36.1649444685989	45.1713585393209	61.4535725057835	59.3666457096776	51.9375225197045
chr1	66241990	66243410	1421	*	77.8858910200929	102.750401955298	108.930383452098	126.816085234443	121.259628975246	117.876328610292	109.787995274899	128.747202308212	119.022944722655	91.3024505800213	94.3505619314518	129.006104323137
chr1	66245950	66248120	2171	*	84.9664265673741	66.6183924765117	126.199834487187	63.4080426172214	61.1964482678809	63.4718692516955	65.4505356446513	60.7571067072462	40.1523187016186	79.8896442575186	66.7874764233872	48.5867146152074
chr1	66252450	66253960	1511	*	60.18455215189	55.3271395143911	81.0335779338777	46.5855006983668	33.9980268154894	62.6475592614138	48.5600748331284	40.5047378048308	54.4924325236252	36.8721435034701	41.3446282620969	43.5605027584618
chr1	66270790	66272620	1831	*	58.4144182650697	47.4232624409067	43.8378372429174	68.5842093614844	79.3287292361419	51.9315293877509	59.1166128403302	62.9270033753622	75.2855975655349	79.8896442575186	74.2083071370969	72.0423699466869
chr1	66331660	66333080	1421	*	35.4026777364059	50.8106383295429	67.7493848299633	62.1140009311557	45.3307024206525	54.4044593585962	50.6713824345687	48.4610255879226	56.6434495969262	46.5291334686647	57.2464083629034	38.5342909017162
chr1	66351220	66358160	6941	*	566.442843782494	540.851016885578	634.984430367107	517.616674426297	500.904261748211	559.706483401315	477.155517925522	551.87705259082	497.60194962363	478.459957366458	555.50218485484	449.845961178731
chr1	66358730	66360830	2101	*	107.978167096038	62.1018912916635	71.7346427611376	98.3471681409965	70.2625887520114	82.430999028176	61.2279204417706	52.0775200347825	66.6815292723309	50.0407661832809	72.0880697903227	67.8538600660656
chr1	66445920	66447360	1441	*	76.1157571332726	85.8135225121168	95.6461903481835	95.759084768865	88.3948697202724	98.0928888435295	72.8401122496926	73.0531878265699	56.6434495969262	86.0350015080969	73.1481884637098	95.4980252781663
chr1	66464290	66465420	1131	*	28.3221421891247	28.2281324053016	31.8820634493945	19.4106252909862	28.3316890129078	18.1348197861987	35.8922292244862	34.718346689855	28.6802276440133	57.0640316125133	49.8255776491937	55.2883304242016
chr1	66490080	66491110	1031	*	42.483213283687	31.6155082939378	33.2104827597859	25.8808337213149	28.3316890129078	32.9723996112704	34.836575423766	55.6940144816424	30.8312447173143	17.558163573081	38.1642722419356	15.0786355702368
chr1	66532320	66535650	3331	*	152.231514266545	194.209550948475	140.812446901492	504.67625756564	490.704853703564	426.992574965952	275.525641987968	287.872957970048	239.479900827511	262.494545417561	275.630855080646	283.143267930002
chr1	66704070	66706330	2261	*	95.5872298882958	86.9426478083289	83.6904165546606	68.5842093614844	63.4629833889135	63.4718692516955	93.9531882640962	81.7327744990336	96.0787626074445	46.5291334686647	30.7434415282259	60.3145422809472
chr1	66751700	66752830	1131	*	14.1610710945623	10.1621276659086	9.29893517274006	45.291459012301	43.0641672996199	22.2563697376075	31.6696140216055	43.3979333623187	40.1523187016186	33.3605107888539	25.4428481612904	27.6441652121008
chr1	66923000	66927070	4071	*	1451.50978719264	1509.64052103553	1445.32020970588	1374.27227060182	1364.45414286164	1433.47507309998	1302.67679008871	1334.4864508913	1298.4973065827	1202.73420475605	1191.5733888871	1309.32818868223
chr1	66927390	66934210	6821	*	831.962926805538	732.802317241629	741.257975198422	775.13096995338	769.488673590577	816.891200369224	737.902006703407	787.672490526085	777.95117484386	649.652052203997	586.245626383066	682.727110541277
chr1	66995970	66997080	1111	*	37.1728116232262	44.0358865522705	54.4651917260489	25.8808337213149	54.396842904783	39.5668795335245	33.7809216230458	28.9319555748792	43.7373471571203	26.3372453596215	34.9839162217743	25.9687612598523
chr1	67052130	67054990	2861	*	708.053554728117	553.271395143911	593.803431744972	537.027299717284	591.565666589516	610.813702798784	542.606053570174	638.672919315457	572.887547189165	538.157713514933	526.878980673388	650.894435448555
chr1	67307050	67308910	1861	*	40.7130793968667	77.9096454386324	43.8378372429174	64.7020843032872	74.7956589940767	61.823249271132	111.899302876339	101.261844512077	133.363058544662	79.0117360788646	102.831511318549	54.4506284480773
chr1	67426890	67431670	4781	*	1301.04840681292	1270.26595823857	1192.92054073151	1160.75539240097	1179.73153049748	1217.50585564616	1037.70768610794	957.6477295285	933.541409812632	1068.41425342198	1033.61570655242	1169.43195866948
chr1	67463070	67464200	1131	*	15.9312049813826	29.3572577015136	29.2252248286116	32.3510421516436	37.3978294970383	34.6210195918339	50.6713824345687	56.4173133710144	58.0774609791269	39.5058680394323	34.9839162217743	30.1572711404736
chr1	67499510	67500930	1421	*	38.9429455100464	48.5523877371187	30.5536441390031	43.9974173262353	57.796645586332	64.2961792419773	62.2835742424908	70.159992269082	73.1345804922339	54.4303070765511	33.9237975483872	47.7490126390832
chr1	67532130	67533310	1181	*	53.1040166046088	57.5853901068152	58.4504496572232	49.1735840704983	66.8627860704625	53.5801493683144	61.2279204417706	90.4123611714974	68.8325463456319	64.9652052203997	63.6071204032259	60.3145422809472
chr1	67540050	67542140	2091	*	24.7818744154841	12.4203782583327	25.2399668974373	27.1748754073806	26.0651538918752	32.9723996112704	22.1687298151238	16.6358744555555	39.4353130105183	25.4593371809675	28.6232041814517	30.1572711404736
chr1	67604620	67605580	961	*	35.4026777364059	35.002884182574	34.5389020701774	29.7629587795121	37.3978294970383	43.6884294849333	9.50088420648164	16.6358744555555	24.3781934974113	26.3372453596215	40.2845095887098	39.3719928778405
chr1	67642020	67643600	1581	*	47.7936149441479	65.4892671802997	69.0778041403547	36.2331672098408	49.8637726627178	51.9315293877509	81.285342655454	73.7764867159419	51.6244097592239	49.1628580046268	27.5630855080646	49.4244165913317
chr1	67644850	67648060	3211	*	118.59897041696	91.4591489931771	127.528253797578	210.928794828716	156.390923351251	179.699577881424	428.595443092394	388.411503592753	450.996579702109	196.651432018507	189.761242536291	190.996050556333
chr1	67683710	67687900	4191	*	1203.6910430378	1187.83981161509	1250.04257107834	1239.69193525098	1248.86085168898	1306.53133459659	1167.55310359652	1107.3705996285	1039.65825209548	1043.83282441967	939.26514462097	1042.93896027471
chr1	67759980	67760880	901	*	38.9429455100464	39.5193853674222	58.4504496572232	34.9391255237751	56.6633780258157	55.2287693488779	47.5044210324082	41.9513355835748	49.4733926859229	57.9419397911673	56.1862896895163	47.7490126390832
chr1	67764010	67767500	3491	*	228.347271399818	216.792056872716	215.203928283413	231.633461805768	211.921033816551	241.522827152556	201.629875937555	172.868434559903	206.497639036896	262.494545417561	217.324328044355	204.399282174321
chr1	67777570	67779050	1481	*	12.3909372077421	20.3242553318171	33.2104827597859	24.5867920352491	20.3988160892936	29.6751596501434	29.5583064201651	11.5727822299517	17.208136586408	37.7500516821242	40.2845095887098	21.7802513792309
chr1	67830700	67834090	3391	*	173.473120908389	145.657163211356	135.498769659927	183.753919421336	145.058247746088	164.861998056352	253.356912172844	271.237083514492	274.613179691427	186.994442053313	195.061835903226	189.320646604084
chr1	67853490	67854540	1051	*	17.7013388682029	33.8737588863619	19.9262896558716	33.6450838377093	47.5972375416852	42.0398095043698	63.3392280432109	62.9270033753622	68.1155406545315	76.3780115429024	86.9297312177421	60.3145422809472
chr1	67854670	67857280	2611	*	93.8170960014755	124.203782583327	70.4062234507462	103.523334885259	66.8627860704625	73.3635891350767	61.2279204417706	74.4997856053138	59.5114723613276	91.3024505800213	78.4487818306453	103.037343063285
chr1	67880020	67880820	801	*	33.6325438495856	45.1650118484825	31.8820634493945	75.0544177918131	31.7314916944568	44.512739475215	23.224383615844	54.9707155922704	39.4353130105183	37.7500516821242	40.2845095887098	56.9637343764501
chr1	67887760	67889800	2041	*	192.944593663412	205.500803910596	167.380833109321	254.926212154951	224.38697698223	248.11730707481	264.969103980766	216.989666811594	246.649957738514	227.378218271399	225.805277431452	238.745063195416
chr1	67939020	67941720	2701	*	51.3338827177885	56.4562648106032	74.3914813819205	75.0544177918131	49.8637726627178	72.5392791447949	71.7844584489724	67.990095600966	72.4175748011335	91.3024505800213	75.268425810484	63.6653501854442
chr1	67945630	67947840	2211	*	159.312049813826	175.01442091287	163.395575178147	164.343294130349	148.458050427637	130.240978464518	193.184645531793	190.22760790483	214.384701638999	147.48857401388	174.919581108871	140.733931988877
chr1	67956780	67957930	1151	*	21.2416066418435	20.3242553318171	10.6273544831315	27.1748754073806	18.132280968261	26.3779196890163	58.06095903961	49.1843244772946	49.4733926859229	55.3082152552052	93.2904432580647	61.9899462331957
chr1	67979250	67980010	761	*	24.7818744154841	30.4863829977257	21.254708966263	63.4080426172214	46.4639699811688	40.3911895238063	20.0574222136835	26.7620589067632	15.057119513107	43.0175007540485	45.5851029556453	44.3982047345861
chr1	68102510	68104710	2201	*	77.8858910200929	97.1047754742375	89.0040937962263	81.5246262221418	74.7956589940767	77.4851390864855	95.0088420648164	104.155040069565	110.418876429451	117.639695939643	135.695190193549	126.492998394764
chr1	68111210	68113280	2071	*	76.1157571332726	67.7475177727238	62.4357075883976	120.345876804114	88.3948697202724	128.592358483955	136.179340292904	130.193800086956	149.137183748869	101.83734872387	117.673172745968	118.115978633522
chr1	68115840	68117900	2061	*	65.4949538123508	49.6815130333308	67.7493848299633	64.7020843032872	67.9960536309788	74.1878991253584	73.8957660504128	78.8395789415457	44.4543528482206	93.0582669373293	96.470799278226	55.2883304242016
chr1	68119990	68121440	1451	*	56.6442843782494	33.8737588863619	38.5241600013517	77.6425011639446	62.3297158283972	64.2961792419773	47.5044210324082	49.1843244772946	40.1523187016186	34.238418967508	48.7654589758066	50.262118567456
chr1	68129040	68130610	1571	*	60.18455215189	63.2310165878756	54.4651917260489	100.935251513128	97.461010204403	98.9171988338112	38.0035368259266	29.6552544642511	30.8312447173143	72.8663788282862	99.6511552983873	79.5816877318053
chr1	68140230	68142770	2541	*	77.8858910200929	137.753286137872	106.273544831315	124.228001862311	99.7275453254356	93.9713388921207	278.692603390128	281.3632679657	260.990071560521	152.756023085805	149.476732947581	142.409335941125
chr1	68172150	68175430	3281	*	141.610710945623	123.074657287115	150.111382074232	100.935251513128	86.1283345992398	75.0122091156402	173.12722331811	180.824722342995	171.364360172979	131.686226798108	133.574952846774	122.304488514143
chr1	68175620	68177140	1521	*	14.1610710945623	28.2281324053016	19.9262896558716	29.7629587795121	18.132280968261	25.5536096987346	45.3931134309678	59.3105089285023	57.3604552880266	42.1395925753944	54.0660523427421	35.1834829972192
chr1	68216970	68218000	1031	*	37.1728116232262	12.4203782583327	21.254708966263	58.2318758729585	44.1974348601362	42.8641194946515	137.234994093624	104.155040069565	106.833847973949	53.5523988978971	42.404746935484	60.3145422809472
chr1	68228980	68233330	4351	*	357.567045137699	333.091962382559	309.521699321205	314.452129713976	327.514324989215	337.14278602524	462.37636471544	423.129850282608	401.523187016186	435.442456612409	388.003434459678	455.709875011601
chr1	68236380	68237640	1261	*	12.3909372077421	11.2912529621206	5.31367724156575	28.4689170934464	22.6653512103263	11.5403398639446	32.7252678223257	24.5921622386473	25.0951991885116	42.1395925753944	39.2243909153227	22.6179533553552
chr1	68292970	68295250	2281	*	93.8170960014755	101.621276659086	95.6461903481835	125.522043548377	126.925966777827	118.700638600573	219.575990549798	261.834197952656	278.915213838029	164.168829408307	173.859462435484	180.943626842841
chr1	68313040	68314790	1751	*	79.6560249069132	89.200898400753	77.0483200027034	121.63991849018	118.993093854213	93.9713388921207	99.2314572676971	83.9026711671496	97.5127739896452	110.61643051041	114.492816725807	113.9274687529
chr1	68319240	68321550	2311	*	92.0469621146552	92.5882742893892	77.0483200027034	77.6425011639446	91.7946724018214	83.2553090184578	153.069801104426	146.829674542512	129.77803008916	107.982705974448	98.5910366250002	108.901256896155
chr1	68357680	68359420	1741	*	77.8858910200929	98.2339007704495	94.3177710377921	38.8212505819723	35.1312943760057	43.6884294849333	40.1148444273669	33.271748911111	31.5482504084146	62.3314806844376	40.2845095887098	78.743985755681
chr1	68364780	68367640	2861	*	187.634192002951	217.921182168928	176.679768282061	182.45987773527	185.855879924675	184.645437823114	87.6192654597751	112.111327852657	122.607973178157	188.750258410621	173.859462435484	188.48294462796
chr1	68384140	68385850	1711	*	86.7365604541944	64.3601418840876	54.4651917260489	116.463751745917	77.0621941151093	73.3635891350767	61.2279204417706	51.3542211454105	59.5114723613276	54.4303070765511	53.005933669355	76.2308798273082
chr1	68406520	68407660	1141	*	26.5520083023044	21.4533806280292	19.9262896558716	15.5285002327889	23.7986187708426	14.8375798250717	49.6157286338486	33.995047800483	47.3223756126219	37.7500516821242	43.4648656088711	33.5080790449706
chr1	68485080	68485830	751	*	14.1610710945623	11.2912529621206	7.97051586234862	37.5272088959066	23.7986187708426	38.7425695432427	42.2261520288073	28.2086566855072	36.5672902461169	27.2151535382756	30.7434415282259	26.8064632359765
chr1	68495400	68498410	3011	*	437.223070044612	449.391867892401	406.49630897978	377.860172331197	377.378097651932	430.289814927079	454.986788110399	468.697680313042	452.43059108431	443.343630220295	422.987350681453	438.955835489115
chr1	68570770	68572300	1531	*	53.1040166046088	45.1650118484825	59.7788689676147	32.3510421516436	33.9980268154894	19.7834397667622	35.8922292244862	41.9513355835748	33.6992674817156	26.3372453596215	36.0440348951614	61.9899462331957
chr1	68632550	68634620	2071	*	49.5637488309682	35.002884182574	81.0335779338777	67.2901676754187	54.396842904783	78.3094490767672	40.1148444273669	27.4853577961352	51.6244097592239	37.7500516821242	28.6232041814517	40.2096948539648
chr1	68724790	68725860	1071	*	10.6208033209218	16.936879443181	29.2252248286116	19.4106252909862	23.7986187708426	32.9723996112704	35.8922292244862	44.8445311410627	40.8693243927189	31.6046944315458	29.6833228548388	35.1834829972192
chr1	68744830	68746420	1591	*	28.3221421891247	37.2611347749981	21.254708966263	51.7616674426297	54.396842904783	70.8906591642314	130.901071289303	107.771534516425	110.418876429451	48.2849498259728	53.005933669355	73.7177738989354
chr1	68826450	68827480	1031	*	95.5872298882958	68.8766430689359	87.6756744858349	51.7616674426297	60.0631807073646	84.9039289990213	29.5583064201651	36.1649444685989	45.1713585393209	79.8896442575186	71.0279511169356	91.309515397545
chr1	68904110	68905230	1121	*	35.4026777364059	54.198014218179	49.1515144844832	49.1735840704983	61.1964482678809	40.3911895238063	54.8939976374495	60.0338078178743	74.5685918744345	34.238418967508	53.005933669355	31.8326750927221
chr1	68916170	68917110	941	*	42.483213283687	59.8436406992394	58.4504496572232	41.4093339541038	54.396842904783	59.3503193002867	57.0053052388898	80.2861767202897	76.7196089477355	50.0407661832809	36.0440348951614	56.9637343764501
chr1	68929600	68930820	1221	*	30.092276075945	30.4863829977257	37.1957406909602	37.5272088959066	30.5982241339405	39.5668795335245	25.3356912172844	26.0387600173912	25.0951991885116	35.9942353248161	27.5630855080646	20.9425494031067
chr1	68973650	68978440	4791	*	161.082183700647	191.951300356051	172.694510350887	99.6412098270623	149.591317988153	150.848728221562	200.574222136835	200.353792356038	215.1017073301	161.535104872345	165.378513048387	160.001077439735
chr1	69081410	69082840	1431	*	21.2416066418435	23.7116312204533	18.5978703454801	24.5867920352491	22.6653512103263	27.2022296792981	59.1166128403302	78.8395789415457	52.3414154503242	22.8256126450053	39.2243909153227	52.7752244958288
chr1	69144150	69145370	1221	*	21.2416066418435	30.4863829977257	30.5536441390031	102.229293199194	65.7295185099462	77.4851390864855	26.3913450180046	23.1455644599033	21.51017073301	32.4826026101999	26.5029668346775	30.1572711404736
chr1	69221350	69222380	1031	*	10.6208033209218	6.77475177727238	19.9262896558716	15.5285002327889	16.9990134077447	14.8375798250717	61.2279204417706	57.8639111497583	31.5482504084146	32.4826026101999	28.6232041814517	21.7802513792309
chr1	69245630	69247430	1801	*	157.541915927006	165.981418543173	127.528253797578	112.58162668772	106.527150688533	113.754778658883	114.01061047778	125.854006750724	120.456956104856	122.029236832913	169.618987741936	144.084739893374
chr1	69258420	69260340	1921	*	72.575489359632	65.4892671802997	47.8230951740917	64.7020843032872	47.5972375416852	68.4177291933861	44.3374596302477	36.1649444685989	31.5482504084146	34.238418967508	55.1261710161292	36.0211849733434
chr1	69262860	69264680	1821	*	116.828836530139	42.9067612560584	71.7346427611376	64.7020843032872	41.9308997391036	60.1746292905685	67.5618432460917	75.9463833840578	63.8135065079295	64.9652052203997	47.7053403024195	53.612926471953
chr1	69315060	69316840	1781	*	116.828836530139	41.7776359598463	85.018835865052	112.58162668772	100.860812885952	88.2011689601484	136.179340292904	140.319984538164	132.646052853561	53.5523988978971	40.2845095887098	53.612926471953
chr1	69566240	69572100	5861	*	1233.78331911374	1123.479669731	1115.87222072881	1062.40822425998	1072.07111224843	1124.35882674432	1045.09726271298	1004.66215733768	929.23937566603	1084.21660063775	1144.92816725807	1232.2596068788
chr1	69737150	69740540	3391	*	54.8741504914291	82.4261466234806	77.0483200027034	68.5842093614844	79.3287292361419	68.4177291933861	140.401955495784	151.169467878744	161.326280497575	85.1570933294429	127.214240806452	108.06355492003
chr1	69824200	69825450	1251	*	35.4026777364059	29.3572577015136	17.2694510350887	43.9974173262353	75.928926554593	40.3911895238063	42.2261520288073	39.0581400260869	20.7931650419096	50.0407661832809	53.005933669355	41.047396830089
chr1	69964360	69966570	2211	*	92.0469621146552	82.4261466234806	98.3030289689664	87.9948346524706	63.4629833889135	97.2685788532477	62.2835742424908	59.3105089285023	67.3985349634312	62.3314806844376	64.667239076613	72.0423699466869
chr1	70072120	70074300	2181	*	63.7248199255305	33.8737588863619	71.7346427611376	51.7616674426297	53.2635753442667	75.0122091156402	49.6157286338486	42.6746344729468	47.3223756126219	41.2616843967404	63.6071204032259	51.0998205435802
chr1	70092740	70094330	1591	*	111.518434869678	103.87952725151	122.214576556012	103.523334885259	112.193488491115	109.633228707474	85.5079578583348	83.1793722777776	58.7944666702272	108.860614153102	93.2904432580647	113.089766776776
chr1	70139400	70141240	1841	*	72.575489359632	77.9096454386324	77.0483200027034	60.8199592450899	58.9299131468483	75.0122091156402	76.0070736518531	59.3105089285023	49.4733926859229	57.0640316125133	57.2464083629034	38.5342909017162
chr1	70203450	70206830	3381	*	630.167663708024	519.397636257549	587.161335193015	542.203466461547	488.438318582531	605.867842857094	495.101632537766	407.217274716424	418.731323602594	486.361130974344	424.04746935484	494.244165913317
chr1	70219890	70222880	2991	*	656.719672010329	605.211158769666	599.117108986538	693.606343731239	657.295185099462	652.029202312872	545.773014972334	528.008189241545	528.433194340945	597.855469663408	582.005151689517	622.41256826033
chr1	70352380	70356170	3791	*	508.028425517424	544.238392774215	605.759205538495	565.49621681073	556.43437221351	587.733023070895	553.162591577376	554.046949258936	514.810086210038	552.204244373398	559.742659548388	575.501257597371
chr1	70361440	70362740	1301	*	60.18455215189	82.4261466234806	83.6904165546606	72.4663344196816	84.9950670387235	75.0122091156402	74.9514198511329	77.3929811628017	58.7944666702272	58.8198479698214	37.1041535685485	75.393177851184
chr1	70399930	70401100	1171	*	40.7130793968667	37.2611347749981	34.5389020701774	49.1735840704983	37.3978294970383	43.6884294849333	45.3931134309678	75.2230844946858	60.2284780524279	44.7733171113566	59.3666457096776	60.3145422809472
chr1	70409820	70412430	2611	*	700.973019180836	697.799433059055	644.283365539847	693.606343731239	642.56270681275	717.974001535413	568.997398588178	653.862195992269	666.098287032209	600.489194199371	644.552153419356	632.464991973821
chr1	70457650	70459050	1401	*	21.2416066418435	38.3902600712102	23.9115475870459	28.4689170934464	33.9980268154894	40.3911895238063	107.676687673459	105.601637848309	126.910007324759	63.2093888630916	47.7053403024195	44.3982047345861
chr1	70486400	70488090	1691	*	31.8624099627653	33.8737588863619	43.8378372429174	32.3510421516436	44.1974348601362	30.4994696404251	83.3966502568944	49.9076233666665	56.6434495969262	75.5001033642483	81.6291378508066	76.2308798273082
chr1	70497040	70498200	1161	*	37.1728116232262	28.2281324053016	49.1515144844832	33.6450838377093	48.7305051022015	23.0806797278893	22.1687298151238	32.5484500217391	18.6421479686086	36.8721435034701	36.0440348951614	22.6179533553552
chr1	70542640	70543480	841	*	24.7818744154841	36.132009478786	42.509417932526	34.9391255237751	31.7314916944568	25.5536096987346	21.1130760144036	19.5290700130434	13.6231081309063	27.2151535382756	20.1422547943549	15.9163375463611
chr1	70807220	70810610	3391	*	90.2768282278349	76.7805201424203	53.1367724156575	93.1710013967335	77.0621941151093	82.430999028176	98.175803466977	122.960811193236	131.212041471361	113.250155046373	122.973766112904	130.681508275386
chr1	70832610	70834090	1481	*	14.1610710945623	15.8077541469689	30.5536441390031	23.2927503491834	20.3988160892936	15.6618898153534	39.0591906266467	46.2911289198067	41.5863300838193	30.7267862528918	18.0220174475807	30.9949731165978
chr1	70841540	70844230	2691	*	60.18455215189	58.7145154030273	58.4504496572232	59.5259175590242	90.6614048413051	79.9580690573307	54.8939976374495	78.1162800521737	63.0965008168292	59.6977561484754	66.7874764233872	71.2046679705626
chr1	70898710	70900730	2021	*	46.0234810573276	72.2640189575721	65.0925462091804	64.7020843032872	58.9299131468483	75.0122091156402	33.7809216230458	33.995047800483	52.3414154503242	55.3082152552052	67.8475950967743	49.4244165913317
chr1	70908090	70909290	1201	*	8.85066943410146	24.8407565166654	25.2399668974373	36.2331672098408	45.3307024206525	29.6751596501434	20.0574222136835	29.6552544642511	20.7931650419096	33.3605107888539	14.8416614274194	27.6441652121008
chr1	70973120	70974650	1531	*	46.0234810573276	49.6815130333308	43.8378372429174	54.3497508147612	49.8637726627178	50.2829094071874	82.3409964561742	83.1793722777776	73.8515861833342	46.5291334686647	31.803560201613	41.8850988062133
chr1	71018470	71020120	1651	*	49.5637488309682	47.4232624409067	34.5389020701774	25.8808337213149	46.4639699811688	63.4718692516955	65.4505356446513	47.7377266985506	38.0013016283176	40.3837762180863	46.6452216290324	46.0736086868346
chr1	71046800	71048470	1671	*	143.380844832444	112.912529621206	89.0040937962263	124.228001862311	120.126361414729	130.240978464518	160.459377709468	178.654825674879	158.458257733173	99.2036241879077	89.0499685645163	122.304488514143
chr1	71049590	71051460	1871	*	88.5066943410147	128.720283768175	90.3325131066177	99.6412098270623	111.060220930599	95.6199588726842	97.1201496662568	72.3298889371979	86.7576886231402	87.790817865405	65.7273577500002	108.06355492003
chr1	71079030	71082430	3401	*	338.095572382676	379.386099527253	431.736275877217	420.563547971367	469.172770053754	446.776014732714	393.758867668628	457.124898083091	407.259232544989	417.006384860674	459.031385576614	456.547576987725
chr1	71093010	71095350	2341	*	113.288568756499	107.266903140146	122.214576556012	49.1735840704983	83.8617994782072	83.2553090184578	60.1722666410504	47.7377266985506	50.1903983770232	57.9419397911673	60.4267643830647	70.3669659944384
chr1	71196110	71197580	1471	*	53.1040166046088	66.6183924765117	57.1220303468318	59.5259175590242	60.0631807073646	65.1204892322591	44.3374596302477	47.0144278091786	50.1903983770232	59.6977561484754	51.9458149959679	46.0736086868346
chr1	71200420	71201800	1381	*	70.8053554728117	68.8766430689359	63.764126898789	69.8782510475502	45.3307024206525	56.0530793391597	42.2261520288073	54.9707155922704	28.6802276440133	53.5523988978971	66.7874764233872	64.5030521615685
chr1	71224420	71225970	1551	*	21.2416066418435	33.8737588863619	15.9410317246972	81.5246262221418	72.5291238730441	60.9989392808503	38.0035368259266	46.2911289198067	45.1713585393209	50.0407661832809	66.7874764233872	54.4506284480773
chr1	71425020	71426280	1261	*	28.3221421891247	46.2941371446946	41.1809986221346	11.6463751745917	18.132280968261	14.8375798250717	24.2800374165642	23.1455644599033	26.5292105707123	15.8023472157729	20.1422547943549	17.5917414986096
chr1	71426380	71427530	1151	*	15.9312049813826	41.7776359598463	26.5683862078287	25.8808337213149	19.2655485287773	19.7834397667622	25.3356912172844	18.8057711236715	21.51017073301	33.3605107888539	20.1422547943549	44.3982047345861
chr1	71427660	71429980	2321	*	30.092276075945	25.9698818128775	39.8525793117431	49.1735840704983	58.9299131468483	65.1204892322591	43.2818058295275	42.6746344729468	34.4162731728159	36.8721435034701	64.667239076613	36.0211849733434
chr1	71521190	71522460	1271	*	21.2416066418435	24.8407565166654	37.1957406909602	36.2331672098408	61.1964482678809	56.8773893294415	38.0035368259266	37.6115422473429	25.812204879612	28.0930617169296	33.9237975483872	43.5605027584618
chr1	71587130	71589820	2691	*	58.4144182650697	54.198014218179	75.7199006923119	64.7020843032872	80.4619967966582	81.6066890378943	45.3931134309678	57.1406122603863	51.6244097592239	65.8431133990538	46.6452216290324	49.4244165913317
chr1	71599200	71600910	1711	*	49.5637488309682	76.7805201424203	34.5389020701774	24.5867920352491	50.9970402232341	68.4177291933861	80.2296888547339	81.7327744990336	88.9087056964412	69.35474611367	64.667239076613	43.5605027584618
chr1	71686760	71687860	1101	*	31.8624099627653	55.3271395143911	21.254708966263	29.7629587795121	35.1312943760057	32.1480896209886	23.224383615844	29.6552544642511	39.4353130105183	32.4826026101999	32.8636788750001	26.8064632359765
chr1	71828180	71829750	1571	*	19.4714727550232	15.8077541469689	23.9115475870459	19.4106252909862	41.9308997391036	26.3779196890163	55.9496514381697	67.266796711594	52.3414154503242	34.238418967508	19.0821361209678	38.5342909017162
chr1	71860550	71861950	1401	*	61.9546860387102	58.7145154030273	67.7493848299633	85.4067512803391	48.7305051022015	42.0398095043698	25.3356912172844	28.2086566855072	14.3401138220066	57.9419397911673	42.404746935484	41.8850988062133
chr1	71863530	71864620	1091	*	17.7013388682029	9.03300236969651	39.8525793117431	36.2331672098408	23.7986187708426	26.3779196890163	35.8922292244862	39.7814389154588	33.6992674817156	35.116327146162	30.7434415282259	41.8850988062133
chr1	71884980	71885970	991	*	51.3338827177885	21.4533806280292	33.2104827597859	37.5272088959066	15.8657458472284	37.0939495626792	19.0017684129633	16.6358744555555	22.9441821152106	45.6512252900106	39.2243909153227	42.7228007823376
chr1	71935900	71937320	1421	*	40.7130793968667	67.7475177727238	47.8230951740917	25.8808337213149	39.664364618071	37.918259552961	36.9478830252064	36.8882433579709	25.812204879612	39.5058680394323	29.6833228548388	25.9687612598523
chr1	72005540	72006620	1081	*	31.8624099627653	27.0990071090895	27.8968055182202	28.4689170934464	33.9980268154894	26.3779196890163	19.0017684129633	18.0824722342995	24.3781934974113	24.5814290023134	31.803560201613	27.6441652121008
chr1	72177880	72178890	1011	*	51.3338827177885	56.4562648106032	26.5683862078287	69.8782510475502	78.1954616756256	75.0122091156402	25.3356912172844	20.2523689024154	41.5863300838193	31.6046944315458	33.9237975483872	21.7802513792309
chr1	72278700	72287500	8801	*	1293.96787126563	1149.44955154388	1349.6740193577	1163.3434757731	1245.46104900743	1275.20755496588	1335.40205791103	1306.27779420579	1207.43758381296	1239.60634825952	1336.80964714113	1387.23447246178
chr1	72635750	72639130	3381	*	21.2416066418435	55.3271395143911	43.8378372429174	33.6450838377093	58.9299131468483	53.5801493683144	92.897534463376	125.854006750724	101.814808136247	60.5756643271295	62.5470017298389	60.3145422809472
chr1	72784500	72785770	1271	*	44.2533471705073	29.3572577015136	37.1957406909602	69.8782510475502	75.928926554593	56.8773893294415	10.5565380072018	8.67958667246375	7.88706260210365	40.3837762180863	30.7434415282259	36.8588869494677
chr1	72843700	72844540	841	*	10.6208033209218	11.2912529621206	5.31367724156575	21.9987086631176	29.4649565734241	18.1348197861987	31.6696140216055	28.9319555748792	29.3972333351136	22.8256126450053	22.2624921411291	30.9949731165978
chr1	72851380	72852350	971	*	3.54026777364059	5.64562648106032	7.97051586234862	14.2344585467232	12.4659431656794	9.89171988338112	21.1130760144036	24.5921622386473	23.661187806311	29.8488780742377	19.0821361209678	47.7490126390832
chr1	72895810	72896730	921	*	30.092276075945	23.7116312204533	19.9262896558716	24.5867920352491	23.7986187708426	25.5536096987346	35.8922292244862	47.0144278091786	36.5672902461169	31.6046944315458	36.0440348951614	24.2933573076037
chr1	72924360	72925910	1551	*	58.4144182650697	44.0358865522705	63.764126898789	65.9961259893529	71.3958563125277	77.4851390864855	21.1130760144036	26.7620589067632	15.7741252042073	42.1395925753944	53.005933669355	36.0211849733434
chr1	73009400	73010790	1391	*	42.483213283687	37.2611347749981	5.31367724156575	86.7007929664048	33.9980268154894	40.3911895238063	24.2800374165642	32.5484500217391	36.5672902461169	29.8488780742377	36.0440348951614	29.3195691643493
chr1	73033140	73034940	1801	*	24.7818744154841	33.8737588863619	10.6273544831315	21.9987086631176	26.0651538918752	57.7016993197232	77.0627274525733	86.0725678352655	73.8515861833342	51.796582540589	21.202373467742	29.3195691643493
chr1	73043240	73044990	1751	*	58.4144182650697	31.6155082939378	39.8525793117431	29.7629587795121	41.9308997391036	38.7425695432427	92.897534463376	123.684110082608	111.135882120551	47.4070416473187	22.2624921411291	28.481867188225
chr1	73053400	73055070	1671	*	26.5520083023044	13.5495035545448	23.9115475870459	23.2927503491834	29.4649565734241	38.7425695432427	40.1148444273669	31.8251511323671	25.812204879612	37.7500516821242	32.8636788750001	26.8064632359765
chr1	73065180	73067880	2701	*	127.449639851061	163.723167950749	162.067155867755	131.992251978706	132.592304580409	156.618898153534	200.574222136835	144.659777874396	141.967126837866	127.296685904837	126.154122133065	146.597845821747
chr1	73096350	73098340	1991	*	118.59897041696	97.1047754742375	116.900899314446	64.7020843032872	58.9299131468483	47.8099794363421	52.7826900360091	74.4997856053138	38.0013016283176	55.3082152552052	58.3065270362905	51.0998205435802
chr1	73143480	73144840	1361	*	67.2650876991711	57.5853901068152	65.0925462091804	31.0570004655778	39.664364618071	51.1072193974691	16.8904608115229	17.3591733449275	11.4720910576053	34.238418967508	25.4428481612904	38.5342909017162
chr1	73161300	73162930	1631	*	33.6325438495856	40.6485106636343	31.8820634493945	33.6450838377093	39.664364618071	42.0398095043698	40.1148444273669	62.2037044859902	48.0393813037223	39.5058680394323	21.202373467742	31.8326750927221
chr1	73462400	73463210	811	*	26.5520083023044	32.7446335901498	25.2399668974373	25.8808337213149	37.3978294970383	33.7967096015522	11.612191807922	11.5727822299517	13.6231081309063	24.5814290023134	25.4428481612904	20.1048474269824
chr1	73516550	73520000	3451	*	67.2650876991711	48.5523877371187	58.4504496572232	78.9365428500104	77.0621941151093	71.7149691545131	87.6192654597751	44.8445311410627	61.6624894346286	64.9652052203997	65.7273577500002	55.2883304242016
chr1	73609330	73611110	1781	*	47.7936149441479	75.6513948462082	29.2252248286116	41.4093339541038	41.9308997391036	39.5668795335245	31.6696140216055	35.441645579227	38.0013016283176	35.9942353248161	31.803560201613	40.2096948539648
chr1	73673230	73675760	2531	*	134.530175398342	133.236784953023	79.7051586234862	151.402877269692	130.325769459376	119.524948590855	334.642254828298	287.149659080676	310.463464246444	173.825819373502	195.061835903226	172.566607081599
chr1	73725320	73727770	2451	*	86.7365604541944	67.7475177727238	57.1220303468318	54.3497508147612	58.9299131468483	46.9856694460603	52.7826900360091	56.4173133710144	40.8693243927189	43.8954089327025	50.8856963225808	46.0736086868346
chr1	73756960	73759450	2491	*	60.18455215189	83.5552719196927	45.1662565533089	46.5855006983668	36.264561936522	41.215499514088	50.6713824345687	38.3348411367149	32.9822617906153	64.0872970417457	34.9839162217743	47.7490126390832
chr1	73762740	73764220	1481	*	31.8624099627653	24.8407565166654	25.2399668974373	23.2927503491834	31.7314916944568	29.6751596501434	19.0017684129633	17.3591733449275	31.5482504084146	27.2151535382756	15.9017801008065	20.9425494031067
chr1	73812290	73814740	2451	*	180.55365645567	110.654279028782	136.827188970318	77.6425011639446	96.3277426438866	93.1470289018389	54.8939976374495	62.2037044859902	63.8135065079295	83.4012769721348	59.3666457096776	73.7177738989354
chr1	73860490	73861990	1501	*	28.3221421891247	31.6155082939378	41.1809986221346	40.115292268038	37.3978294970383	45.3370494654968	44.3374596302477	39.7814389154588	32.9822617906153	28.0930617169296	33.9237975483872	32.6703770688464
chr1	73868620	73869640	1021	*	28.3221421891247	44.0358865522705	27.8968055182202	100.935251513128	82.7285319176909	94.7956488824024	33.7809216230458	33.271748911111	24.3781934974113	68.4768379350159	66.7874764233872	66.178456113817
chr1	73879420	73880220	801	*	33.6325438495856	33.8737588863619	30.5536441390031	28.4689170934464	47.5972375416852	67.5934192031043	20.0574222136835	31.1018522429951	30.8312447173143	41.2616843967404	46.6452216290324	46.9113106629589
chr1	73886230	73887600	1371	*	21.2416066418435	18.066004739393	26.5683862078287	27.1748754073806	19.2655485287773	36.2696395723975	85.5079578583348	107.771534516425	107.55085366505	63.2093888630916	77.3886631572582	78.743985755681
chr1	73900890	73902650	1761	*	99.1274976619364	81.2970213272686	53.1367724156575	67.2901676754187	66.8627860704625	98.0928888435295	171.01591571667	162.018951219323	183.553456921685	114.128063225027	76.3285444838711	88.7964094691722
chr1	73914330	73915630	1301	*	31.8624099627653	36.132009478786	47.8230951740917	94.4650430827993	70.2625887520114	67.5934192031043	73.8957660504128	81.0094756096616	76.7196089477355	89.5466342227132	62.5470017298389	75.393177851184
chr1	73997740	74000190	2451	*	86.7365604541944	112.912529621206	100.959867589749	77.6425011639446	81.5952643571746	103.03874878522	114.01061047778	112.834626742029	112.569893502752	89.5466342227132	86.9297312177421	101.361939111036
chr1	74197460	74199010	1551	*	90.2768282278349	68.8766430689359	99.6314482793578	213.516878200848	207.387963574485	203.604567599595	193.184645531793	210.479976807246	209.365661801297	86.0350015080969	87.9898498911292	95.4980252781663
chr1	74339140	74340910	1771	*	33.6325438495856	37.2611347749981	14.6126124143058	21.9987086631176	36.264561936522	28.8508496598616	34.836575423766	36.8882433579709	35.1332788639163	42.1395925753944	28.6232041814517	29.3195691643493
chr1	74342060	74346200	4141	*	412.441195629128	424.551111375736	449.005726912306	437.386089890221	376.244830091416	405.560515218626	244.911681767082	269.067186846376	228.007809769906	319.558577030074	291.532635181452	304.923519309233
chr1	74357210	74359020	1811	*	28.3221421891247	49.6815130333308	90.3325131066177	38.8212505819723	64.5962509494299	48.6342894266239	79.1740350540137	57.8639111497583	72.4175748011335	54.4303070765511	59.3666457096776	47.7490126390832
chr1	74362930	74363690	761	*	5.31040166046088	20.3242553318171	13.2841931039144	29.7629587795121	23.7986187708426	23.0806797278893	63.3392280432109	52.0775200347825	58.0774609791269	55.3082152552052	41.3446282620969	46.9113106629589
chr1	74382900	74385120	2221	*	46.0234810573276	75.6513948462082	61.1072882780061	19.4106252909862	35.1312943760057	51.9315293877509	41.1704982280871	53.5241178135265	43.7373471571203	58.8198479698214	59.3666457096776	46.9113106629589
chr1	74411690	74413410	1721	*	35.4026777364059	23.7116312204533	34.5389020701774	21.9987086631176	24.9318863313589	39.5668795335245	57.0053052388898	50.6309222560385	44.4543528482206	32.4826026101999	26.5029668346775	32.6703770688464
chr1	74421920	74424380	2461	*	299.15262687263	326.317210605286	280.296474492593	205.752628084453	160.923993593316	168.983548007761	167.848954314509	175.761630117391	172.08136586408	280.930617169296	305.314177935485	389.531418897784
chr1	74425190	74427120	1931	*	46.0234810573276	39.5193853674222	55.7936110364404	46.5855006983668	73.6623914335604	56.0530793391597	92.897534463376	90.4123611714974	73.1345804922339	60.5756643271295	57.2464083629034	55.2883304242016
chr1	74429240	74432050	2811	*	122.1392381906	66.6183924765117	77.0483200027034	146.226710525429	89.5281372807888	131.889598445082	77.0627274525733	91.1356600608694	81.0216430943375	94.8140832946375	82.6892565241937	84.6078995885509
chr1	74435670	74437660	1991	*	77.8858910200929	51.9397636257549	58.4504496572232	41.4093339541038	44.1974348601362	36.2696395723975	35.8922292244862	26.0387600173912	34.4162731728159	25.4593371809675	22.2624921411291	32.6703770688464
chr1	74467480	74469850	2371	*	46.0234810573276	71.13489366136	66.4209655195719	59.5259175590242	62.3297158283972	63.4718692516955	84.4523040576146	57.1406122603863	68.1155406545315	61.4535725057835	72.0880697903227	80.4193897079296
chr1	74478450	74479440	991	*	33.6325438495856	51.9397636257549	14.6126124143058	38.8212505819723	22.6653512103263	44.512739475215	22.1687298151238	15.9125755661835	22.2271764241103	36.8721435034701	19.0821361209678	23.4556553314795
chr1	74481210	74482340	1131	*	53.1040166046088	24.8407565166654	26.5683862078287	58.2318758729585	39.664364618071	36.2696395723975	66.5061894453715	49.1843244772946	42.3033357749196	33.3605107888539	23.3226108145162	25.131059283728
chr1	74503530	74508080	4551	*	495.637488309682	537.463640996942	442.363630360349	424.445673029564	420.442264951552	425.343954985388	613.334858218426	648.799103766665	664.664275650008	537.279805336279	543.840879447582	527.752244958288
chr1	74521320	74523640	2321	*	67.2650876991711	93.7173995856013	87.6756744858349	95.759084768865	98.5942777649193	83.2553090184578	59.1166128403302	59.3105089285023	45.8883642304212	91.3024505800213	83.7493751975808	87.9587074930479
chr1	74574980	74576500	1521	*	28.3221421891247	54.198014218179	33.2104827597859	27.1748754073806	22.6653512103263	28.8508496598616	30.6139602208853	39.0581400260869	43.7373471571203	29.8488780742377	29.6833228548388	41.8850988062133
chr1	74595580	74597350	1771	*	92.0469621146552	74.5222695499962	82.3619972442691	80.2305845360761	71.3958563125277	69.2420391836679	67.5618432460917	69.43669337971	46.6053699215216	48.2849498259728	38.1642722419356	37.696588925592
chr1	74689010	74690980	1971	*	86.7365604541944	108.396028436358	89.0040937962263	82.8186679082076	111.060220930599	82.430999028176	77.0627274525733	79.5628778309177	87.4746943142405	70.232654292324	112.372579379033	74.5554758750597
chr1	74731340	74735020	3681	*	219.496601965716	247.278439870442	208.561831731456	383.03633907546	308.248776460437	346.210195918339	406.42671327727	497.629635887922	439.524488644504	63.2093888630916	74.2083071370969	122.304488514143
chr1	74771400	74773330	1931	*	37.1728116232262	44.0358865522705	41.1809986221346	34.9391255237751	83.8617994782072	59.3503193002867	52.7826900360091	47.7377266985506	40.8693243927189	64.9652052203997	47.7053403024195	46.9113106629589
chr1	74790430	74792610	2181	*	141.610710945623	168.239669135597	205.904993110673	135.874377036903	114.460023612148	128.592358483955	41.1704982280871	33.995047800483	34.4162731728159	102.715256902524	85.869612544355	77.9062837795568
chr1	74963020	74965800	2781	*	67.2650876991711	72.2640189575721	67.7493848299633	86.7007929664048	69.1293211914951	71.7149691545131	81.285342655454	96.9220511758452	69.5495520367322	88.6687260440591	91.1702059112905	72.0423699466869
chr1	75074400	75076850	2451	*	79.6560249069132	90.3300236969651	74.3914813819205	51.7616674426297	60.0631807073646	71.7149691545131	92.897534463376	88.9657633927534	88.1917000053408	59.6977561484754	76.3285444838711	81.2570916840538
chr1	75079570	75080420	851	*	17.7013388682029	24.8407565166654	17.2694510350887	58.2318758729585	96.3277426438866	63.4718692516955	9.50088420648164	12.2960811193236	22.9441821152106	43.0175007540485	26.5029668346775	34.3457810210949
chr1	75129280	75134210	4931	*	88.5066943410147	112.912529621206	118.229318624838	164.343294130349	152.991120669702	150.02441823128	197.407260734674	216.989666811594	169.930348790779	114.128063225027	142.055902233871	120.629084561894
chr1	75134390	75137750	3361	*	111.518434869678	130.978534360599	118.229318624838	174.695627618875	123.526164096278	156.618898153534	219.575990549798	185.887814568599	188.572496759387	187.872350231967	188.701123862904	167.540395224853
chr1	75203500	75204060	561	*	61.9546860387102	47.4232624409067	31.8820634493945	46.5855006983668	49.8637726627178	56.0530793391597	42.2261520288073	55.6940144816424	49.4733926859229	51.796582540589	37.1041535685485	44.3982047345861
chr1	75232550	75235850	3301	*	106.208033209218	126.462033175751	114.244060693664	124.228001862311	143.924980185572	156.618898153534	62.2835742424908	65.0969000434781	94.6447512252438	89.5466342227132	113.43269805242	95.4980252781663
chr1	75265090	75267140	2051	*	93.8170960014755	60.9727659954514	71.7346427611376	64.7020843032872	53.2635753442667	55.2287693488779	70.7288046482522	54.9707155922704	46.6053699215216	56.1861234338592	40.2845095887098	63.6653501854442
chr1	75338100	75339730	1631	*	67.2650876991711	80.1678960310565	51.8083531052661	46.5855006983668	73.6623914335604	56.0530793391597	63.3392280432109	78.8395789415457	63.0965008168292	50.9186743619349	61.4868830564518	75.393177851184
chr1	75342020	75344140	2121	*	109.748300982858	118.558156102267	110.258802762489	80.2305845360761	130.325769459376	76.6608290962037	126.678456086422	152.616065657488	130.49503578026	99.2036241879077	99.6511552983873	114.765170729024
chr1	75344970	75347000	2031	*	88.5066943410147	95.9756501780254	112.915641383272	91.8769597106678	101.994080446468	104.687368765784	22.1687298151238	29.6552544642511	47.3223756126219	91.3024505800213	74.2083071370969	96.3357272542906
chr1	75421910	75423790	1881	*	31.8624099627653	25.9698818128775	54.4651917260489	47.8795423844325	46.4639699811688	38.7425695432427	39.0591906266467	33.271748911111	30.8312447173143	30.7267862528918	19.0821361209678	33.5080790449706
chr1	75500850	75502600	1751	*	40.7130793968667	31.6155082939378	27.8968055182202	31.0570004655778	33.9980268154894	42.0398095043698	91.8418806626559	79.5628778309177	61.6624894346286	48.2849498259728	48.7654589758066	31.8326750927221
chr1	75612370	75617140	4771	*	851.434399560561	956.369125891618	955.133484171444	914.887472048481	995.008918133323	924.875809096135	923.69707563016	1063.97266626618	998.788927702763	931.460577551948	941.385381967744	927.336087569563
chr1	75629000	75631310	2311	*	40.7130793968667	46.2941371446946	26.5683862078287	27.1748754073806	64.5962509494299	43.6884294849333	141.457609296504	146.10637565314	154.156223586571	34.238418967508	58.3065270362905	26.8064632359765
chr1	75631690	75633050	1361	*	51.3338827177885	49.6815130333308	37.1957406909602	47.8795423844325	83.8617994782072	61.823249271132	50.6713824345687	54.2474167028984	39.4353130105183	50.0407661832809	62.5470017298389	39.3719928778405
chr1	75723220	75727190	3971	*	437.223070044612	508.106383295429	434.393114498	505.970299251706	537.168823684733	482.22134431483	729.456776297646	699.430026022704	665.381281341108	447.733171113566	464.331978943549	486.704848128199
chr1	75784780	75788120	3341	*	463.775078346917	389.548227193162	371.957406909602	449.032465064813	475.972375416852	420.398095043698	447.597211505357	505.585923671013	451.713585393209	392.424955858361	385.883197112904	443.982047345861
chr1	75844420	75875690	31271	*	306.233162419911	299.218203496197	264.355442767896	348.097213551685	362.64561936522	365.993635685102	237.522105162041	225.669253484057	217.969730094501	302.878321635647	275.630855080646	254.661400741777
chr1	75908510	75909440	931	*	28.3221421891247	39.5193853674222	37.1957406909602	47.8795423844325	64.5962509494299	47.8099794363421	59.1166128403302	56.4173133710144	76.0026032566352	42.1395925753944	32.8636788750001	42.7228007823376
chr1	75991470	75993600	2131	*	72.575489359632	59.8436406992394	54.4651917260489	90.5829180246021	130.325769459376	116.227708629728	89.7305730612155	104.155040069565	103.965825209548	102.715256902524	104.951748665323	93.8226213259178
chr1	76047730	76049860	2131	*	77.8858910200929	64.3601418840876	77.0483200027034	82.8186679082076	114.460023612148	105.511678756065	112.95495667706	143.936478985024	167.062326026377	107.104797795794	91.1702059112905	108.06355492003
chr1	76052320	76053920	1601	*	79.6560249069132	84.6843972159048	79.7051586234862	49.1735840704983	86.1283345992398	62.6475592614138	121.400187082821	107.771534516425	129.06102439806	54.4303070765511	80.5690191774195	67.8538600660656
chr1	76073820	76075700	1881	*	605.38578929254	573.595650475728	518.083531052661	559.026008380401	490.704853703564	514.369433935818	494.045978737045	586.595399280675	561.41545613156	476.704141009149	498.255776491937	557.071814122637
chr1	76082900	76085060	2161	*	30.092276075945	71.13489366136	47.8230951740917	49.1735840704983	54.396842904783	54.4044593585962	36.9478830252064	27.4853577961352	38.0013016283176	24.5814290023134	44.5249842822582	36.0211849733434
chr1	76095600	76096720	1121	*	63.7248199255305	74.5222695499962	55.7936110364404	59.5259175590242	77.0621941151093	39.5668795335245	33.7809216230458	48.4610255879226	55.9264439058259	65.8431133990538	49.8255776491937	49.4244165913317
chr1	76135580	76137060	1481	*	49.5637488309682	68.8766430689359	62.4357075883976	40.115292268038	18.132280968261	30.4994696404251	28.5026526194449	57.1406122603863	31.5482504084146	29.8488780742377	27.5630855080646	28.481867188225
chr1	76152990	76155110	2121	*	58.4144182650697	51.9397636257549	63.764126898789	63.4080426172214	72.5291238730441	81.6066890378943	84.4523040576146	69.43669337971	90.3427170786418	82.5233687934807	65.7273577500002	68.6915620421898
chr1	76180800	76182400	1601	*	51.3338827177885	56.4562648106032	37.1957406909602	27.1748754073806	14.7324782867121	26.3779196890163	27.4469988187247	41.9513355835748	26.5292105707123	36.8721435034701	40.2845095887098	30.1572711404736
chr1	76186270	76187560	1291	*	38.9429455100464	62.1018912916635	23.9115475870459	31.0570004655778	39.664364618071	28.8508496598616	32.7252678223257	31.8251511323671	38.7183073194179	38.6279598607782	40.2845095887098	44.3982047345861
chr1	76292870	76295500	2631	*	95.5872298882958	106.137777843934	126.199834487187	106.111418257391	97.461010204403	150.02441823128	62.2835742424908	59.3105089285023	54.4924325236252	100.959440545216	102.831511318549	112.252064800652
chr1	76313540	76315680	2141	*	63.7248199255305	51.9397636257549	66.4209655195719	31.0570004655778	49.8637726627178	37.918259552961	60.1722666410504	51.3542211454105	61.6624894346286	28.9709698955837	27.5630855080646	41.047396830089
chr1	76336580	76338340	1761	*	38.9429455100464	35.002884182574	25.2399668974373	36.2331672098408	73.6623914335604	28.0265396695798	165.737646713069	121.514213414492	157.024246350973	91.3024505800213	72.0880697903227	62.82764820932
chr1	76373960	76374710	751	*	26.5520083023044	27.0990071090895	25.2399668974373	32.3510421516436	35.1312943760057	42.8641194946515	8.44523040576146	8.67958667246375	17.208136586408	27.2151535382756	26.5029668346775	19.2671454508581
chr1	76388020	76389290	1271	*	17.7013388682029	14.6786288507568	6.64209655195719	37.5272088959066	40.7976321785873	27.2022296792981	88.6749192604953	78.1162800521737	90.3427170786418	32.4826026101999	45.5851029556453	55.2883304242016
chr1	76495870	76497450	1581	*	26.5520083023044	29.3572577015136	29.2252248286116	27.1748754073806	38.5310970575547	35.4453295821157	50.6713824345687	36.1649444685989	63.0965008168292	46.5291334686647	51.9458149959679	43.5605027584618
chr1	76501020	76502450	1431	*	46.0234810573276	23.7116312204533	21.254708966263	45.291459012301	23.7986187708426	35.4453295821157	100.287111068417	91.8589589502413	91.0597227697422	56.1861234338592	58.3065270362905	40.2096948539648
chr1	76530680	76531890	1211	*	42.483213283687	25.9698818128775	33.2104827597859	69.8782510475502	65.7295185099462	55.2287693488779	22.1687298151238	32.5484500217391	35.8502845550166	22.8256126450053	37.1041535685485	36.8588869494677
chr1	76541920	76544040	2121	*	109.748300982858	72.2640189575721	82.3619972442691	67.2901676754187	54.396842904783	93.9713388921207	30.6139602208853	44.1212322516907	35.1332788639163	73.7442870069402	83.7493751975808	86.2833035407994
chr1	76546190	76547240	1051	*	63.7248199255305	56.4562648106032	34.5389020701774	34.9391255237751	41.9308997391036	57.7016993197232	104.509726271298	101.985143401449	83.1726601676385	97.4478078305996	62.5470017298389	69.5292640183141
chr1	76567620	76569640	2021	*	61.9546860387102	72.2640189575721	63.764126898789	46.5855006983668	64.5962509494299	77.4851390864855	80.2296888547339	83.9026711671496	55.9264439058259	79.0117360788646	72.0880697903227	72.0423699466869
chr1	76668020	76670500	2481	*	132.760041511522	125.332907879539	111.587222072881	81.5246262221418	80.4619967966582	88.2011689601484	114.01061047778	91.8589589502413	93.9277455341435	81.6454606148267	83.7493751975808	72.0423699466869
chr1	76764510	76765680	1171	*	37.1728116232262	45.1650118484825	58.4504496572232	87.9948346524706	78.1954616756256	64.2961792419773	54.8939976374495	56.4173133710144	60.9454837435282	50.9186743619349	72.0880697903227	53.612926471953
chr1	76865800	76870120	4321	*	474.395881667839	466.328747335582	483.544628982483	468.443090355799	478.238910537884	470.681004450885	505.658170544967	566.34303037826	488.997881330426	471.436691937225	459.031385576614	565.44883388388
chr1	76933980	76935870	1891	*	90.2768282278349	109.52515373257	74.3914813819205	41.4093339541038	33.9980268154894	44.512739475215	39.0591906266467	43.3979333623187	45.1713585393209	50.0407661832809	28.6232041814517	36.0211849733434
chr1	76938160	76939940	1781	*	40.7130793968667	44.0358865522705	35.8673213805688	134.580335350837	142.791712625055	162.389068085507	60.1722666410504	57.8639111497583	75.2855975655349	71.9884706496321	84.8094938709679	70.3669659944384
chr1	77013590	77014770	1181	*	26.5520083023044	20.3242553318171	37.1957406909602	97.0531264549308	86.1283345992398	119.524948590855	28.5026526194449	49.9076233666665	50.1903983770232	35.116327146162	36.0440348951614	67.8538600660656
chr1	77015710	77017870	2161	*	95.5872298882958	60.9727659954514	26.5683862078287	107.405459943457	88.3948697202724	98.9171988338112	124.567148484982	122.237512303864	121.890967487056	88.6687260440591	74.2083071370969	78.743985755681
chr1	77021490	77022470	981	*	12.3909372077421	19.1951300356051	13.2841931039144	33.6450838377093	39.664364618071	28.0265396695798	47.5044210324082	47.7377266985506	30.8312447173143	39.5058680394323	44.5249842822582	34.3457810210949
chr1	77051460	77052220	761	*	15.9312049813826	32.7446335901498	22.5831282766544	81.5246262221418	69.1293211914951	60.9989392808503	10.5565380072018	7.95628778309177	19.359153659709	30.7267862528918	32.8636788750001	20.9425494031067
chr1	77120930	77123380	2451	*	58.4144182650697	82.4261466234806	75.7199006923119	54.3497508147612	62.3297158283972	80.7823790476125	35.8922292244862	45.5678300304347	53.0584211414246	47.4070416473187	50.8856963225808	47.7490126390832
[truncated: 51,896 more rows]
